# Supplementary material for: A molecular switch from STAT2-IRF9 to ISGF3 underlies interferon-induced gene transcription
Source: Nat Commun. 2019 Jul 2;10:2921. doi: 10.1038/s41467-019-10970-y (PMC6606597; doi:10.1038/s41467-019-10970-y)
Supplement: Supplementary file 4 — Supplementary Dataset 1 [file 41467_2019_10970_MOESM4_ESM.xlsx]

## Sheet: WT untreated vs IRF9ko untreate
WT untreated vs IRF9ko untreated
bound by STAT1	bound by STAT2-IRF9	bound by ISGF3
Gene name	Gene name	Gene name
	Cmpk2	Ifi27
	Dhx58	Irf9
	Epsti1	Oas2
	Gm12250	Oasl2
	Gm5431	Rtp4
	Ifi44
	Ifi47
	Ifit3
	Ifitm3
	Irf7
	Isg15
	Lgals3bp
	Lgals9
	Mnda
	Mx1
	Mx2
	Oas1a
	Oas1g
	Oas3
	Oasl1
	Phf11d
	Pyhin1
	Rsad2
	Siglec1
	Slfn5
	Slfn8
	Usp18
	Xaf1
	Zbp1

## Sheet: WT untreated vs WT IFNb treated
WT untreated vs WT IFNb treated
bound by STAT1	bound by STAT2-IRF9	bound by ISGF3
Gene name	Gene name	Gene name
Akna	1110038F14Rik	2010002M12Rik
Bmf	1600014C10Rik	2810474O19Rik
C130050O18Rik	1810011H11Rik	3110001I22Rik
Cd83	5031414D18Rik	4930523C07Rik
Cdkn2aip	A530032D15Rik	4931414P19Rik
Cipc	A630001G21Rik	4932438A13Rik
Cycs	AI837181	5730508B09Rik
Dck	Abcg1	AI607873
Dusp3	Acot7	Actr3
Elmsan1	Aldh1b1	Adam9
Ezh2	Amotl2	Adamts6
Klf6	Ankib1	Adar
Lrrc8a	Ankrd17	Aida
Maff	Arf4	Aig1
Mt2	Arhgap22	Aim1
Mtmr10	Arhgef37	Aim2
Muc1	Arid4a	Alpk1
Nfe2l2	Arl4a	Amn1
Nup93	Armcx6	Ankle2
Plekho2	Arsi	Apaf1
Prkab2	Atad1	Apobec3
Rad1	Atp8a1	Arel1
Selp	BC094916	Arg1
Sod2	Brip1	Arhgap11a
Spsb1	Bst1	Arhgef3
Tmem243	Calhm2	Arl6ip1
Wdhd1	Card6	Ascc3
Zfp429	Casp2	Atp10a
	Ccl5	Atp11b
	Ccl7	Atp7a
	Ccr2	Azi2
	Cd300lf	B4galt3
	Cds1	BC147527
	Cep350	Bard1
	Chst15	Batf2
	Cited2	Bbs12
	Clcn5	Bmp2
	Cmtm6	Bsn
	Cnp	Bst2
	Coro2a	Car13
	Cpne3	Casp1
	Ctsc	Casp12
	Cul2	Casp4
	Cxcl11	Casp8
	Cxcr4	Ccdc25
	Cytip	Ccdc39
	Dbnl	Ccdc86
	Ddx58	Ccl12
	Dgat2	Ccl4
	Dhrs9	Ccl8
	Dll1	Ccnj
	Dse	Cd274
	Duoxa2	Cd33
	E2f3	Cd40
	Egr2	Cd47
	Ehd4	Cdkn1a
	Elf1	Cfb
	Enpp4	Cish
	F830016B08Rik	Clec2d
	Fam46a	Clec7a
	Fam46d	Clic4
	Fbn1	Clic5
	Fcho2	Cln8
	Fmn1	Cmtr1
	Fmr1	Cox15
	Fnbp4	Cox18
	Fzd5	Cp
	Gadd45g	Cpsf2
	Gbp11	Creb5
	Gm1966	Crem
	Gm4841	Csf1
	Gm6034	Csf2rb
	Gnb4	Csrp1
	Gse1	Cst7
	Helz2	Cxcl10
	Hinfp	D16Ertd472e
	Hivep2	D1Ertd622e
	Hopx	Dclre1c
	Hsh2d	Ddx60
	Hspa5	Dek
	Htra4	Dennd1b
	Ier5l	Dnaja2
	Il10	Dnajc13
	Il15	Dr1
	Il15ra	Dtwd1
	Il1rap	Dtx3l
	Il27	Dusp28
	Ildr1	Efhb
	Irg1	Eif2ak2
	Jdp2	Elmod2
	Katna1	Epsti1
	Lacc1	Etnk1
	Litaf	Etv6
	Lrch3	F3
	Lsm11	Fam111a
	Ly6e	Fam53c
	Mgat4a	Farsa
	Ms4a6c	Fbrsl1
	Mylip	Fbxo4
	Nfil3	Fbxw17
	Nos2	Fcgr1
	Nr3c1	Fcgr4
	Oas1g	Fcrlb
	Ogfrl1	Fgl2
	Pcmtd1	Fndc3a
	Pdcd10	Fpr2
	Pdk3	Frmd4a
	Pgap2	Gbp2
	Phc2	Gbp4
	Phf11a	Gbp5
	Pik3ip1	Gbp6
	Pla2g4a	Gbp7
	Pou3f1	Gbp8
	Ppargc1b	Gbp9
	Ppip5k2	Gch1
	Prpf38a	Gcnt2
	Prpf4	Glipr2
	Prr5l	Gm12185
	Prrg4	Gm12250
	Psme2	Gm4951
	Rab19	Gm5431
	Rab3ip	Gm6904
	Rapgef6	Gm766
	Rgs1	Golga3
	Ripk2	Gsap
	Rnase6	Gyg
	Rpf2	H2-Q4
	Sap30	H2-T10
	Scimp	H2-T24
	Sepw1	Hap1
	Sertad1	Hist3h2a
	Sesn3	Hoxa1
	Sgcb	I830012O16Rik
	Sh2d3c	I830077J02Rik
	Slc20a1	Icam1
	Slc25a12	Ifi203
	Snx30	Ifi204
	Sp110	Ifi205
	Sp140	Ifi35
	Spata5l1	Ifi47
	Synj2	Ifih1
	Taf7	Ifit3
	Tap2	Ifitm3
	Tarm1	Ifitm6
	Thrb	Igtp
	Ticam2	Iigp1
	Timeless	Ikzf2
	Tiparp	Ikzf5
	Tmem189	Il18bp
	Tmem229b	Il18rap
	Tnf	Il2ra
	Tnfrsf1a	Il6
	Tnip3	Inpp5b
	Traf5	Irf1
	Trib1	Irf2
	Trim12a	Irf7
	Trim14	Irf8
	Trim45	Irf9
	Tsc22d3	Irgm1
	Ttc9c	Irgm2
	Upp1	Isg15
	Usp42	Isg20
	Usp7	Jun
	Xcr1	Kdr
	Ypel2	Klrk1
	Zcchc11	Kmo
	Zfp213	Ktn1
	Zfp366	Larp1
	Zfp36l1	Lck
	Zfp382	Lcp2
	Zfp459	Lgals8
	Zfp69	Lgals9
	Zfp703	Lhx2
	Zfp777	Lnpep
	Zyx	Lpxn
		Lrch1
		Ly86
		Mafk
		March1
		March5
		Max
		Mb21d1
		Mcm10
		Mill2
		Milr1
		Minpp1
		Mitd1
		Mlkl
		Mllt3
		Mmp13
		Mmp28
		Mnda
		Mndal
		Mnt
		Mob3c
		Morc3
		Mppe1
		Ms4a6b
		Ms4a6d
		Mx2
		Myd88
		N4bp1
		Naaa
		Nat2
		Nbeal2
		Ncoa7
		Nmi
		Nod1
		Nol10
		Nsmaf
		Oas1a
		Oas1b
		Oas2
		Oasl1
		Oasl2
		Ogfr
		Oxct1
		Papd7
		Parp10
		Parp12
		Parp14
		Phf11b
		Phf11d
		Phip
		Pigv
		Plek
		Plekha4
		Pml
		Pnp
		Pnp2
		Pnpt1
		Ppa1
		Prkx
		Psmb10
		Psmb8
		Ptprc
		Pvrl4
		Pydc4
		Rab20
		Rab29
		Ralgds
		Ranbp2
		Rap1gds1
		Rbm43
		Rfc3
		Rhoh
		Rilpl2
		Rin3
		Ripk1
		Rmdn3
		Rnasel
		Rnf135
		Rnf139
		Rnf19b
		Rnf31
		Rsad2
		Rtp4
		S1pr2
		Samd9l
		Samhd1
		Sav1
		Sdc4
		Sectm1a
		Serpina3f
		Setdb2
		Sgk3
		Sh2b3
		Slamf8
		Slc11a2
		Slc12a7
		Slc25a22
		Slc43a3
		Slfn1
		Slfn4
		Slfn5
		Slfn8
		Slfn9
		Smagp
		Snn
		Snx10
		Snx2
		Soat2
		Socs1
		Socs3
		Socs7
		Spsb2
		Stat2
		Stat3
		Stat5b
		Stx12
		Synj1
		Taf4b
		Tank
		Tap1
		Tapbpl
		Tbc1d13
		Tceanc2
		Tdrd7
		Tfec
		Tgtp1
		Tgtp2
		Tiam1
		Tifa
		Tle4
		Tlk2
		Tlr11
		Tlr3
		Tlr7
		Tmem106a
		Tmem140
		Tmem171
		Tmem173
		Tmem219
		Tmem67
		Tmem86a
		Tnfaip3
		Tnfaip8l3
		Tnfrsf13b
		Tnfsf10
		Tor1aip1
		Tor1aip2
		Tor3a
		Tpst1
		Trafd1
		Treml2
		Trex1
		Trim12c
		Trim25
		Trim26
		Trim30a
		Trim30d
		Trim34a
		Trim56
		Tspo
		Uba7
		Ube2l6
		Usp12
		Usp18
		Usp25
		Utp3
		Vcpip1
		Vps54
		Wars
		Wdfy2
		Wdr43
		Wfdc17
		Whamm
		Whsc1l1
		Wrn
		Xaf1
		Xrn1
		Xrn2
		Ythdf1
		Zbp1
		Zc3h7a
		Zc3hav1
		Zfp513
		Zfp961
		Zufsp

## Sheet: WT untreated vs IFNg treated
WT untreated vs IFNg treated
STAT1	STAT2-STAT1	ISGF3
Gene name	Gene name	Gene name
1110059E24Rik	5430427O19Rik	1600014C10Rik
Akap10	Amn1	2010002M12Rik
Aldh18a1	Atp11b	4930523C07Rik
Ankrd11	Bbc3	AI607873
Asb4	Ccl4	Apobec3
Aste1	Ddx58	Arid5a
Birc3	Etnk1	Armcx6
C1rl	Gbp4	Atp7a
Card6	Gcnt2	B4galt3
Ccr1	Gm14446	B4galt5
Cd180	Hap1	BC147527
Cd300lf	Helz2	Batf2
Clec10a	Ifi203	Casp1
Ctsc	Ifit3	Casp12
Cxcl11	Il6ra	Casp4
Cxcl9	Lhx2	Ccdc25
Dab2	38412	Ccl3
Dapp1	Mfsd12	Cd274
Dck	N4bp1	Cd40
Denr	Nod1	Cd69
Egr2	Oas1g	Cd86
F5	Phf11a	Clec2d
Fam160a2	Phf11b	Cmpk2
Fam217b	Pnp2	Crem
Fbxo4	Prpf38a	Csf1
Fcgr2b	Psmb10	Cxcl10
Fchsd2	Rab3ip	D16Ertd472e
Fgf9	Samd4	Daxx
Fgl2	Sh2d3c	Dcp2
Fos	Sowahc	Ddx60
Gatm	Spen	Dedd
Gpr126	Tapbpl	Dr1
Gpr146	Tlr3	Dtx3l
Gpr18	Trim30d	Eif2ak2
Gyg		Epsti1
Hivep2		Etv6
Htt		F3
I830077J02Rik		Fbxw17
Icam1		Fcgr1
Ifit2		Fcgr4
Ift80		Fcrlb
Igsf11		Fez2
Ikzf4		Fzd7
Ildr1		Gbp2
Irf1		Gbp3
Irf8		Gbp5
Irg1		Gbp6
Itgav		Gbp7
Itpka		Gbp9
Laptm4b		Gch1
Lats2		Gm12250
Lmo4		Gm5431
Lmtk2		Gna13
Lrp8		Golga3
Lyn		H2-T24
Maff		Herc6
Mansc1		I830012O16Rik
Mob3c		Ifi204
Mt2		Ifi205
Nr1d1		Ifi35
Nsmce1		Ifi44
Nup93		Ifi47
Nupr1		Ifitm3
Parp3		Ifitm6
Pik3cd		Igtp
Pkdcc		Ikzf2
Pla2g15		Ikzf5
Plek		Il18rap
Ppard		Il1rn
Prrg4		Inpp5b
Ptger4		Irf7
Ptpn22		Irgm1
Ralgds		Irgm2
Rapgef6		Isg15
Rassf3		Klrk1
Rdh12		Kmo
Rgs3		Lck
Rhoq		Lcp2
Rrp12		Lyrm1
Selp		Mafk
Sema6b		Map3k8
Serpina3i		36951
Slc12a7		Mb21d1
Slc35e4		Mitd1
Slc52a3		Mmp13
Slfn2		Mnda
Snx24		Mndal
Socs3		Mov10
Sod2		Ms4a4c
Spsb1		Mx1
St6galnac4		Myd88
Stat1		Nampt
Tcp11l1		Nmi
Tgm1		Nt5c3
Tgs1		Oas1a
Thbd		Oas1b
Tiam1		Oas2
Tifa		Oasl2
Tma16		Ogfr
Tmem2		P2ry14
Tmem86a		Papd7
Tnfsf14		Parp10
Traf3ip2		Parp12
Trappc11		Parp14
Trib1		Phf11d
Trim16		Pml
Trim6		Pnp
Vprbp		Pnpt1
Wdhd1		Ppa1
Zfp398		Ppm1k
Zfp429		Prkx
Zfp94		Psmb8
		Pydc4
		Rap1gds1
		Rbm43
		Rilpl2
		Rin3
		Rmdn3
		Rnase6
		Rnasel
		Rnf19b
		Rsad2
		Rtp4
		Samd9l
		Samhd1
		Sdc4
		Serpina3f
		Slc43a3
		Slfn1
		Slfn5
		Slfn8
		Slfn9
		Snx2
		Soat2
		Socs1
		Stat2
		Stat5b
		Stx12
		Tap1
		Tceanc2
		Tfec
		Tgtp1
		Tgtp2
		Themis2
		Tmem140
		Tmem173
		Tmem67
		Tnfrsf13b
		Tnfsf10
		Top3a
		Tor3a
		Tpst1
		Trafd1
		Trex1
		Trim12c
		Trim30a
		Trim34a
		Uba7
		Usp18
		Vcpip1
		Wars
		Wfdc17
		Xaf1
		Zbp1
		Zbtb5
		Zc3hav1
		Zufsp
