# Supplementary material for: A molecular switch from STAT2-IRF9 to ISGF3 underlies interferon-induced gene transcription
Source: Nat Commun. 2019 Jul 2;10:2921. doi: 10.1038/s41467-019-10970-y (PMC6606597; doi:10.1038/s41467-019-10970-y)
Supplement: Supplementary file 5 — Supplementary Dataset 2 [file 41467_2019_10970_MOESM5_ESM.xlsx]

## Sheet: Sheet1
Gene ID	IRF9-/- vs WT BMDM LFC ≥ 1	IRF9-/- vs WT MEF LFC ≥ 1
9330159F19Rik	-1.13951	-4.59156
AI661453	-1.35298	-2.67084
Adrb1	-2.2819	-3.6634
Als2cr12	-1.68313	-2.49462
Apod	-1.30761	-4.30986
Axl	-1.95943	-1.41268
Bmpr1b	-1.05613	-8.40398
Celf5	-2.34019	-1.84712
Chsy3	-4.01283	-8.25902
Cmpk2	-2.5227	-2.24464
Col4a2	-2.12171	-1.77876
Col4a5	-1.09313	-1.53941
Col4a6	-1.05129	-7.27429
Cthrc1	-1.67742	-9.23839
Ctla2a	-1.48878	-1.45198
Ctsc	-1.16691	-8.32599
Cxcl5	-1.68513	-2.48654
Dhx58	-1.30914	-1.06485
Dmpk	-2.50302	-2.12373
Enox1	-1.68513	-4.94587
Epsti1	-1.1779	-4.29782
Fam101a	-2.24439	-5.43942
Gdf11	-2.25828	-1.52273
Ggt7	-1.44145	-1.23607
Gimap6	-1.66988	-3.50056
Gm13547	-1.168	-1.23226
Gm6792	-2.28432	-1.23226
Gng8	-1.37595	-2.6519
Gpr149	-1.73681	-10.0565
H2-Oa	-2.51027	-1.23226
H2-Q10	-2.58297	-1.23225
Helz2	-1.31597	-1.47869
Hoxb7	-1.74212	-11.1991
Icosl	-1.49852	-3.03937
Ifi27l2a	-6.66448	-4.37683
Ifi27l2b	-1.68519	-8.19478
Ifi44	-4.58253	-2.46801
Ifit1	-2.7569	-1.26939
Il11	-2.55132	-3.43143
Inhba	-1.18795	-2.46795
Irf7	-3.93897	-2.65944
Isg15	-1.71792	-2.08107
Itga7	-1.72543	-1.06865
Lgals9	-1.63879	-6.76368
Lhx5	-1.61683	-1.14305
Matn2	-1.04454	-1.6074
Mboat2	-1.20167	-2.54009
Mex3a	-1.4487	-1.3236
Mgat3	-1.33078	-2.16444
Mx1	-2.47418	-2.97265
Mx2	-4.24934	-3.59442
Mycl	-2.15866	-1.21709
Nkx2-9	-1.60965	-1.23225
Notum	-1.68513	-2.11621
Npvf	-1.38196	-1.23225
Nr4a1	-1.60609	-1.56777
Ntf5	-1.29824	-1.87997
Oas1a	-8.17408	-6.03339
Oas1c	-1.28276	-1.71477
Oas1g	-8.69309	-3.94612
Oas2	-9.14046	-3.93791
Oasl2	-5.98287	-3.4529
Oaz3	-2.88873	-1.88638
Olfml3	-2.04166	-2.94402
Pcdhgb8	-1.06513	-6.8611
Peg10	-2.38262	-1.01098
Pgf	-1.0097	-1.75647
Pla1a	-2.2912	-2.38941
Podn	-1.26298	-1.70764
Podnl1	-1.75002	-2.66927
Ppp1r42	-2.19205	-1.23225
Prr5l	-1.1036	-1.73606
Rab3c	-1.12988	-4.7442
Rassf6	-2.28954	-1.9753
Rsad2	-2.07859	-2.54051
Sema3a	-1.15977	-1.17188
Slfn8	-1.68726	-1.69288
Spn	-1.41692	-1.58393
Spry1	-2.04537	-2.24423
Tcf7l1	-1.215	-1.15313
Tfr2	-1.36146	-4.82791
Tgfb3	-1.62864	-1.59907
Tlr12	-1.73934	-2.18098
Tlr9	-1.16225	-1.23226
Tmsb15b1	-3.04561	-3.9745
Trib2	-1.09875	-1.32894
Usp18	-3.189	-4.40042
Wdr63	-1.32377	-4.79772
Xaf1	-2.5147	-2.51763
Zbp1	-5.46472	-2.68932
Zic1	-1.72849	-10.3052
