# Supplementary material for: A molecular switch from STAT2-IRF9 to ISGF3 underlies interferon-induced gene transcription
Source: Nat Commun. 2019 Jul 2;10:2921. doi: 10.1038/s41467-019-10970-y (PMC6606597; doi:10.1038/s41467-019-10970-y)
Supplement: Supplementary file 6 — Supplementary Dataset 3 [file 41467_2019_10970_MOESM6_ESM.xlsx]

## Sheet: Sheet1
Gene ID	IRF9-/- vs WT IFN-b BMDM LFC ≥ 1	IRF9-/- vs WT IFN-b MEF LFC ≥ 1
2010002M12Rik	-5.61049	-1.64942
4930486L24Rik	-1.50904	-1.11161
4930564D02Rik	-1.07667	-1.14162
4932411N23Rik	-1.07664	-1.14163
5730559C18Rik	-1.07667	-3.29267
9330159F19Rik	-2.53856	-6.20148
9930111J21Rik1	-2.0235	-2.12289
9930111J21Rik2	-2.64551	-1.14162
A530032D15Rik	-3.83799	-4.35742
AI607873	-1.49088	-5.17934
Abat	-1.6411	-1.19027
Adam1b	-1.53493	-1.14163
Adam33	-1.51161	-5.05116
Adamts4	-1.63892	-1.4114
Adamts6	-3.35188	-2.14011
Adar	-1.95938	-2.05005
Adcyap1r1	-1.62373	-10.3897
Adra2a	-1.07663	-3.12223
Adrb1	-1.07668	-4.78938
Als2cr12	-1.05344	-2.87021
Anks1b	-1.07665	-5.93754
Apob	-1.07664	-4.60052
Apod	-2.11153	-6.66305
Apol9a	-4.43721	-4.19795
Apol9b	-7.31325	-4.42902
Arel1	-1.68312	-1.37451
Arl4a	-1.97698	-1.4187
Asgr2	-3.79329	-2.01128
Asphd2	-1.07667	-2.32741
Ass1	-1.54772	-2.85645
Atp1b2	-1.99585	-6.48646
Auts2	-1.07668	-1.43656
Axin2	-1.07668	-1.1001
Axl	-2.81891	-1.41402
B020031M17Rik	-2.65224	-1.14162
B4galt4	-1.75167	-1.43734
BC094916	-7.20822	-2.6526
Baalc	-2.02886	-3.35233
Batf2	-3.90312	-7.83247
Bglap	-1.07667	-1.08934
Bst2	-1.94199	-2.57263
C1qtnf9	-1.89725	-1.14163
Cacnb2	-1.91452	-1.35711
Card6	-1.96739	-1.95453
Casp2	-2.32018	-1.21813
Cav1	-2.23452	-1.69861
Ccdc54	-1.08565	-1.14163
Ccl11	-2.02742	-8.36417
Ccl2	-1.79074	-2.75442
Ccl7	-2.13187	-3.77497
Ccl8	-1.42544	-5.80182
Ccnyl1	-1.44532	-1.27973
Ccrl2	-4.92192	-7.0812
Cd248	-1.75627	-1.63521
Cd274	-1.20548	-7.01556
Cdhr3	-1.07665	-1.08934
Cdkl1	-1.07664	-3.15851
Cdkn1a	-1.67547	-3.48507
Ch25h	-3.86519	-5.29675
Chrm5	-1.07667	-1.14162
Chrna5	-2.90715	-1.14162
Chsy3	-3.94556	-10.5462
Clcn1	-3.54558	-1.55488
Cldn23	-2.62042	-1.14162
Clec2l	-2.56174	-1.24856
Cmah	-1.31606	-3.49818
Cmpk2	-7.32875	-8.22163
Cnih2	-1.67401	-3.13469
Cntn2	-1.07663	-5.06542
Col4a2	-3.203	-1.60236
Col8a1	-3.27566	-1.72678
Col8a2	-1.07665	-2.30733
Colq	-1.07664	-5.11232
Crybb1	-1.70443	-1.14163
Csprs	-4.75525	-7.92301
Csrnp1	-2.7724	-1.40335
Cst7	-2.02345	-1.14162
Ctla2a	-1.81638	-1.79378
Ctsc	-2.09721	-7.22249
Cxcl10	-7.88413	-6.55856
Cxcl11	-6.47134	-4.97792
Cxcl13	-1.07667	-1.14162
Cxcl9	-7.5771	-5.30341
Cyp26a1	-4.35907	-5.89158
Cyp26c1	-5.27338	-3.69563
D630033O11Rik	-1.77381	-2.00834
D7Ertd443e	-1.04896	-2.66575
Dact1	-5.21612	-3.82092
Daxx	-4.26965	-2.08972
Dbpht2	-1.07663	-6.81622
Dclre1c	-1.49648	-1.18448
Dcp2	-2.43963	-2.82217
Ddc	-3.08571	-2.89186
Ddx24	-1.27063	-1.28666
Ddx4	-4.22588	-8.02524
Ddx58	-5.36251	-2.62739
Ddx60	-6.14744	-7.23919
Dhx58	-4.30341	-4.44642
Dmpk	-1.81551	-2.39455
Dok5	-1.53892	-2.42941
Dtx3l	-1.23644	-4.44883
Eddm3b	-1.07665	-1.05184
Eif2ak2	-3.70002	-2.14975
Elfn2	-1.07668	-1.14162
Enox1	-1.07664	-4.59346
Enpp6	-1.65599	-4.22333
Epha3	-1.07667	-4.79323
Epsti1	-3.90751	-4.1915
Erich3	-1.07667	-2.65008
Erp27	-2.43857	-3.283
Etnk1	-2.23907	-1.6158
F830016B08Rik	-6.2559	-4.47776
Fam107a	-1.07669	-1.7812
Fam184a	-1.07666	-1.14162
Fam208b	-2.12946	-1.52976
Fam46a	-2.67135	-2.42917
Fam65c	-1.07664	-1.86298
Fam84a	-1.06581	-6.81993
Fap	-3.38991	-7.56142
Fcgr4	-2.91093	-2.04978
Fgf1	-2.52599	-4.50568
Fgf2	-1.07664	-2.66069
Fmo3	-1.07667	-4.9492
Frmd4a	-2.53856	-1.67492
Frmpd4	-1.07667	-5.43604
Gbp11	-2.28441	-6.56099
Gbp2	-1.53206	-4.63848
Gbp3	-2.33145	-7.25164
Gbp4	-3.64231	-7.12824
Gbp5	-2.6585	-5.3964
Gbp6	-2.38057	-4.94064
Gbp7	-2.10828	-6.23991
Gbp9	-3.27332	-4.14005
Gfra1	-2.80677	-4.28464
Gfra3	-1.07665	-1.14162
Ggct	-1.01065	-2.16614
Gm11992	-2.86334	-1.08771
Gm12185	-1.58631	-3.50132
Gm12250	-3.04541	-7.20368
Gm14446	-8.47995	-5.08333
Gm4841	-6.08959	-6.38383
Gm4951	-5.23463	-7.34319
Gm525	-2.0836	-1.14162
Gm5431	-2.90383	-3.85542
Gm5595	-2.55058	-1.56418
Gm6537	-1.07667	-1.14162
Gm7030	-3.69472	-2.59299
Gm7609	-1.78626	-1.19398
Gm8787	-1.89583	-1.14162
Gnb4	-1.15624	-1.69987
Gng8	-1.07667	-2.35599
Golga7b	-2.95785	-1.14162
Gphb5	-1.48096	-1.14161
Gpr15	-5.51397	-2.0512
Gpr153	-1.13714	-2.90294
Gpr165	-1.92054	-2.01219
Gucy2g	-2.05823	-1.14162
Gypc	-1.66705	-2.16597
H2-M3	-1.00936	-1.92098
H2-Q4	-1.87193	-1.09404
H2-T10	-2.2571	-1.67615
H2-T22	-2.18375	-1.94737
H2-T23	-1.63888	-2.30047
Hap1	-5.72706	-2.76098
Helz2	-4.00903	-4.12537
Herc6	-4.06034	-1.90217
Hoxb1	-1.07667	-2.04961
Hoxb4	-1.01798	-11.5558
Hoxb6	-1.07665	-10.5182
Hoxb7	-2.1413	-10.1977
Hoxb8	-1.07667	-12.0854
Hrk	-1.07664	-2.05256
Hspa2	-2.44183	-1.43284
I830012O16Rik	-8.78076	-3.39738
Icosl	-1.59995	-2.1794
Ifi203	-5.13151	-7.31204
Ifi204	-3.05558	-3.26012
Ifi205	-6.75347	-5.93126
Ifi27	-2.24823	-1.16753
Ifi27l2a	-8.0439	-5.52218
Ifi27l2b	-1.07663	-7.92499
Ifi35	-1.48191	-2.01768
Ifi44	-12.1355	-6.83107
Ifi47	-1.60237	-3.9928
Ifih1	-4.24509	-3.43997
Ifit1	-9.9733	-8.78735
Ifit2	-6.77288	-1.9498
Ifit3	-8.31525	-2.84927
Ifitm3	-1.88792	-1.36608
Igfbp3	-1.75628	-5.06451
Igtp	-1.90204	-5.67658
Iigp1	-6.71143	-10.8371
Il15	-2.76555	-1.55934
Il6	-6.92204	-6.6796
Inhbb	-1.38917	-1.74702
Irf2	-1.02963	-1.62312
Irf7	-8.63202	-7.16231
Irgm1	-1.42844	-3.28983
Irgm2	-1.74722	-4.43804
Isg15	-6.00715	-6.68733
Isoc1	-1.15249	-2.48699
Itga7	-1.51224	-1.17024
Itgav	-1.06727	-1.20338
Jak2	-1.05849	-1.908
Kcnd1	-2.62147	-1.0313
Kcnmb1	-2.01902	-4.8517
Kcnt1	-1.07667	-2.59522
Kcnu1	-1.07665	-4.03227
Kctd4	-1.07662	-1.14163
Kdr	-3.04731	-2.25154
Lad1	-1.07664	-1.62813
Lck	-3.17428	-1.69292
Lgals3bp	-2.34741	-1.82852
Lgals9	-3.80028	-8.14982
Lgr5	-1.07668	-11.5173
Lhx6	-1.07665	-2.50674
Lhx9	-2.02585	-4.135
Lin28b	-1.07667	-7.34129
Lipg	-12.2508	-3.27569
Lrp2	-2.4893	-4.02377
Lrrc36	-1.23222	-1.14163
Lyn	-1.41567	-2.70555
Macc1	-1.07665	-1.19024
Map3k8	-1.60786	-2.14133
Mb21d1	-3.28524	-1.03148
Mertk	-1.00843	-1.31637
Methig1	-1.07663	-1.14162
Mfap2	-1.07663	-1.19811
Misp	-3.82089	-7.8563
Mitd1	-3.12798	-1.25741
Mmp13	-5.99718	-2.79384
Mmp3	-1.07663	-3.39478
Mnda	-4.11738	-2.09433
Mndal	-4.49754	-3.64166
Mov10	-2.555	-1.59648
Mppe1	-1.75493	-1.29008
Ms4a4b	-3.19945	-2.05137
Ms4a4d	-4.43683	-8.44892
Mtus1	-1.39998	-1.96877
Mx1	-12.4355	-12.5446
Mx2	-9.18375	-9.13185
Mxd1	-3.07097	-2.10549
Mylk2	-1.07668	-2.39535
Myoc	-1.07667	-1.14163
N4bp1	-1.40699	-1.45037
Nampt	-1.02743	-1.18213
Nap1l2	-2.43274	-8.9972
Nat2	-1.51195	-1.30089
Ndst3	-1.07666	-2.44186
Necab1	-2.0274	-2.01219
Nfkbiz	-2.25954	-1.3068
Nhsl2	-1.12422	-4.22772
Nipal4	-2.90658	-2.43891
Nlgn2	-1.00443	-1.4501
Nmi	-2.11682	-1.34119
Nod1	-1.98244	-3.06452
Nr3c1	-1.17745	-1.06752
Ntf5	-1.77394	-2.33261
Oas1a	-9.66146	-8.67329
Oas1b	-3.91043	-6.49724
Oas1c	-2.80893	-4.05155
Oas1d	-4.28194	-1.14162
Oas1g	-12.158	-6.77254
Oas1h	-6.11929	-2.05303
Oas2	-8.221	-6.58653
Oas3	-7.51728	-2.9361
Oasl1	-12.5279	-4.82589
Oasl2	-5.73605	-6.39913
Ocln	-1.07663	-4.20769
Olfml3	-2.14713	-3.10321
Olfr56	-3.50627	-5.77007
Papd7	-3.32067	-1.20049
Parp10	-2.84594	-2.64164
Parp11	-2.54627	-1.57924
Parp12	-1.76739	-1.1958
Parp14	-2.05997	-5.40836
Parp9	-1.16627	-3.31497
Pcdhgb1	-1.07665	-3.86998
Pcdhgb5	-1.13259	-2.58227
Pcdhgc4	-2.01742	-2.89156
Pcsk9	-1.04261	-5.25957
Pdcd1	-1.75628	-2.00692
Pde7b	-1.48924	-1.88936
Peli1	-3.05745	-1.33689
Phf11a	-6.8422	-4.21729
Phf11b	-7.11141	-4.51203
Phf11d	-5.29408	-3.0712
Phyhip	-1.07666	-3.83539
Pi16	-1.07666	-2.57627
Pla1a	-1.13361	-3.7327
Plac8	-2.89549	-9.68041
Plekhf2	-2.39145	-1.06627
Plekhg4	-1.52718	-1.38725
Pmepa1	-1.22353	-3.65859
Pml	-3.45236	-1.98223
Pnp2	-3.9647	-5.7468
Pnpt1	-2.0667	-1.27966
Podn	-2.38978	-1.68218
Pou3f1	-7.4327	-1.02574
Ppm1k	-3.80629	-1.95383
Ppp1r1c	-1.07665	-1.14163
Prickle1	-2.55904	-2.27136
Prl2c3	-1.89776	-3.98125
Prr16	-1.07667	-9.844
Prr5l	-2.97035	-1.7936
Prrt1	-2.94505	-1.14162
Psmb8	-1.08349	-3.05165
Psmb9	-1.64143	-3.22431
Ptprg	-1.07663	-1.23005
Ptpro	-1.52471	-1.14162
Pttg1	-1.38583	-1.25757
Pxdn	-1.07668	-1.04665
Pydc3	-8.80478	-3.6835
Pydc4	-10.9664	-7.02453
Pyhin1	-9.21498	-5.98268
Rab20	-1.21255	-1.44549
Rasa4	-1.07071	-1.36257
Rbbp8	-1.746	-1.02492
Rbm43	-1.70385	-1.07039
Rimbp2	-1.07666	-1.14162
Rin2	-1.84875	-1.35549
Rnf135	-2.32241	-1.01232
Rnf139	-1.32593	-1.26301
Rnf144a	-5.0385	-1.97028
Rsad2	-10.4484	-10.6993
Rtn1	-1.0849	-1.14162
Rtp4	-6.30561	-5.04448
Samd9l	-3.36637	-4.85068
Scn7a	-1.07667	-7.03544
Sectm1a	-4.30172	-6.66571
Sema3d	-1.07664	-3.11972
Serpina3c	-2.0274	-1.14162
Setdb2	-4.11285	-2.11893
Sfrp2	-1.07663	-1.21094
She	-1.07669	-1.14163
Shox2	-3.57431	-2.29744
Sidt1	-2.56573	-1.14163
Sik1	-2.01978	-1.15189
Skil	-1.53038	-1.20573
Slc28a2	-1.16213	-1.14162
Slc2a6	-1.65234	-2.25713
Slc4a11	-3.95234	-1.10242
Slfn3	-3.28186	-2.84158
Slfn5	-5.24081	-1.59122
Slfn8	-4.12709	-3.61268
Slfn9	-4.63562	-2.47006
Smtnl1	-2.35675	-2.05256
Snx2	-1.26195	-1.31204
Socs1	-4.15214	-3.47139
Sp100	-3.42892	-3.58655
Spin2c	-1.07664	-1.46125
Spn	-1.21577	-2.46112
Spon2	-2.93492	-3.65293
Sppl2a	-1.04443	-1.1179
Spta1	-5.86564	-2.52957
St3gal6	-1.77769	-1.1212
Synpo2	-1.07663	-1.83011
Syt16	-1.11438	-4.84198
Sytl5	-1.07665	-3.17612
Tagap	-5.18098	-4.7451
Tap1	-2.10825	-4.75326
Tbc1d13	-1.19357	-1.15579
Tbxa2r	-1.07665	-3.85918
Tcof1	-1.19948	-1.20982
Tgfb3	-2.01467	-1.80953
Tgif2	-1.09093	-1.27135
Tgtp1	-3.8106	-3.8711
Tgtp2	-2.40902	-4.80758
Thbs1	-1.83422	-2.39243
Tifa	-1.69528	-2.11212
Tle4	-1.12698	-1.28952
Tlr3	-3.36283	-2.73319
Tlr5	-4.99206	-1.14163
Tlr9	-1.95145	-1.14162
Tmcc3	-1.30483	-2.53739
Tmco5	-1.07667	-1.14162
Tmeff2	-1.07667	-2.04145
Tmem215	-1.07667	-1.14162
Tmem229b	-1.25677	-1.70184
Tnfaip6	-3.72434	-2.15345
Tnfrsf11a	-1.04444	-1.69755
Tnfsf15	-3.74104	-4.82515
Tnfsf18	-4.28088	-4.78814
Tor1aip1	-2.02317	-1.41461
Tor1aip2	-2.00158	-1.42241
Tor3a	-3.20543	-3.29819
Tppp3	-1.26686	-5.61107
Trex1	-2.1044	-2.2025
Trim12c	-1.4928	-3.59857
Trim14	-1.89058	-2.91759
Trim21	-2.80022	-3.95322
Trim25	-1.36365	-7.89748
Trim26	-1.34155	-1.84265
Trim30a	-3.23903	-6.61
Trim34a	-2.59605	-5.35466
Trim34b	-1.13973	-7.05592
Trim56	-1.6264	-1.64478
Trim6	-1.69811	-4.70776
Tspan8	-2.05559	-5.54721
Uba7	-2.41155	-1.54697
Ube2d2b	-1.07666	-1.66118
Ube2l6	-2.34782	-2.40771
Unc45b	-3.32186	-3.66722
Unc80	-2.02742	-1.14161
Upp1	-2.90925	-2.23272
Usp18	-10.3995	-10.0181
Usp25	-1.43093	-1.67665
Vcan	-2.18674	-3.89309
Vegfc	-1.77469	-5.03109
Wdr86	-2.02743	-1.14162
Wfdc17	-1.19646	-3.05268
Whrn	-1.51066	-2.49976
Wnt3	-1.07665	-4.00336
Xaf1	-4.21892	-5.66603
Zbp1	-4.64685	-7.38747
Zbtb5	-1.31185	-1.1484
Zc3hav1	-1.64263	-2.98716
Zfhx4	-1.60137	-1.65567
Zfp281	-1.32039	-1.06961
Zfp366	-4.72746	-1.14162
Zfp382	-1.1761	-1.16511
Zfp536	-1.07667	-1.14162
Zfp619	-2.48255	-2.04216
Zfp811	-1.10916	-2.30546
Zic1	-1.84504	-10.4428
Znfx1	-2.39435	-3.33437
