# Supplementary material for: A molecular switch from STAT2-IRF9 to ISGF3 underlies interferon-induced gene transcription
Source: Nat Commun. 2019 Jul 2;10:2921. doi: 10.1038/s41467-019-10970-y (PMC6606597; doi:10.1038/s41467-019-10970-y)
Supplement: Supplementary file 7 — Supplementary Dataset 4 [file 41467_2019_10970_MOESM7_ESM.xlsx]

## Sheet: Sheet1
Gene ID	IRF9-/- vs WT BMDM LFC ≥ 1	IRF9-/- vs WT THP1 LFC ≥ 1
1700029J07Rik	-1.38301	-2.05527
9330159F19Rik	-1.13951	-1.11004
Arhgef28	-1.69493	-1.16534
C1qtnf1	-2.03412	-2.82812
Car10	-2.19316	-1.11003
Ccdc116	-1.59791	-1.69259
Ccdc36	-1.17446	-1.03165
Cd14	-1.04947	-1.2891
Celf5	-2.34019	-2.61981
Cers3	-1.14934	-1.11003
Col4a2	-2.12171	-1.03446
Col4a5	-1.09313	-1.11003
Col4a6	-1.05129	-2.50933
Crtam	-2.7114	-1.09868
Dcc	-1.62446	-1.11003
Ddit4l	-2.05693	-1.65447
Dll4	-1.50237	-1.27291
Epsti1	-1.1779	-2.29083
Fam101a	-2.24439	-1.11003
Fcer2a	-1.13096	-1.68282
Fosb	-1.44725	-2.40891
Foxa3	-2.24421	-1.11003
Galnt13	-1.68676	-1.11003
Gm614	-1.17123	-2.59086
Gpr84	-1.46905	-1.20584
Grm1	-2.05865	-2.22769
Ifi44	-4.58253	-2.66739
Il11	-2.55132	-1.21005
Il18r1	-1.01984	-1.33284
Il19	-1.67742	-1.11003
Inhba	-1.18795	-1.61812
2010-03-01	-1.73944	-1.11003
Mboat4	-2.05462	-2.00451
Mst1r	-1.68513	-1.11004
Mx2	-4.24934	-1.53258
Necab2	-1.75002	-2.62287
Nppa	-1.68606	-1.43463
Nsun7	-1.05893	-1.11003
Oas2	-9.14046	-2.53946
Pla1a	-2.2912	-1.98902
Prr5l	-1.1036	-1.0554
Prss8	-1.74907	-1.11003
Ptchd2	-1.73315	-1.11003
Ptger3	-1.28592	-2.46275
Pxt1	-1.33252	-1.93984
Rab3c	-1.12988	-1.04872
Rgsl1	-1.07193	-1.03154
Rsad2	-2.07859	-1.56535
Sema3a	-1.15977	-1.22357
Siglec1	-1.60073	-4.04501
Socs3	-1.46712	-2.39037
Spdef	-2.25427	-1.14464
Syt2	-2.35079	-1.41842
Tdrd1	-1.18837	-2.0166
Tgfb3	-1.62864	-2.27119
Tnfsf4	-3.00251	-1.19751
Trim72	-1.64907	-2.50026
Zbtb32	-1.2412	-1.4585
