# Supplementary material for: A molecular switch from STAT2-IRF9 to ISGF3 underlies interferon-induced gene transcription
Source: Nat Commun. 2019 Jul 2;10:2921. doi: 10.1038/s41467-019-10970-y (PMC6606597; doi:10.1038/s41467-019-10970-y)
Supplement: Supplementary file 8 — Supplementary Dataset 5 [file 41467_2019_10970_MOESM8_ESM.xlsx]

## Sheet: Sheet1
Gene ID	IRF9-/- vs WT IFN-b BMDM LFC ≥ 1	IRF9-/- vs WT IFN-b THP1 LFC ≥ 1
4921539E11Rik	-1.07667	-1.53528
5430427O19Rik	-1.85235	-1.26326
9330159F19Rik	-2.53856	-1.51368
A230050P20Rik	-1.26743	-1.05784
Adam21	-1.54352	-1.53544
Aim2	-2.98399	-1.09114
Akap12	-5.6533	-1.23261
Anxa13	-1.07667	-2.10058
Art3	-4.30826	-1.60171
Atp10a	-3.14302	-1.19421
Atp10b	-1.07665	-2.21392
Axl	-2.81891	-1.16468
Azi2	-1.40416	-1.00167
Batf2	-3.90312	-5.84635
Bmp4	-1.75624	-1.72907
Cabp5	-1.07665	-1.51366
Cacnb4	-2.0039	-1.49887
Ccdc68	-1.07667	-2.94462
Ccl12	-2.59017	-2.83173
Ccl2	-1.79074	-2.15398
Ccl7	-2.13187	-2.58372
Ccr6	-1.07665	-1.28634
Ccrl2	-4.92192	-1.50237
Cd274	-1.20548	-1.16454
Cd69	-7.74507	-2.59866
Ch25h	-3.86519	-1.00807
Chrm1	-1.6526	-1.21149
Cldn23	-2.62042	-1.69439
Clic5	-1.6732	-1.514
Cmpk2	-7.32875	-7.06219
Cnp	-1.88036	-1.68855
Col4a2	-3.203	-1.10553
Crim1	-1.11945	-1.0708
Csrnp1	-2.7724	-1.07109
Cxcl10	-7.88413	-7.54368
Cxcl11	-6.47134	-8.79356
Cxcl9	-7.5771	-5.94024
Dao	-1.07667	-1.53771
Dazl	-2.45421	-2.24789
Ddx58	-5.36251	-3.60338
Ddx60	-6.14744	-1.3092
Dhx58	-4.30341	-1.62122
Dll1	-8.95357	-2.7851
Dnali1	-1.23789	-1.56037
Dtx3l	-1.23644	-1.23381
Edn1	-4.93988	-3.10663
Ehf	-1.07667	-1.06289
Eif2ak2	-3.70002	-2.05307
Ephx4	-3.36501	-1.07292
Eps8l2	-1.95776	-1.23473
Epsti1	-3.90751	-5.86624
Fam107a	-1.07669	-1.74132
Fam3b	-1.07667	-1.25626
Fam46a	-2.67135	-1.09636
Fam71d	-2.13795	-1.96589
Fas	-1.81586	-1.17926
Fcer2a	-2.22601	-1.7556
Fgf2	-1.07664	-1.04726
Fgf22	-1.60144	-1.2615
Frmpd4	-1.07667	-2.36893
Gal3st1	-1.12095	-1.26195
Gch1	-1.72119	-1.612
Gcsam	-1.07665	-1.36566
Gfra1	-2.80677	-1.22459
Gimap8	-3.84037	-1.01688
Gm525	-2.0836	-1.23625
Gpr141	-2.33108	-3.23665
Gpr84	-1.15406	-1.51752
Hbegf	-1.46079	-1.04213
Helz2	-4.00903	-2.71562
Herc6	-4.06034	-2.31868
Hif3a	-1.07664	-1.65265
Hsh2d	-5.85689	-1.34179
Ifi35	-1.48191	-1.41013
Ifi44	-12.1355	-6.62479
Ifih1	-4.24509	-1.8838
Ifit2	-6.77288	-6.36773
Igfbp3	-1.75628	-1.27388
Igsf23	-1.07664	-1.21149
Il6	-6.92204	-5.17115
Irf7	-8.63202	-2.43932
Irg1	-4.46673	-4.09958
Isg15	-6.00715	-3.38191
Isg20	-6.63077	-3.27035
Itga2	-1.07666	-1.56867
Lag3	-2.04398	-3.15052
Lcp2	-1.71951	-1.1036
Lhfpl4	-3.45313	-1.84315
Lhx9	-2.02585	-1.51534
Lmo1	-1.16291	-2.2489
Lrp2	-2.4893	-2.0421
Lrrc18	-1.07668	-1.12045
Lrrc63	-1.15115	-1.02866
Ltk	-1.07664	-1.23418
Ly6e	-4.64942	-1.35235
Mcc	-1.55087	-1.24924
Med12l	-4.7635	-1.36393
Medag	-1.54798	-1.80618
Mgarp	-1.14109	-1.15055
Mlkl	-2.52784	-1.48035
Mmp13	-5.99718	-2.00123
Mmp3	-1.07663	-4.32848
Muc13	-2.61265	-3.008
Mx2	-9.18375	-6.48115
Mxra8	-1.71715	-1.01098
N4bp1	-1.40699	-1.80085
Nampt	-1.02743	-1.26762
Ncoa7	-2.90425	-3.49452
Nfkbiz	-2.25954	-1.19737
Nwd2	-2.44758	-1.21939
Oas2	-8.221	-6.71629
Oas3	-7.51728	-3.10854
Oasl1	-12.5279	-7.94587
Ogfr	-1.10565	-1.08509
Ogfrl1	-2.15903	-1.15893
P3h2	-1.07665	-1.69238
Parp12	-1.76739	-1.37653
Parp14	-2.05997	-2.05583
Parp9	-1.16627	-1.42482
Pcdh15	-1.07664	-1.51512
Pcdhgb5	-1.13259	-1.62041
Pkhd1l1	-1.07663	-1.53771
Plekha4	-1.59717	-1.82887
Pml	-3.45236	-2.06412
Pnpt1	-2.0667	-1.3925
Pou3f2	-1.10609	-1.70673
Ppm1k	-3.80629	-1.59821
Prickle1	-2.55904	-1.29021
Rai2	-1.07665	-1.51288
Rasgef1b	-2.32833	-1.53061
Rax	-1.7283	-2.05994
Rbm43	-1.70385	-1.69006
Rcan2	-3.54255	-1.90707
Ripk2	-2.30839	-1.0123
Rnf152	-3.25637	-3.98622
Rsad2	-10.4484	-8.18317
Rtp4	-6.30561	-2.84094
Samd9l	-3.36637	-3.26043
Sell	-2.34638	-1.82658
Sh2d2a	-1.25274	-1.28016
Siglec1	-2.12765	-5.84785
Slamf7	-1.36904	-1.44407
Slfn5	-5.24081	-1.64919
Smtnl1	-2.35675	-1.88999
Socs1	-4.15214	-1.42697
Sowahc	-1.42551	-1.34243
Sox5	-2.08222	-1.18113
Sox6	-1.07664	-1.49455
Spata9	-1.12096	-1.32276
Tagap	-5.18098	-3.19536
Tap1	-2.10825	-1.07796
Tex38	-1.07664	-2.23085
Tgfb2	-1.88947	-1.05953
Tgfb3	-2.01467	-2.1956
Thbs1	-1.83422	-1.76112
Themis2	-1.42823	-1.14907
Tigd4	-1.07665	-1.93081
Tldc2	-4.93541	-2.95561
Tm4sf20	-1.07668	-1.85884
Tmem171	-3.3985	-3.40375
Tnfaip6	-3.72434	-1.2106
Tnfsf10	-6.9843	-2.84124
Tnfsf18	-4.28088	-2.68959
Trafd1	-1.35036	-1.07897
Trim21	-2.80022	-2.01325
Trim25	-1.36365	-2.14763
Trim38	-1.56946	-1.19531
Trim56	-1.6264	-1.36285
Vcan	-2.18674	-1.36647
Xaf1	-4.21892	-5.18398
Zc3hav1	-1.64263	-1.84514
Zcchc2	-2.19476	-1.14289
Zfhx4	-1.60137	-1.25097
Znfx1	-2.39435	-1.72196
