# Supplementary material for: A molecular switch from STAT2-IRF9 to ISGF3 underlies interferon-induced gene transcription
Source: Nat Commun. 2019 Jul 2;10:2921. doi: 10.1038/s41467-019-10970-y (PMC6606597; doi:10.1038/s41467-019-10970-y)
Supplement: Supplementary file 9 — Supplementary Dataset 6 [file 41467_2019_10970_MOESM9_ESM.xlsx]

## Sheet: peptide quantification
summed peak area of selected transitions
Protein	Peptide Modified Sequence	MYC_A	MYC_B	MYC_C	NLS_A	NLS_B	NLS_C	S1_A	S1_B	S1_C	S1_IFNb_2h_A	S1_IFNb_2h_B	S1_IFNb_2h_C	S1_IFNg_2h_A	S1_IFNg_2h_B	S1_IFNg_2h_C	S2_A	S2_B	S2_C	S2_IFNb_2h_A	S2_IFNb_2h_B	S2_IFNb_2h_C	S2_IFNg_2h_A	S2_IFNg_2h_B	S2_IFNg_2h_C	IRF9_A	IRF9_B	IRF9_C	IRF9_IFNb_2h_A	IRF9_IFNb_2h_B	IRF9_IFNb_2h_C	IRF9_IFNg_2h_A	IRF9_IFNg_2h_B	IRF9_IFNg_2h_C	MYC_18h_A	MYC_18h_B	MYC_18h_C	NLS_18h_A	NLS_18h_B	NLS_18h_C	S1_18h_A	S1_18h_B	S1_18h_C	S2_18h_A	S2_18h_B	S2_18h_C	IRF9_18h_A	IRF9_18h_B	IRF9_18h_C
IRF9	SSEFEEVPER	#N/A	#N/A	#N/A	23157	#N/A	#N/A	264907	97536	#N/A	1752960	1135034	1090588	747323	32684	430200	161191	#N/A	9199	659515	69346	#N/A	235915	#N/A	234742	694035072	428108352	635833728	782182912	844339072	920012672	471920960	363896352	784940608	#N/A	#N/A	147649	359062	89822	416261	1343821	2446246	2595050	1238700	1632412	1712720	935658624	657126272	947495488
IRF9	SDSNSNC[+57]NSELEEGAGTTEATIR	#N/A	#N/A	#N/A	#N/A	#N/A	#N/A	10397	#N/A	9757	175318	55667	126734	70435	44124	90482	8173	19158	61076	51732	35245	132879	6437	#N/A	42880	40694348	25580606	48913668	40004132	40299992	59602332	13419379	16646245	52155432	55377	#N/A	24343	136375	41835	76268	121116	329035	308587	119577	108829	236196	56024440	46704168	72228968
IRF9	DLAQYFQGQGPPPK	#N/A	58501	29791	66075	138167	20878	288144	58164	220699	1573144	1314786	1139193	635273	526062	600510	306585	570423	340717	507849	500629	613520	378982	187960	184264	397780608	244673728	297609696	491578336	381990016	545536064	280856608	189549104	451279936	491253	414098	234223	418554	464466	530402	1154090	1740775	1905792	1407790	1301632	1255825	537407744	400210656	617683200
IRF9	GVLVASNSR	21607	14566	28366	26283	23798	9921	194223	53430	106400	866247	590213	499733	407681	301268	254259	201171	266632	181463	273594	281842	330479	256640	179306	136441	201435040	130710032	162693200	228669376	232267056	257258496	135994304	117680576	177704912	216393	165824	109508	189695	194784	230750	592026	771210	830276	611733	643370	528537	213496416	157876368	217519392
IRF9	ILPAGTLPNQPR	156263	187331	280892	145784	334690	152543	507853	256416	497244	3215029	2805780	2821915	1324642	1011952	1415718	151146	512372	358801	603287	819541	1079827	374210	357541	307338	691370368	437243776	658034624	843183744	928919936	1130837504	495592000	427593920	953566208	1719077	1390101	1184329	1296487	1286333	1615999	1586855	2651721	2961221	1667757	1567691	2138769	1155002752	838597888	1161936000
STAT1	LLGPNAGPDGLIPWTR	5738115	5788034	3071598	17911844	11524428	6459222	3669650688	1810885248	2317331200	4096709120	2460057600	1316040704	2642073600	3278003968	983788480	124424744	85246424	44457428	63267008	61393476	36205068	68734304	55278108	10625386	21620914	14944331	5602606	21702250	10585605	10175504	10238091	7720218	7737599	120386168	59151848	38775448	33754860	39462560	41076480	1233617152	786426816	3050530304	149404656	8603406	102662976	55045240	15107847	41769704
STAT1	LQELNYNLK	639259	636555	393999	1676957	1300567	1392093	498274880	248087712	400096960	485429536	390114400	377303424	431014336	405804480	433736480	9724615	9538384	11073967	5524922	6583103	7861253	6945006	6195914	4928460	663406	468556	600312	891092	898816	1207506	574394	519230	1073439	14050012	11070136	8959906	12510613	10691272	10585351	298320160	393254144	486400000	19478870	26782776	24705388	7560300	7051182	8225746
STAT1	DQQPGTFLLR	1244564	988725	1233247	5109314	2626262	3428131	1058578368	433232800	1253074176	1557998848	773577664	1281313024	1021716544	1167556736	1533017088	23136606	21475398	31269894	18648294	16198707	24380962	15893728	7035186	14380848	2042505	983760	1386159	2183921	1847956	2693880	1147598	910602	2957838	42803012	15924368	20183636	44302980	25727088	28318310	915483072	1440450304	1658377984	54937732	52123732	68907392	28139690	18174158	24447314
STAT1	FNILGTHTK	735410	671775	448918	2105787	1714271	1537321	570370752	308036928	433619040	539888128	449269696	445236032	549528384	471952800	443100160	12744882	11797351	10311668	7940318	7619470	8020210	10705307	7080544	5286144	809692	465520	563334	1005050	866072	1100660	672027	612155	1327781	16558100	10919732	8084595	10912145	10045536	9886183	292109088	411262784	477544256	25157212	24820678	21038554	9976243	6411295	8861965
STAT1	ELSAVTFPDIIR	2828335	3839885	2822607	9351076	9150516	7489352	2236625408	1753929216	2680307200	2720719360	2614249472	2551246080	2042679808	2173618176	2671620352	58682564	62988148	71153216	34243632	40877536	50805856	37885796	36452804	30775218	5743199	4339668	3939328	6588750	5517916	7259032	4645494	3338457	8294084	114838424	74466040	61580140	79355608	55477552	77086080	2036981888	2540587776	3624247296	169875152	148754752	169222400	73500448	50147684	72478360
STAT2	ILNQAQR	16274	9728	11621	72085	49853	33001	172999	112320	127373	472828	414911	391501	198367	168349	171930	1218254	1046977	1133277	1141981	1065967	1322779	1368633	729834	628250	63740	41150	50707	294017	171946	299161	67252	34457	119395	489053	326103	248723	433701	361264	379931	932977	1169675	1354546	1041010	1249032	1059769	964042	733845	998403
STAT2	EAALGSDDAK	53075	49541	21867	155297	92055	102595	532495	320253	535256	1625643	1466078	1715177	611400	650897	760600	4351428	4416619	4286134	4570489	3516298	4565700	4951283	3094858	2694471	227115	112566	146008	1293901	698963	1152105	240872	89160	352575	2125051	1446247	1149541	1647321	1637637	1421641	3971569	4448264	5216839	4796473	4749855	4250507	4196144	3385468	3735095
STAT2	TLTPEEGQR	135785	141392	84933	471870	354943	266946	1410303	899251	1016425	3941821	3175835	2978575	1654451	1340188	1409944	9448067	8514000	8358730	9098456	8145735	9407994	11082588	6017522	5033189	485546	279528	337459	2548793	1373085	2024127	507009	282702	754650	3671092	2583148	1903622	3163645	3165360	2677079	6752612	8675346	9120976	8263580	9025855	7723998	6928585	5551741	6497924
STAT2	FNILTSNQK	64885	68174	37422	184572	154703	123696	652726	351542	439992	1553003	1405422	1341862	714825	658979	600497	4361282	4347728	3913957	4211189	3875851	4456644	4959036	3042323	2182010	260831	150306	168159	1196963	740980	979574	230914	145389	321259	1662579	1116823	839576	1169930	1449500	1074469	3170026	3946414	4034243	3969436	3980274	3755064	3105024	2610574	3202902
STAT2	EVLQSLPLTEIIR	336600	516136	240593	1694891	1372079	816568	4357427	3041994	3801065	12535301	9968638	8419900	3671381	4172153	3727433	26605084	30141600	27217788	18319286	25724226	26120352	16358884	19215502	5907163	1795028	838973	1119930	8792374	4506545	7104672	1952480	684377	3231840	15486158	5362147	6528252	9064192	4386695	8289142	18331532	17152098	31454920	23953856	8108997	22221724	27789516	8749758	24386596
STAT3	GLSIEQLTTLAEK	638577	973317	531294	3045051	2641821	2009612	15301504	9112583	16098816	15516740	12455189	13003710	10367527	12115545	12710940	783936	921832	988952	572090	1003194	964939	614395	733195	378161	1029623	461000	689900	1237283	1103977	1248995	1350685	468790	2440728	5307414	2237105	2087863	3420305	2111649	3438043	9894308	9838046	18220080	1440837	703411	1540115	3429690	1335339	3347780
STAT3	AILSTKPPGTFLLR	775652	877512	349854	3078590	2030213	1580036	17620720	9927091	13462944	18966232	15627889	12285514	13502510	11508547	11401833	886052	847866	656815	677860	816566	570980	776205	574621	198117	1012921	436657	453706	1288668	971622	883863	1369305	369338	1567293	3598536	1980657	1425873	3326798	1812657	1892431	9451758	8555501	10606416	1048635	799670	878337	2122075	1246949	1797234
STAT3	FLQESNVLYQHNLR	777350	946685	900831	4353557	2978671	3104718	19912426	7759247	22129746	23274164	13936928	22065618	17033158	19581512	22620020	1039259	1040089	1413420	988349	1273423	1278798	907054	620350	744351	1486156	778373	1145839	1703281	1509125	1638882	1505856	701563	2946229	6031547	2379373	2698425	5686585	4409294	4924694	16309550	22012560	29297588	1952676	1566484	2263870	3894157	2752083	4046510
STAT3	SAFVVER	313728	413852	244963	1154101	1033041	842675	5605785	3563062	5161931	5769312	5191288	5212434	5095233	4885598	5142072	304965	306952	342451	254319	373943	326297	342073	301319	207005	403698	241549	273603	436093	438123	393401	478460	253118	770004	1275316	922929	679246	1263960	1198734	1126431	3769929	4480027	6015318	474929	504504	462598	886630	647244	925146
STAT3	TQIQSVEPYTK	922824	1150962	744464	3469592	2861903	2777743	18161906	10467743	20162564	18366764	15506327	18893758	16448296	16263508	18343138	913141	1077162	1033499	756648	1085364	1014339	1012244	984148	604702	1123521	659889	905807	1233530	1238869	1379785	1375698	749984	2444342	4421824	3118610	2338463	4033817	4398395	4088657	13048127	18821548	21893760	1675254	1748067	1593203	2963034	2345521	3006795
Imputed peptide intensities (missing values were replaced by random values derived from a normal distribution: down shift: median -2.15* standard dev., width: standard dev. *0.05)
Protein	Peptide Modified Sequence	MYC_A	MYC_B	MYC_C	NLS_A	NLS_B	NLS_C	S1_A	S1_B	S1_C	S1_IFNb_2h_A	S1_IFNb_2h_B	S1_IFNb_2h_C	S1_IFNg_2h_A	S1_IFNg_2h_B	S1_IFNg_2h_C	S2_A	S2_B	S2_C	S2_IFNb_2h_A	S2_IFNb_2h_B	S2_IFNb_2h_C	S2_IFNg_2h_A	S2_IFNg_2h_B	S2_IFNg_2h_C	IRF9_A	IRF9_B	IRF9_C	IRF9_IFNb_2h_A	IRF9_IFNb_2h_B	IRF9_IFNb_2h_C	IRF9_IFNg_2h_A	IRF9_IFNg_2h_B	IRF9_IFNg_2h_C	MYC_18h_A	MYC_18h_B	MYC_18h_C	NLS_18h_A	NLS_18h_B	NLS_18h_C	S1_18h_A	S1_18h_B	S1_18h_C	S2_18h_A	S2_18h_B	S2_18h_C	IRF9_18h_A	IRF9_18h_B	IRF9_18h_C
IRF9	SSEFEEVPER	7374.31	7453.98	7507.91	23157	7777.54	6121.24	264907	97536	6862.51	1.75296e+06	1.13503e+06	1.09059e+06	747323	32684	430200	161191	5998.44	9199	659515	69346	7098.22	235915	8754.31	234742	6.94035e+08	4.28108e+08	6.35834e+08	7.82183e+08	8.44339e+08	9.20013e+08	4.71921e+08	3.63896e+08	7.84941e+08	8455.52	7370.67	147649	359062	89822	416261	1.34382e+06	2.44625e+06	2595050	1.2387e+06	1.63241e+06	1.71272e+06	9.35659e+08	657126272	9.47495e+08
IRF9	SDSNSNC[+57]NSELEEGAGTTEATIR	7620.27	6174.03	6985.96	7198.28	7091.37	6747.28	10397	8130.39	9757	175318	55667	126734	70435	44124	90482	8173	19158	61076	51732	35245	132879	6437	7186.93	42880	4.06943e+07	2.55806e+07	4.89137e+07	4.00041e+07	4.03e+07	5.96023e+07	1.34194e+07	1.66462e+07	5.21554e+07	55377	8102.38	24343	136375	41835	76268	121116	329035	308587	119577	108829	236196	5.60244e+07	4.67042e+07	7.2229e+07
IRF9	DLAQYFQGQGPPPK	6264.26	58501	29791	66075	138167	20878	288144	58164	220699	1.57314e+06	1.31479e+06	1.13919e+06	635273	526062	600510	306585	570423	340717	507849	500629	613520	378982	187960	184264	3.97781e+08	2.44674e+08	2.9761e+08	4.91578e+08	3.8199e+08	545536064	2.80857e+08	1.89549e+08	4.5128e+08	491253	414098	234223	418554	464466	530402	1.15409e+06	1.74078e+06	1.90579e+06	1.40779e+06	1.30163e+06	1.25582e+06	5.37408e+08	4.00211e+08	6.17683e+08
IRF9	GVLVASNSR	21607	14566	28366	26283	23798	9921	194223	53430	106400	866247	590213	499733	407681	301268	254259	201171	266632	181463	273594	281842	330479	256640	179306	136441	2.01435e+08	1.3071e+08	1.62693e+08	2.28669e+08	2.32267e+08	2.57258e+08	1.35994e+08	1.17681e+08	1.77705e+08	216393	165824	109508	189695	194784	230750	592026	771210	830276	611733	643370	528537	2.13496e+08	1.57876e+08	2.17519e+08
IRF9	ILPAGTLPNQPR	156263	187331	280892	145784	334690	152543	507853	256416	497244	3.21503e+06	2805780	2.82192e+06	1.32464e+06	1.01195e+06	1.41572e+06	151146	512372	358801	603287	819541	1.07983e+06	374210	357541	307338	6.9137e+08	4.37244e+08	6.58035e+08	8.43184e+08	9.2892e+08	1.13084e+09	4.95592e+08	4.27594e+08	9.53566e+08	1.71908e+06	1.3901e+06	1.18433e+06	1.29649e+06	1.28633e+06	1.616e+06	1.58685e+06	2.65172e+06	2.96122e+06	1.66776e+06	1.56769e+06	2.13877e+06	1.155e+09	8.38598e+08	1.16194e+09
STAT1	LLGPNAGPDGLIPWTR	5.73811e+06	5.78803e+06	3.0716e+06	1.79118e+07	11524428	6.45922e+06	3.66965e+09	1.81089e+09	2.31733e+09	4.09671e+09	2.46006e+09	1.31604e+09	2.64207e+09	3.278e+09	9.83788e+08	1.24425e+08	8.52464e+07	4.44574e+07	63267008	6.13935e+07	3.62051e+07	6.87343e+07	5.52781e+07	10625386	2.16209e+07	1.49443e+07	5.60261e+06	2.17022e+07	1.05856e+07	1.01755e+07	1.02381e+07	7.72022e+06	7737599	1.20386e+08	5.91518e+07	3.87754e+07	3.37549e+07	3.94626e+07	4.10765e+07	1.23362e+09	7.86427e+08	3.05053e+09	1.49405e+08	8.60341e+06	1.02663e+08	5.50452e+07	1.51078e+07	4.17697e+07
STAT1	LQELNYNLK	639259	636555	393999	1.67696e+06	1.30057e+06	1.39209e+06	4.98275e+08	2.48088e+08	4.00097e+08	4.8543e+08	3.90114e+08	3.77303e+08	4.31014e+08	4.05804e+08	4.33736e+08	9.72461e+06	9.53838e+06	1.1074e+07	5.52492e+06	6.5831e+06	7.86125e+06	6.94501e+06	6.19591e+06	4.92846e+06	663406	468556	600312	891092	898816	1.20751e+06	574394	519230	1073439	1.405e+07	1.10701e+07	8.95991e+06	1.25106e+07	1.06913e+07	1.05854e+07	2.9832e+08	3.93254e+08	4.864e+08	1.94789e+07	2.67828e+07	2.47054e+07	7.5603e+06	7.05118e+06	8.22575e+06
STAT1	DQQPGTFLLR	1.24456e+06	988725	1.23325e+06	5.10931e+06	2.62626e+06	3.42813e+06	1.05858e+09	4.33233e+08	1.25307e+09	1.558e+09	7.73578e+08	1.28131e+09	1.02172e+09	1.16756e+09	1.53302e+09	2.31366e+07	2.14754e+07	3.12699e+07	1.86483e+07	1.61987e+07	2.4381e+07	1.58937e+07	7035186	1.43808e+07	2.04251e+06	983760	1.38616e+06	2.18392e+06	1.84796e+06	2.69388e+06	1.1476e+06	910602	2.95784e+06	42803012	1.59244e+07	2.01836e+07	4.4303e+07	2.57271e+07	2.83183e+07	9.15483e+08	1.44045e+09	1.65838e+09	5.49377e+07	5.21237e+07	6.89074e+07	2.81397e+07	1.81742e+07	24447314
STAT1	FNILGTHTK	735410	671775	448918	2.10579e+06	1714271	1.53732e+06	570370752	3.08037e+08	4.33619e+08	5.39888e+08	4.4927e+08	4.45236e+08	5.49528e+08	4.71953e+08	4.431e+08	1.27449e+07	1.17974e+07	1.03117e+07	7.94032e+06	7.61947e+06	8.02021e+06	1.07053e+07	7.08054e+06	5.28614e+06	809692	465520	563334	1.00505e+06	866072	1.10066e+06	672027	612155	1.32778e+06	1.65581e+07	1.09197e+07	8.08459e+06	1.09121e+07	1.00455e+07	9.88618e+06	2.92109e+08	4.11263e+08	4.77544e+08	25157212	2.48207e+07	2.10386e+07	9.97624e+06	6.4113e+06	8.86196e+06
STAT1	ELSAVTFPDIIR	2.82833e+06	3.83988e+06	2.82261e+06	9.35108e+06	9.15052e+06	7489352	2.23663e+09	1.75393e+09	2.68031e+09	2.72072e+09	2614249472	2.55125e+09	2.04268e+09	2.17362e+09	2.67162e+09	5.86826e+07	6.29881e+07	7.11532e+07	3.42436e+07	4.08775e+07	5.08059e+07	3.78858e+07	3.64528e+07	3.07752e+07	5.7432e+06	4.33967e+06	3.93933e+06	6.58875e+06	5.51792e+06	7.25903e+06	4.64549e+06	3.33846e+06	8.29408e+06	1.14838e+08	7.4466e+07	6.15801e+07	7.93556e+07	5.54776e+07	7.70861e+07	2.03698e+09	2.54059e+09	3.62425e+09	1.69875e+08	1.48755e+08	1.69222e+08	7.35004e+07	5.01477e+07	7.24784e+07
STAT2	ILNQAQR	16274	9728	11621	72085	49853	33001	172999	112320	127373	472828	414911	391501	198367	168349	171930	1.21825e+06	1.04698e+06	1.13328e+06	1.14198e+06	1.06597e+06	1.32278e+06	1368633	729834	628250	63740	41150	50707	294017	171946	299161	67252	34457	119395	489053	326103	248723	433701	361264	379931	932977	1.16968e+06	1.35455e+06	1.04101e+06	1.24903e+06	1.05977e+06	964042	733845	998403
STAT2	EAALGSDDAK	53075	49541	21867	155297	92055	102595	532495	320253	535256	1.62564e+06	1.46608e+06	1.71518e+06	611400	650897	760600	4.35143e+06	4416619	4.28613e+06	4.57049e+06	3.5163e+06	4.5657e+06	4.95128e+06	3.09486e+06	2.69447e+06	227115	112566	146008	1.2939e+06	698963	1.15211e+06	240872	89160	352575	2125051	1.44625e+06	1.14954e+06	1.64732e+06	1.63764e+06	1.42164e+06	3.97157e+06	4.44826e+06	5.21684e+06	4.79647e+06	4.74986e+06	4.25051e+06	4.19614e+06	3.38547e+06	3.7351e+06
STAT2	TLTPEEGQR	135785	141392	84933	471870	354943	266946	1.4103e+06	899251	1.01642e+06	3.94182e+06	3.17584e+06	2978575	1654451	1.34019e+06	1.40994e+06	9.44807e+06	8.514e+06	8.35873e+06	9.09846e+06	8.14574e+06	9.40799e+06	11082588	6.01752e+06	5.03319e+06	485546	279528	337459	2.54879e+06	1.37308e+06	2.02413e+06	507009	282702	754650	3.67109e+06	2.58315e+06	1.90362e+06	3.16365e+06	3.16536e+06	2.67708e+06	6.75261e+06	8.67535e+06	9.12098e+06	8.26358e+06	9.02586e+06	7.724e+06	6.92858e+06	5.55174e+06	6.49792e+06
STAT2	FNILTSNQK	64885	68174	37422	184572	154703	123696	652726	351542	439992	1.553e+06	1.40542e+06	1.34186e+06	714825	658979	600497	4.36128e+06	4347728	3913957	4.21119e+06	3.87585e+06	4.45664e+06	4.95904e+06	3.04232e+06	2.18201e+06	260831	150306	168159	1.19696e+06	740980	979574	230914	145389	321259	1.66258e+06	1.11682e+06	839576	1.16993e+06	1.4495e+06	1.07447e+06	3.17003e+06	3.94641e+06	4.03424e+06	3.96944e+06	3.98027e+06	3.75506e+06	3.10502e+06	2.61057e+06	3.2029e+06
STAT2	EVLQSLPLTEIIR	336600	516136	240593	1.69489e+06	1.37208e+06	816568	4.35743e+06	3.04199e+06	3.80107e+06	1.25353e+07	9.96864e+06	8.4199e+06	3.67138e+06	4.17215e+06	3.72743e+06	2.66051e+07	3.01416e+07	2.72178e+07	1.83193e+07	2.57242e+07	2.61204e+07	1.63589e+07	1.92155e+07	5.90716e+06	1.79503e+06	838973	1119930	8.79237e+06	4.50655e+06	7.10467e+06	1.95248e+06	684377	3.23184e+06	1.54862e+07	5.36215e+06	6.52825e+06	9.06419e+06	4.38669e+06	8.28914e+06	1.83315e+07	1.71521e+07	3.14549e+07	2.39539e+07	8.109e+06	2.22217e+07	2.77895e+07	8.74976e+06	24386596
STAT3	GLSIEQLTTLAEK	638577	973317	531294	3.04505e+06	2.64182e+06	2.00961e+06	1.53015e+07	9.11258e+06	1.60988e+07	1.55167e+07	1.24552e+07	1.30037e+07	1.03675e+07	1.21155e+07	1.27109e+07	783936	921832	988952	572090	1.00319e+06	964939	614395	733195	378161	1.02962e+06	461000	689900	1.23728e+06	1.10398e+06	1.249e+06	1.35069e+06	468790	2.44073e+06	5.30741e+06	2.23711e+06	2.08786e+06	3.4203e+06	2.11165e+06	3.43804e+06	9.89431e+06	9.83805e+06	1.82201e+07	1.44084e+06	703411	1.54012e+06	3.42969e+06	1.33534e+06	3347780
STAT3	AILSTKPPGTFLLR	775652	877512	349854	3.07859e+06	2.03021e+06	1.58004e+06	1.76207e+07	9.92709e+06	1.34629e+07	1.89662e+07	1.56279e+07	1.22855e+07	1.35025e+07	1.15085e+07	1.14018e+07	886052	847866	656815	677860	816566	570980	776205	574621	198117	1.01292e+06	436657	453706	1.28867e+06	971622	883863	1.36931e+06	369338	1.56729e+06	3.59854e+06	1.98066e+06	1.42587e+06	3.3268e+06	1.81266e+06	1.89243e+06	9.45176e+06	8.5555e+06	1.06064e+07	1.04863e+06	799670	878337	2.12208e+06	1.24695e+06	1.79723e+06
STAT3	FLQESNVLYQHNLR	777350	946685	900831	4.35356e+06	2.97867e+06	3.10472e+06	1.99124e+07	7.75925e+06	2.21297e+07	2.32742e+07	1.39369e+07	2.20656e+07	1.70332e+07	1.95815e+07	2.262e+07	1.03926e+06	1.04009e+06	1.41342e+06	988349	1.27342e+06	1.2788e+06	907054	620350	744351	1.48616e+06	778373	1.14584e+06	1.70328e+06	1509125	1.63888e+06	1.50586e+06	701563	2.94623e+06	6.03155e+06	2.37937e+06	2.69843e+06	5.68659e+06	4.40929e+06	4.92469e+06	1.63095e+07	2.20126e+07	2.92976e+07	1.95268e+06	1.56648e+06	2.26387e+06	3.89416e+06	2.75208e+06	4.04651e+06
STAT3	SAFVVER	313728	413852	244963	1.1541e+06	1.03304e+06	842675	5.60578e+06	3.56306e+06	5.16193e+06	5.76931e+06	5.19129e+06	5.21243e+06	5.09523e+06	4.8856e+06	5.14207e+06	304965	306952	342451	254319	373943	326297	342073	301319	207005	403698	241549	273603	436093	438123	393401	478460	253118	770004	1.27532e+06	922929	679246	1.26396e+06	1.19873e+06	1.12643e+06	3.76993e+06	4.48003e+06	6.01532e+06	474929	504504	462598	886630	647244	925146
STAT3	TQIQSVEPYTK	922824	1.15096e+06	744464	3.46959e+06	2.8619e+06	2.77774e+06	1.81619e+07	1.04677e+07	2.01626e+07	1.83668e+07	1.55063e+07	1.88938e+07	1.64483e+07	1.62635e+07	1.83431e+07	913141	1.07716e+06	1.0335e+06	756648	1.08536e+06	1.01434e+06	1.01224e+06	984148	604702	1.12352e+06	659889	905807	1.23353e+06	1.23887e+06	1379785	1.3757e+06	749984	2.44434e+06	4.42182e+06	3.11861e+06	2.33846e+06	4.03382e+06	4.3984e+06	4.08866e+06	1.30481e+07	1.88215e+07	2.18938e+07	1.67525e+06	1.74807e+06	1.5932e+06	2.96303e+06	2.34552e+06	3.00679e+06
Normalized peptide intensities
Protein	Peptide Modified Sequence	MYC_A	MYC_B	MYC_C	NLS_A	NLS_B	NLS_C	S1_A	S1_B	S1_C	S1_IFNb_2h_A	S1_IFNb_2h_B	S1_IFNb_2h_C	S1_IFNg_2h_A	S1_IFNg_2h_B	S1_IFNg_2h_C	S2_A	S2_B	S2_C	S2_IFNb_2h_A	S2_IFNb_2h_B	S2_IFNb_2h_C	S2_IFNg_2h_A	S2_IFNg_2h_B	S2_IFNg_2h_C	IRF9_A	IRF9_B	IRF9_C	IRF9_IFNb_2h_A	IRF9_IFNb_2h_B	IRF9_IFNb_2h_C	IRF9_IFNg_2h_A	IRF9_IFNg_2h_B	IRF9_IFNg_2h_C	MYC_18h_A	MYC_18h_B	MYC_18h_C	NLS_18h_A	NLS_18h_B	NLS_18h_C	S1_18h_A	S1_18h_B	S1_18h_C	S2_18h_A	S2_18h_B	S2_18h_C	IRF9_18h_A	IRF9_18h_B	IRF9_18h_C
IRF9	SSEFEEVPER	18951.8	16631.1	22887.7	24131.7	10515.7	8779.69	298847	181106	10231.3	2.14362e+06	1.56114e+06	1.34824e+06	1.16766e+06	49899.7	723483	345481	10248.7	16979.9	1.81807e+06	120376	13763.8	556392	25362.5	948781	1.33767e+09	1.34595e+09	1.42829e+09	1.43364e+09	1.64844e+09	1.76954e+09	1.02604e+09	1.48673e+09	9.68897e+08	8455.52	10047.3	263027	518776	158448	721365	3.14824e+06	4.20971e+06	4.37642e+06	3.1643e+06	4.26619e+06	4.03855e+06	1.28099e+09	1.31189e+09	1.38337e+09
IRF9	SDSNSNC[+57]NSELEEGAGTTEATIR	19583.9	13775.3	21296.5	7501.25	9587.92	9677.61	11729.1	15096.6	14546.7	214389	76565.1	156675	110052	67365.5	152167	17517.2	32732.7	112737	142609	61180.8	257658	15181.3	20821.6	173312	7.84333e+07	8.0424e+07	1.09876e+08	7.33226e+07	7.86792e+07	1.14638e+08	2.91761e+07	6.80096e+07	6.43784e+07	55377	11044.8	43365.5	197036	73798.1	132170	283745	566232	520416	305463	284417	556944	7.67019e+07	9.32406e+07	1.05456e+08
IRF9	DLAQYFQGQGPPPK	16099	130526	90817	68856.1	186809	29945.3	325062	107999	329041	1.92373e+06	1.80837e+06	1.40833e+06	992587	803156	1.0099e+06	657104	974605	628909	1.39998e+06	869028	1.18964e+06	893808	544547	744759	7.66672e+08	7.6924e+08	6.6853e+08	9.01002e+08	7.45774e+08	1.04928e+09	6.10632e+08	7.74419e+08	5.57041e+08	491253	564479	417253	604730	819330	919167	2.70375e+06	2.99568e+06	3.21402e+06	3.59624e+06	3.40172e+06	2.9612e+06	7.35754e+08	7.98984e+08	9.01836e+08
IRF9	GVLVASNSR	55529.5	32499.3	86473	27389.2	32176.2	14229.7	219107	99209.3	158632	1.05929e+06	811786	617797	636984	459956	427596	431170	455558	334952	754212	489242	640813	605271	519475	551468	3.88241e+08	4.10945e+08	3.65463e+08	4.19122e+08	4.53464e+08	4.94808e+08	2.95676e+08	4.80794e+08	2.19351e+08	216393	226043	195081	274073	343604	399881	1.38697e+06	1.32716e+06	1.40022e+06	1.56269e+06	1.6814e+06	1.24628e+06	2.92293e+08	3.15186e+08	3.17585e+08
IRF9	ILPAGTLPNQPR	401592	417969	856291	151920	452519	218792	572920	476116	741342	3.93152e+06	3.85911e+06	3.4886e+06	2.0697e+06	1.54498e+06	2.38086e+06	323951	875421	662290	1.66307e+06	1.42262e+06	2.09383e+06	882553	1.03585e+06	1.2422e+06	1.33253e+09	1.37467e+09	1.47816e+09	1.54545e+09	1.81357e+09	2.17504e+09	1.0775e+09	1.74697e+09	1.17704e+09	1.71908e+06	1.89492e+06	2.10981e+06	1.87317e+06	2.26913e+06	2.80047e+06	3.71761e+06	4.56331e+06	4.99394e+06	4.26034e+06	4.09704e+06	5.04316e+06	1.58129e+09	1.67418e+09	1.69646e+09
STAT1	LLGPNAGPDGLIPWTR	1.47468e+07	1.29141e+07	9.36368e+06	1.86657e+07	1.55817e+07	9.26445e+06	4.13981e+09	3.36247e+09	3.45491e+09	5.00968e+09	3.38359e+09	1.62696e+09	4.12813e+09	5.00464e+09	1.65447e+09	2.6668e+08	1.45649e+08	8.20613e+07	1.74407e+08	1.06571e+08	7.02032e+07	1.62106e+08	1.60149e+08	4.29457e+07	4.16716e+07	4.69841e+07	1.25853e+07	3.97775e+07	2.06667e+07	1.95714e+07	2.22594e+07	3.15416e+07	9.55096e+06	1.20386e+08	8.0633e+07	6.9076e+07	4.87693e+07	6.9613e+07	7.1184e+07	2.89006e+09	1.35335e+09	5.14456e+09	3.81659e+08	2.24844e+07	2.42077e+08	7.53613e+07	3.01614e+07	6.0985e+07
STAT1	LQELNYNLK	1.64288e+06	1.42027e+06	1.20109e+06	1.74754e+06	1.75844e+06	1.99668e+06	5.62115e+08	4.60652e+08	5.96505e+08	5.9361e+08	5.36568e+08	4.66443e+08	6.73441e+08	6.19555e+08	7.2943e+08	2.08428e+07	1.62969e+07	2.04408e+07	1.52305e+07	1.14274e+07	1.52433e+07	1.63794e+07	1.79504e+07	1.99199e+07	1.27863e+06	1.47311e+06	1.3485e+06	1.63326e+06	1.75479e+06	2.3225e+06	1.24883e+06	2.12136e+06	1.32501e+06	1.405e+07	1.50903e+07	1.59615e+07	1.80754e+07	1.88597e+07	1.8344e+07	6.98891e+08	6.76745e+08	8.20288e+08	4.97594e+07	6.99948e+07	5.82546e+07	1.03506e+07	1.4077e+07	1.20098e+07
STAT1	DQQPGTFLLR	3.1985e+06	2.20602e+06	3.75952e+06	5.32436e+06	3.55085e+06	4.91696e+06	1.19421e+09	8.04431e+08	1.86821e+09	1.90521e+09	1.06399e+09	1.58403e+09	1.59639e+09	1.78255e+09	2.57813e+09	4.95887e+07	3.66921e+07	5.77192e+07	5.14074e+07	2.81189e+07	4.72757e+07	3.74845e+07	2.03819e+07	5.81245e+07	3.93667e+06	3.09289e+06	3.11377e+06	4.00285e+06	3.60784e+06	5.18138e+06	2.49508e+06	3.72034e+06	3.65103e+06	42803012	2.17073e+07	3.59558e+07	6.40093e+07	4.53833e+07	4.90746e+07	2.14475e+09	2.47885e+09	2.79677e+09	1.4034e+08	1.36222e+08	1.62482e+08	3.85255e+07	3.6283e+07	3.56938e+07
STAT1	FNILGTHTK	1.88999e+06	1.49885e+06	1.36851e+06	2.19442e+06	2.31779e+06	2.20498e+06	6.43448e+08	5.71966e+08	6.46483e+08	6.60205e+08	6.17931e+08	5.50425e+08	8.58615e+08	7.20546e+08	7.45177e+08	2.73161e+07	2.01565e+07	1.90337e+07	2.18889e+07	1.32264e+07	1.55515e+07	2.52479e+07	2.05133e+07	2.13655e+07	1.56058e+06	1.46357e+06	1.26543e+06	1.84213e+06	1.69087e+06	2.117e+06	1.46111e+06	2.50101e+06	1.63896e+06	1.65581e+07	1.48853e+07	1.44022e+07	1.5766e+07	1.77206e+07	1.71324e+07	6.8434e+08	7.07736e+08	8.05353e+08	6.42649e+07	6.4867e+07	4.96084e+07	1.36583e+07	1.27996e+07	1.29387e+07
STAT1	ELSAVTFPDIIR	7.26875e+06	8.56746e+06	8.60464e+06	9.74466e+06	1.2372e+07	1.0742e+07	2.52319e+09	3.25671e+09	3.99608e+09	3.32705e+09	3.59567e+09	3.15399e+09	3.1916e+09	3.31853e+09	4.49296e+09	1.25774e+08	1.07619e+08	1.31338e+08	9.43988e+07	7.09582e+07	9.85148e+07	8.93515e+07	1.05609e+08	1.24387e+08	1.10693e+07	1.36437e+07	8.84903e+06	1.20764e+07	1.07728e+07	1.39619e+07	1.01001e+07	1.36395e+07	1.02379e+07	1.14838e+08	1.01509e+08	1.09701e+08	1.14654e+08	9.78639e+07	1.33587e+08	4.77215e+09	4.37206e+09	6.1121e+09	4.33951e+08	3.8876e+08	3.99022e+08	1.00628e+08	1.00115e+08	1.05821e+08
STAT2	ILNQAQR	41823.8	21704.9	35426.3	75119	67404	47333.3	195164	208557	189901	578200	570674	483995	309940	257024	289141	2.61108e+06	1.78883e+06	2.09185e+06	3.14808e+06	1.85038e+06	2.56493e+06	3.22784e+06	2.11443e+06	2.53926e+06	122851	129373	113905	538896	335697	575403	146218	140777	147376	489053	444528	443084	626615	637279	658406	2.18574e+06	2.01288e+06	2.28437e+06	2.65929e+06	3.26425e+06	2.49891e+06	1.31985e+06	1.46505e+06	1.4577e+06
STAT2	EAALGSDDAK	136401	110535	66660.9	161833	124463	147152	600719	594649	798014	1.98793e+06	2.01646e+06	2.12039e+06	955286	993746	1.27913e+06	9.32642e+06	7.54608e+06	7.91152e+06	1.25994e+07	6.10385e+06	8.85309e+06	1.16773e+07	8.96625e+06	1.08905e+07	437736	353901	327982	2.37156e+06	1.36461e+06	2.21594e+06	523698	364271	435203	2125051	1.97145e+06	2.04783e+06	2.38006e+06	2.88884e+06	2.46365e+06	9.30442e+06	7.65495e+06	8.79793e+06	1.22527e+07	1.24134e+07	1.00226e+07	5.74485e+06	6.75877e+06	5.45335e+06
STAT2	TLTPEEGQR	348964	315471	258916	491731	479902	382880	1.59099e+06	1.66974e+06	1.51539e+06	4.82028e+06	4.36808e+06	3.68227e+06	2.58501e+06	2.04611e+06	2.37115e+06	2.025e+07	1.45467e+07	1.54289e+07	2.50815e+07	1.414e+07	1.82425e+07	2.61377e+07	1.74336e+07	2.03432e+07	935829	878820	758044	4.67162e+06	2.68073e+06	3.89318e+06	1.10233e+06	1.155e+06	931508	3.67109e+06	3.52122e+06	3.39118e+06	4.57086e+06	5.58378e+06	4.63928e+06	1.58197e+07	1.49293e+07	1.5382e+07	2.11096e+07	2.35884e+07	1.8213e+07	9.48578e+06	1.10835e+07	9.48716e+06
STAT2	FNILTSNQK	166753	152108	114080	192341	209167	177417	736354	652747	655985	1.8991e+06	1.93304e+06	1.65888e+06	1.11688e+06	1.00608e+06	1.00988e+06	9.34754e+06	7.42838e+06	7.22454e+06	1.16089e+07	6.72799e+06	8.64163e+06	1.16956e+07	8.81405e+06	8.81925e+06	502719	472554	377741	2.19388e+06	1.44664e+06	1.8841e+06	502048	593999	396548	1.66258e+06	1.5224e+06	1.49565e+06	1.69032e+06	2.55696e+06	1.86202e+06	7.4266e+06	6.79133e+06	6.80354e+06	1.014e+07	1.04022e+07	8.85434e+06	4.25102e+06	5.21177e+06	4.67633e+06
STAT2	EVLQSLPLTEIIR	865054	1.15159e+06	733441	1.76623e+06	1.85513e+06	1.1712e+06	4.91571e+06	5.6484e+06	5.66702e+06	1.53289e+07	1.3711e+07	1.04091e+07	5.73638e+06	6.36976e+06	6.26856e+06	5.70227e+07	5.14989e+07	5.02397e+07	5.05004e+07	4.4654e+07	5.06485e+07	3.85815e+07	5.56701e+07	2.38756e+07	3.45969e+06	2.63768e+06	2.51573e+06	1.61153e+07	8.7983e+06	1.3665e+07	4.24504e+06	2.79608e+06	3.98924e+06	1.54862e+07	7.30942e+06	1.16297e+07	1.3096e+07	7.73825e+06	1.43648e+07	4.29463e+07	2.95168e+07	5.30471e+07	6.11909e+07	2.11923e+07	5.23982e+07	3.8046e+07	1.74681e+07	3.56051e+07
STAT3	GLSIEQLTTLAEK	1.64113e+06	2.17164e+06	1.61963e+06	3.17322e+06	3.57189e+06	2.88238e+06	1.7262e+07	1.69203e+07	2.40018e+07	1.89747e+07	1.7131e+07	1.60759e+07	1.61988e+07	1.84972e+07	2.13764e+07	1.68021e+06	1.57501e+06	1.82545e+06	1.57707e+06	1.74142e+06	1.87106e+06	1.44902e+06	2.12417e+06	1.52845e+06	1.98447e+06	1.44936e+06	1.54974e+06	2.26779e+06	2.15534e+06	2.4023e+06	2.93663e+06	1.91528e+06	3.01273e+06	5.30741e+06	3.04951e+06	3.71939e+06	4.94168e+06	3.725e+06	5.958e+06	2.31799e+07	1.69302e+07	3.07272e+07	3.68066e+06	1.83831e+06	3.63155e+06	4.69552e+06	2.66588e+06	4.88786e+06
STAT3	AILSTKPPGTFLLR	1.99341e+06	1.95788e+06	1.06652e+06	3.20817e+06	2.74496e+06	2.26624e+06	1.98783e+07	1.84327e+07	2.00719e+07	2.3193e+07	2.14948e+07	1.5188e+07	2.10971e+07	1.75705e+07	1.91749e+07	1.89908e+06	1.44863e+06	1.21238e+06	1.86864e+06	1.41745e+06	1.10716e+06	1.83064e+06	1.66476e+06	800750	1.95228e+06	1.37282e+06	1.01917e+06	2.36197e+06	1.89693e+06	1.70001e+06	2.97711e+06	1.50896e+06	1.9346e+06	3.59854e+06	2.69994e+06	2.5401e+06	4.80658e+06	3.19758e+06	3.27951e+06	2.21432e+07	1.4723e+07	1.78872e+07	2.67877e+06	2.08988e+06	2.0711e+06	2.90529e+06	2.48942e+06	2.62401e+06
STAT3	FLQESNVLYQHNLR	1.99777e+06	2.11222e+06	2.74616e+06	4.5368e+06	4.02732e+06	4.45309e+06	2.24636e+07	1.44074e+07	3.29933e+07	2.84609e+07	1.9169e+07	2.72787e+07	2.66136e+07	2.98957e+07	3.80409e+07	2.22744e+06	1.77706e+06	2.60895e+06	2.72456e+06	2.2105e+06	2.47965e+06	2.13924e+06	1.79724e+06	3.00852e+06	2.86438e+06	2.44716e+06	2.57393e+06	3.1219e+06	2.94632e+06	3.15221e+06	3.274e+06	2.86629e+06	3.6367e+06	6.03155e+06	3.24345e+06	4.80707e+06	8.21602e+06	7.77811e+06	8.53431e+06	3.82093e+07	3.78811e+07	4.94089e+07	4.98817e+06	4.09389e+06	5.33815e+06	5.33141e+06	5.49428e+06	5.90802e+06
STAT3	SAFVVER	806273	923377	746763	1.20268e+06	1.39673e+06	1.20865e+06	6.32401e+06	6.61593e+06	7.69593e+06	7.05503e+06	7.14016e+06	6.44389e+06	7.96108e+06	7.459e+06	8.64761e+06	653632	524447	632110	701076	649118	632704	806760	872964	836673	778078	759416	614603	799304	855364	756663	1.04026e+06	1.03413e+06	950460	1.27532e+06	1.25809e+06	1.21003e+06	1.82618e+06	2.1146e+06	1.95206e+06	8.83202e+06	7.70962e+06	1.01445e+07	1.21322e+06	1.31848e+06	1.09079e+06	1.21387e+06	1.29216e+06	1.35074e+06
STAT3	TQIQSVEPYTK	2.37163e+06	2.568e+06	2.26948e+06	3.61562e+06	3.86945e+06	3.98411e+06	2.04888e+07	1.94366e+07	3.00604e+07	2.24599e+07	2.13276e+07	2.33575e+07	2.56998e+07	2.483e+07	3.08483e+07	1.95714e+06	1.8404e+06	1.90767e+06	2.08584e+06	1.88405e+06	1.96685e+06	2.38732e+06	2.85122e+06	2.44409e+06	2.16545e+06	2.07465e+06	2.03474e+06	2.26091e+06	2.41869e+06	2.65386e+06	2.99101e+06	3.06412e+06	3.01719e+06	4.42182e+06	4.25114e+06	4.16582e+06	5.82809e+06	7.75889e+06	7.08549e+06	3.05686e+07	3.23897e+07	3.69227e+07	4.27949e+06	4.56844e+06	3.75673e+06	4.05663e+06	4.68262e+06	4.39001e+06

## Sheet: protein quantification
protein intensity (mean of peptide intensities)
Protein	MYC_A	MYC_B	MYC_C	NLS_A	NLS_B	NLS_C	S1_A	S1_B	S1_C	S1_IFNb_2h_A	S1_IFNb_2h_B	S1_IFNb_2h_C	S1_IFNg_2h_A	S1_IFNg_2h_B	S1_IFNg_2h_C	S2_A	S2_B	S2_C	S2_IFNb_2h_A	S2_IFNb_2h_B	S2_IFNb_2h_C	S2_IFNg_2h_A	S2_IFNg_2h_B	S2_IFNg_2h_C	IRF9_A	IRF9_B	IRF9_C	IRF9_IFNb_2h_A	IRF9_IFNb_2h_B	IRF9_IFNb_2h_C	IRF9_IFNg_2h_A	IRF9_IFNg_2h_B	IRF9_IFNg_2h_C	MYC_18h_A	MYC_18h_B	MYC_18h_C	NLS_18h_A	NLS_18h_B	NLS_18h_C	S1_18h_A	S1_18h_B	S1_18h_C	S2_18h_A	S2_18h_B	S2_18h_C	IRF9_18h_A	IRF9_18h_B	IRF9_18h_C
IRF9	102351	122280	215553	55959.6	138322	56284.9	285533	175905	250759	1.85451e+06	1.62339e+06	1.40393e+06	995396	585071	938802	355045	469713	351173	1.15559e+06	592489	839142	590641	429211	732104	7.80709e+08	7.96246e+08	8.10065e+08	8.74508e+08	9.47984e+08	1.12066e+09	6.07805e+08	9.11384e+08	5.97342e+08	498111	541307	605707	693558	732861	994610	2.24807e+06	2.73242e+06	2.901e+06	2.57781e+06	2.74615e+06	2.76923e+06	7.93406e+08	8.38697e+08	8.80942e+08
STAT1	5.74939e+06	5.32135e+06	4.85949e+06	7.53534e+06	7.11614e+06	5.82501e+06	1.81255e+09	1.69125e+09	2.11244e+09	2.29915e+09	1.83955e+09	1.47637e+09	2.08963e+09	2.28916e+09	2.04003e+09	9.80403e+07	6.52828e+07	6.21185e+07	7.14665e+07	4.60605e+07	4.93577e+07	6.61138e+07	6.49207e+07	5.33486e+07	1.19034e+07	1.33315e+07	5.43241e+06	1.18664e+07	7.6986e+06	8.63085e+06	7.51291e+06	1.07048e+07	5.28076e+06	6.17271e+07	4.67649e+07	4.90193e+07	5.22547e+07	4.98881e+07	5.78645e+07	2.23804e+09	1.91775e+09	3.13581e+09	2.13995e+08	1.36465e+08	1.82289e+08	4.77047e+07	3.86873e+07	4.54896e+07
STAT2	311799	350282	241705	537450	547212	385197	1.60779e+06	1.75482e+06	1.76526e+06	4.92287e+06	4.51985e+06	3.67094e+06	2.1407e+06	2.13454e+06	2.24357e+06	1.97116e+07	1.65618e+07	1.65793e+07	2.05877e+07	1.46952e+07	1.77901e+07	1.8264e+07	1.85997e+07	1.32936e+07	1.09177e+06	894466	818681	5.17826e+06	2.9252e+06	4.44673e+06	1.30387e+06	1.01003e+06	1.17998e+06	4.68679e+06	2.95381e+06	3.80148e+06	4.47278e+06	3.88102e+06	4.79763e+06	1.55366e+07	1.2181e+07	1.7263e+07	2.14705e+07	1.41721e+07	1.83974e+07	1.17695e+07	8.39744e+06	1.13359e+07
STAT3	1.76204e+06	1.94663e+06	1.68971e+06	3.1473e+06	3.12207e+06	2.9589e+06	1.72834e+07	1.51626e+07	2.29647e+07	2.00287e+07	1.72525e+07	1.76688e+07	1.95141e+07	1.96505e+07	2.36176e+07	1.6835e+06	1.43311e+06	1.63731e+06	1.79144e+06	1.58051e+06	1.61148e+06	1.72259e+06	1.86207e+06	1.7237e+06	1.94893e+06	1.62068e+06	1.55844e+06	2.16237e+06	2.05453e+06	2.13301e+06	2.6438e+06	2.07776e+06	2.51034e+06	4.12693e+06	2.90043e+06	3.28848e+06	5.12371e+06	4.91484e+06	5.36188e+06	2.45866e+07	2.19267e+07	2.90181e+07	3.36806e+06	2.7818e+06	3.17766e+06	3.64054e+06	3.32487e+06	3.83213e+06
log2 ratio
Protein	NLS/MYC A	NLS/MYC B	NLS/MYC C	S1/MYC A	S1/MYC B	S1/MYC C	S1/NLS A	S1/NLS B	S1/NLS C	S1_IFNb_2h/MYC A	S1_IFNb_2h/MYC B	S1_IFNb_2h/MYC C	S1_IFNb_2h/NLS A	S1_IFNb_2h/NLS B	S1_IFNb_2h/NLS C	S1_IFNg_2h/MYC A	S1_IFNg_2h/MYC B	S1_IFNg_2h/MYC C	S1_IFNg_2h/NLS A	S1_IFNg_2h/NLS B	S1_IFNg_2h/NLS C	S2/MYC A	S2/MYC B	S2/MYC C	S2/NLS A	S2/NLS B	S2/NLS C	S2_IFNb_2h/MYC A	S2_IFNb_2h/MYC B	S2_IFNb_2h/MYC C	S2_IFNb_2h/NLS A	S2_IFNb_2h/NLS B	S2_IFNb_2h/NLS C	S2_IFNg_2h/MYC A	S2_IFNg_2h/MYC B	S2_IFNg_2h/MYC C	S2_IFNg_2h/NLS A	S2_IFNg_2h/NLS B	S2_IFNg_2h/NLS C	IRF9/MYC A	IRF9/MYC B	IRF9/MYC C	IRF9/NLS A	IRF9/NLS B	IRF9/NLS C	IRF9_IFNb_2h/MYC A	IRF9_IFNb_2h/MYC B	IRF9_IFNb_2h/MYC C	IRF9_IFNb_2h/NLS A
IRF9	-0.87107	0.177837	-1.93722	1.48013	0.52461	0.218255	2.3512	0.346773	2.15548	4.17944	3.73075	2.70336	5.05051	3.55291	4.64058	3.28174	2.25842	2.12278	4.15281	2.08059	4.06	1.79447	1.94159	0.70414	2.66554	1.76375	2.64136	3.49703	2.2766	1.96087	4.3681	2.09876	3.8981	2.52875	1.8115	1.764	3.39982	1.63366	3.70123	12.897	12.6688	11.8758	13.7681	12.491	13.813	13.0607	12.9205	12.344	13.9318
STAT1	0.390265	0.419305	0.261455	8.3004	8.31208	8.76389	7.91013	7.89278	8.50243	8.64348	8.43335	8.24703	8.25321	8.01404	7.98558	8.50563	8.74881	8.71357	8.11536	8.32951	8.45212	4.0919	3.61684	3.67615	3.70163	3.19754	3.41469	3.63579	3.11367	3.3444	3.24552	2.69436	3.08294	3.52347	3.60881	3.45657	3.13321	3.18951	3.19512	1.04989	1.32497	0.160787	0.659624	0.905669	-0.100668	1.04541	0.532806	0.828698	0.65514
STAT2	0.785514	0.643585	0.67235	2.36639	2.32473	2.86856	1.58087	1.68115	2.19621	3.98081	3.68969	3.92483	3.1953	3.0461	3.25248	2.77939	2.60734	3.21448	1.99388	1.96376	2.54213	5.98228	5.5632	6.09999	5.19677	4.91961	5.42764	6.04502	5.39069	6.20169	5.25951	4.7471	5.52934	5.87224	5.73062	5.78134	5.08673	5.08703	5.10899	1.80797	1.35251	1.76005	1.02246	0.708927	1.08771	4.05378	3.06195	4.20143	3.26826
STAT3	0.836864	0.681527	0.808282	3.29406	2.96147	3.76457	2.4572	2.27994	2.95629	3.50675	3.14776	3.38636	2.66988	2.46623	2.57807	3.46919	3.33552	3.80502	2.63233	2.65399	2.99673	-0.0657852	-0.441825	-0.0454476	-0.902649	-1.12335	-0.85373	0.0238698	-0.300586	-0.0683882	-0.812994	-0.982113	-0.87667	-0.0326662	-0.064067	0.0287291	-0.86953	-0.745594	-0.779553	0.145434	-0.264373	-0.116675	-0.69143	-0.945901	-0.924957	0.295367	0.0778333	0.336113	-0.541497
mean log2 ratio
	CTRL	STAT1						STAT2						IRF9						STAT1 18h		STAT2 18h		IRF9 18h
Protein	NLS/MYC			S1/MYC	S1_IFNb_2h/NLS	S1_IFNg_2h/NLS				S2/MYC	S2_IFNb_2h/NLS	S2_IFNg_2h/NLS			IRF9/MYC	IRF9/NLS	IRF9_IFNb_2h/NLS	IRF9_IFNg_2h/NLS			S1/NLS 18h		S2/NLS 18h		IRF9/NLS 18h
IRF9	-0.876819			0.740998	4.41467	3.43113				1.48007	3.45498	2.91157			12.4805	13.3574	13.6519	13.1554			1.71317		1.75905		10.037
STAT1	0.357008			8.45879	8.08428	8.299				3.79496	3.00761	3.17261			0.845216	0.488208	0.445295	0.147757			5.48171		1.71373		-0.281803
STAT2	0.700483			2.5199	3.16463	2.16659				5.88182	5.17865	5.09425			1.64018	0.939697	3.0719	1.2593			1.76462		2.02359		1.24995
STAT3	0.775558			3.34003	2.5714	2.76102				-0.184353	-0.890593	-0.798226			-0.0785381	-0.854096	-0.53912	-0.358717			2.28541		-0.727055		-0.513824
standard deviation
	CTRL	STAT1						STAT2						IRF9						STAT1 18h		STAT2 18h		IRF9 18h
Protein	NLS/MYC			S1/MYC	S1_IFNb_2h/NLS	S1_IFNg_2h/NLS				S2/MYC	S2_IFNb_2h/NLS	S2_IFNg_2h/NLS			IRF9/MYC	IRF9/NLS	IRF9_IFNb_2h/NLS	IRF9_IFNg_2h/NLS			S1/NLS 18h		S2/NLS 18h		IRF9/NLS 18h
IRF9	1.05754			0.658179	0.773933	1.17053				0.675987	1.1978	1.11692			0.536029	0.750652	0.806599	0.407035			0.177689		0.244086		0.213279
STAT1	0.084016			0.264288	0.146992	0.170439				0.258857	0.283198	0.0342407			0.608482	0.52461	0.290683	0.388311			0.253324		0.295427		0.130599
STAT2	0.0750308			0.302673	0.106553	0.325577				0.282146	0.397336	0.0127646			0.250278	0.202498	0.580812	0.365817			0.102356		0.210413		0.141385
STAT3	0.0826773			0.403517	0.10199	0.204423				0.22321	0.0854147	0.0640432			0.207548	0.141262	0.0657948	0.198239			0.140725		0.110563		0.0435239
standard error
	CTRL	STAT1						STAT2						IRF9						STAT1 18h		STAT2 18h		IRF9 18h
Protein	NLS/MYC			S1/MYC	S1_IFNb_2h/NLS	S1_IFNg_2h/NLS				S2/MYC	S2_IFNb_2h/NLS	S2_IFNg_2h/NLS			IRF9/MYC	IRF9/NLS	IRF9_IFNb_2h/NLS	IRF9_IFNg_2h/NLS			S1/NLS 18h		S2/NLS 18h		IRF9/NLS 18h
IRF9	0.610572			0.38	0.446831	0.675805				0.390281	0.691551	0.644852			0.309476	0.433389	0.46569	0.235002			0.102589		0.140923		0.123137
STAT1	0.0485066			0.152587	0.0848659	0.0984031				0.149451	0.163505	0.0197689			0.351307	0.302884	0.167826	0.224191			0.146257		0.170565		0.0754013
STAT2	0.043319			0.174748	0.0615183	0.187972				0.162897	0.229402	0.00736962			0.144498	0.116912	0.335332	0.211204			0.0590954		0.121482		0.0816286
STAT3	0.0477338			0.232971	0.0588839	0.118023				0.12887	0.0493142	0.0369754			0.119828	0.0815574	0.0379867	0.114453			0.0812478		0.0638338		0.0251286
p-value
	CTRL	STAT1						STAT2						IRF9						STAT1 18h		STAT2 18h		IRF9 18h
Protein	NLS/MYC			S1/MYC	S1_IFNb_2h/NLS	S1_IFNg_2h/NLS				S2/MYC	S2_IFNb_2h/NLS	S2_IFNg_2h/NLS			IRF9/MYC	IRF9/NLS	IRF9_IFNb_2h/NLS	IRF9_IFNg_2h/NLS			S1/NLS 18h		S2/NLS 18h		IRF9/NLS 18h
IRF9	0.962			0.119	0.009	0.026				0.043	0.026	0.031			0.001	0.002	0.002	0.001			0.004		0.006		0.001
STAT1	0.014			0.001	0.001	0.001				0.002	0.004	0.001			0.087	0.151	0.077	0.348			0.002		0.009		0.999
STAT2	0.004			0.005	0.001	0.007				0.002	0.003	0			0.007	0.012	0.01	0.02			0.002		0.004		0.004
STAT3	0.004			0.005	0.001	0.003				0.962	0.999	0.999			0.836	0.999	0.999	0.999			0.002		0.999		0.999
[truncated: 26 more columns]

## Sheet: normalization factors
Info: To correct for minor varying sample injection amounts and instrument stability over the measurements, MS1 peak areas were extracted of 6 background proteins selected based on ANOVA q-value > 0.5, log2 intensity > 25 and standard dev. < 0.2 of MaxQuant LFQ intensities of the shot-gun measurements. MS1 peak areas of selected peptides were summed to protein intensities. Normalization factors w…
Protein	sp|P08775|RPB1_MOUSE			sp|Q9JJ80|RPF2_MOUSE			sp|O35226|PSMD4_MOUSE				sp|P19253|RL13A_MOUSE					sp|Q8BFR5|EFTU_MOUSE										sp|Q8VEK3|HNRPU_MOUSE								Total
Peptide	THSTHPDDEDSGPYK	TAETGYIQR		KPYGVLYK	NISQDTFGTTFGR		LQAQQDAVNIVC[+57]HSK	LHTVQPK	LTAFVNTLNGK		C[+57]EGINISGNFYR	RGQAALER	KFAYLGR	YQAVTATLEEK		DKPHVNVGTIGHVDHGK	ILAEGGGAK	HYAHTDC[+57]PGHADYVK	EHLLLAK	LLDAVDTYIPVPTR	DLDKPFLLPVESVYSIPGR	KGDEC[+57]ELLGHNK	AEAGDNLGALVR	VEAQVYILSK		SSGPTSLFAVTVAPPGAR	DIDIHEVR	NGQDLGVAFK	NFILDQTNVSAAAQR	KAVVVC[+57]PK	DLPEHAVLK	LLEQYKEESK			Normalization factors
Experiment	Peak Area	Peak Area	Sum	Peak Area	Peak Area	Sum	Peak Area	Peak Area	Peak Area	Sum	Peak Area	Peak Area	Peak Area	Peak Area	Sum	Peak Area	Peak Area	Peak Area	Peak Area	Peak Area	Peak Area	Peak Area	Peak Area	Peak Area	Sum	Peak Area	Peak Area	Peak Area	Peak Area	Peak Area	Peak Area	Peak Area	Sum	Mean	1/(mean/max.mean)
MYC_A	6475425	11980879	18456304	30797122	32437114	63234236	50789752	18475360	10371914	79637026	155994608	148420704	52490860	834920192	1191826364	43731560	40699636	57574824	46147868	61233160	17953646	49045568	93637216	30278470	440301948	420788176	404798272	265702400	609012600	167390208	818109696	234886264	2920687616	7.85691e+08	2.56998
MYC_B	6865362	11572002	18437364	33294418	45157408	78451826	37598288	21103874	12976362	71678524	204624784	180718400	53949776	923353408	1362646368	48129696	46591612	63838726	53713716	86120992	77917312	48616476	111171552	22859844	558959926	719402848	433431744	283506176	657715376	190965280	818235264	236543120	3339799808	904995636	2.23118
MYC_C	6776381	8451850	15228231	17841882	29516134	47358016	23597844	15821496	12089756	51509096	158541504	127671856	34427216	633176768	953817344	27785428	33883188	35497613	31395972	52998500	25629252	36751748	60354600	10428944	314725245	522905848	305574816	199386032	494522008	190198208	662186496	216786768	2591560176	6.62366e+08	3.04847
NLS_A	18816926	19832856	38649782	87073088	92404632	179477720	102589648	40826188	26840328	170256164	404412352	388983776	120152112	1838044288	2751592528	98272704	76101848	124657292	94677656	166193776	87100472	105646384	192708368	66072392	1011430892	1382429392	998823424	621539328	1617413904	498312224	1821592064	534388192	7474498528	1.93765e+09	1.04209
NLS_B	12574174	15924372	28498546	57967512	74625912	132593424	84523744	37531396	25305814	147360954	352355072	342680608	93710544	1499851264	2288597488	81756208	73032328	116308056	76240736	140117632	125449648	92342504	160322032	37161416	902730560	1134502256	706609216	413192864	1173537648	356753536	1290721280	385513360	5460830160	1.49344e+09	1.35205
NLS_C	16294446	17856304	34150750	47199384	74196896	121396280	71766480	34551816	30549904	136868200	243734672	247315440	71663472	1216656384	1779369968	63927104	70105640	85510524	65461600	104671976	69516488	66497728	144899968	30555172	701146200	1020029840	744624320	469083520	1124868896	422434560	1445895296	446934288	5673870720	1407800353	1.4343
S1_A	14477437	16495813	30973250	62122388	76186112	138308500	98625776	35715952	24938534	159280262	439045696	334751808	105912272	1602264704	2481974480	96563968	95402720	135120624	101353592	176152816	110879280	110084432	199064704	82924512	1107546648	1341407600	893219136	521691040	1536924320	397290112	1660585600	470094272	6821212080	1.78988e+09	1.12812
S1_B	5.95657e+06	10124858	1.60814e+07	42920928	52352324	95273252	39813788	22935864	9506565	72256217	290469248	270739616	86607624	1193195904	1841012392	55689176	58382508	87019108	57120088	103794560	98006432	61995380	139347696	17996612	679351560	700356584	528270560	369393760	855708984	227302464	859103296	280646512	3820782160	1.08746e+09	1.85681
S1_C	13879672	16508744	30388416	47248048	43587760	90835808	88821800	38073972	28662902	155558674	258820048	251149952	70476296	1129449344	1709895640	78973264	84434008	106119576	76866416	134807520	115155264	85479416	130560880	55776944	868173288	1076853536	635395200	430153056	1139714352	374921056	1241963648	372256864	5271257712	1.35435e+09	1.4909
S1_IFNb_2h_A	14877142	17880154	32757296	63190280	67360472	130550752	103039840	33661560	18251028	154952428	405499328	330521376	102997680	1672878976	2511897360	79515760	78954248	104676940	85301216	153767136	110854464	92069552	152063536	57994260	915197112	1162618576	813266880	474921120	1364440544	385308800	1519131136	442288976	6161976032	1651221830	1.22286
S1_IFNb_2h_B	8627272	12191044	20818316	54797004	62261184	117058188	69637848	30962200	14827537	115427585	368683328	345348448	111323480	1523015040	2348370296	69675288	80742864	102432464	76550904	137235584	133993152	82653656	157511616	41339080	882134608	1143194640	685316480	462696928	1160746080	312312672	1183457792	376900256	5324624848	1.46807e+09	1.37541
S1_IFNb_2h_C	15680818	17513302	33194120	58961516	76323128	135284644	87836376	39347976	25684186	152868538	325273760	332306912	92122096	1479656064	2229358832	79746928	85388192	97345276	71714992	118575752	86212104	85293984	186794512	47156292	858228032	1366977984	782355200	517046912	1339053168	458464416	1491150848	435972048	6391020576	1.63333e+09	1.23625
S1_IFNg_2h_A	12619113	15429828	28048941	48136916	66790960	114927876	71434752	29408512	15935157	116778421	284704448	267736560	100732888	1245170048	1898343944	59005176	73779056	83121892	66957088	109766448	57234332	71147680	146992352	22276768	690280792	971836312	599893504	375138816	1026871856	326051200	1253519232	352269840	4905580760	1292326789	1.56246
S1_IFNg_2h_B	12658172	14040524	26698696	52895112	58589668	111484780	66249760	29601976	20563790	116415526	351703424	284306848	88635712	1324489728	2049135712	65638912	71346600	93574940	63630768	112919120	104536312	70665216	111052120	46498216	739862204	960173368	613928320	389961984	1020370048	313353152	1236471424	357544144	4891802440	1.32257e+09	1.52673
S1_IFNg_2h_C	12315288	13835846	26151134	40580960	61269836	101850796	68730016	29948176	23602190	122280382	265390432	239972672	68836776	1086273536	1660473416	56838228	67953216	69757004	58888096	104707680	62814840	68607016	128299688	33463892	651329660	995645456	551917440	359016864	987075856	338942144	1088812672	320508768	4641919200	1.20067e+09	1.68174
S2_A	8302105	11986292	20288397	35351380	35456544	70807924	51609732	21841684	14603197	88054613	214624160	144667264	52204796	854101376	1265597596	52630448	46868592	65036844	53796668	98426912	53818784	52661356	103305344	38435176	564980124	721088984	474539456	304254400	775376880	201732944	905576128	260307576	3642876368	942100837	2.1433
S2_B	9336954	12622834	21959788	50280396	52955256	103235652	56504012	23626342	13218361	93348715	279052928	215938384	68164320	1095835264	1658990896	69522696	57167640	100061156	64755632	133432400	119896504	76590520	128433448	47921516	797781512	951547864	540752896	387381504	932264744	248614272	1056254272	298750368	4415565920	1.18181e+09	1.70856
S2_C	11037150	12789210	23826360	38083520	45729552	83813072	61818520	26494672	21692142	110005334	248246816	211165776	55973180	993588928	1508974700	51129976	49827988	72101498	51024348	107573992	76150848	60098740	115516360	31331608	614755358	841504704	504250080	358387840	886467248	312481952	1001826624	317236896	4222155344	1.09392e+09	1.84584
S2_IFNb_2h_A	7.47908e+06	9768896	1.7248e+07	27525304	32394012	59919316	43229868	17745884	11310599	72286351	152256112	124392112	38078280	693575232	1008301736	36885916	36228344	49516044	42715120	71008256	32367076	45679348	88857000	25156050	428413154	527403544	359404864	227697088	585278632	185009872	714623104	209275352	2808692456	7.32477e+08	2.75668
S2_IFNb_2h_B	10708378	11866406	22574784	48469096	49782752	98251848	60017488	23481398	16666664	100165550	308166240	216788880	73376688	1110595200	1708927008	60091768	51462376	81527680	59473200	113681448	97026000	72859912	126752520	36365032	699239936	888137104	525908576	348213888	934934080	268107488	1067427008	317443376	4350171520	1.16322e+09	1.73587
S2_IFNb_2h_C	11161432	13158338	24319770	36062616	44518388	80581004	60774040	24835376	17686984	103296400	262672560	202461552	62058592	998572800	1525765504	47272344	47929556	62510098	52247080	89748520	56048000	57569760	119170712	31362742	563858812	787437984	460687552	320490240	861244936	283273536	938183232	298906448	3950223928	1041340903	1.93904
S2_IFNg_2h_A	6891108	9019528	15910636	37109132	43056852	80165984	43185072	20558992	13827857	77571921	192172864	167503248	55470008	916964096	1332110216	46583712	43457172	65081916	49578276	73494576	38164072	47411808	100832912	20470634	485075078	603845020	432294752	283929184	634610704	178639472	777455616	235351776	3146126524	8.5616e+08	2.35844
S2_IFNg_2h_B	4.06908e+06	8095442	1.21645e+07	23967816	25641104	49608920	41914392	17005944	5709798	64630134	185163168	124382664	39549808	682164416	1031260056	41082764	37675396	66733448	43537568	75709648	70517424	47964352	85647064	23246786	492114450	550686164	325155520	228372512	556114092	124589088	558028416	189061984	2532007776	6.96964e+08	2.89714
S2_IFNg_2h_C	4262813	5029985	9292798	10837408	21553420	32390828	27904624	12540808	11611624	52057056	106332816	99906136	30872172	507023104	744134228	22949690	24551092	29255071	23301396	40438244	8338842	25968022	59651600	10120979	244574936	384914028	233513248	146299776	378131648	151644224	477469568	143060312	1915032804	4.9958e+08	4.0418
IRF9_A	10186316	12177208	22363524	38914548	54863060	93777608	49001492	24054864	20947038	94003394	229932256	174368912	59599608	951608896	1415509672	47341604	48182560	55067370	53370096	89367240	55910760	50002036	115972960	34195216	549409842	779882928	515110912	327807904	909859904	264236784	1024424320	289484368	4110807120	1.04765e+09	1.92738
IRF9_B	6180090	9606786	15786876	27894752	31782096	59676848	35514576	13989232	8358608	57862416	121597224	109189264	37836288	642537920	911160696	29739840	31352920	42772580	37391032	64639744	49704764	39080552	76941576	12031427	383654435	504054704	295100576	213132048	439833732	149340016	624831616	199080608	2425373300	6.42252e+08	3.14394
IRF9_C	8088733	10274180	18362913	32432356	43323748	75756104	40899088	19947812	13182354	74029254	221660768	163733520	44566644	861852224	1291813156	27190096	37766908	45925878	37075852	69637008	42231052	37118180	79961880	18194814	395101668	748465024	397425280	280006656	700858208	244974992	879082624	287468728	3538281512	8.98891e+08	2.24633
IRF9_IFNb_2h_A	9822789	12827410	22650199	43329368	52116228	95445596	70525504	23867748	15033897	109427149	265381600	165436272	52865536	1001872768	1485556176	52849784	48010900	66465860	51843268	112404968	73870936	53724188	119688672	47574912	626433488	881490768	525758976	343499840	998497496	228589600	1006820736	285790560	4270447976	1.10166e+09	1.83288
IRF9_IFNb_2h_B	11239186	10128480	21367666	41058776	43865436	84924212	62131948	21813322	14622526	98567796	242524416	183321712	49509648	948323712	1423679488	49315240	49398616	80054540	57826220	90031960	84740880	56289808	121046752	30617688	619321704	802553352	469745504	306022528	803123512	268306784	1024293184	283592624	3957637488	1.03425e+09	1.95234
IRF9_IFNb_2h_C	10226379	10849615	21075994	29673968	32535054	62209022	63150128	28826920	19791610	111768658	238287872	178082272	47109816	904130432	1367610392	43707392	45640332	68889644	46313376	93222768	80840912	57382416	103130304	32329414	571456558	903462064	473770944	343573440	855899320	274807744	993676352	319591888	4164781752	1.04982e+09	1.92339
IRF9_IFNg_2h_A	7.55605e+06	10776902	1.83329e+07	36161048	45470064	81631112	59008128	22990924	14959813	96958865	241312768	165970448	58396584	909202368	1374882168	44478208	36560100	65915608	48999872	98785272	83797392	51625764	113056080	25621662	568839958	698930592	424486496	292941184	786761952	183772176	805459968	239334624	3431686992	9.28722e+08	2.17418
IRF9_IFNg_2h_B	4744267	5.69252e+06	1.04368e+07	17180178	21256420	38436598	30520330	10237732	6773041	47531103	109499624	81261832	31128512	452062592	673952560	26862400	27092890	46771322	29235070	49133408	38361448	35427212	48773876	14520016	316177642	358820168	214710528	156334592	356742646	115566080	531989888	144662664	1878826566	4.94227e+08	4.08558
IRF9_IFNg_2h_C	17058988	17538200	34597188	61255244	64292992	125548236	109266264	55551004	38917304	203734572	371412192	302116544	71726464	1382593280	2127848480	89944416	79111696	116478836	84984352	161929568	150933104	98535776	168601280	69773672	1020292700	1358674816	722382336	502851424	1357092832	451158432	1457221376	453612016	6302993232	1.63584e+09	1.23436
MYC_18h_A	16230252	16441352	32671604	86630336	93573784	180204120	84761424	46244784	32727876	163734084	529286464	484283008	125841088	2161467392	3300877952	88916288	92108720	126701832	93746888	203834224	190549024	96951048	189890160	86536632	1169234816	1570610048	869644160	551230080	1656140304	465346848	1663872640	491665568	7268509648	2.01921e+09	1
MYC_18h_B	8805316	13490368	22295684	62197868	74970552	137168420	81454672	36876164	16614988	134945824	332804608	343588288	115620256	1612048384	2404061536	82722256	75400952	113217336	81389480	148585328	67450128	94953240	147105456	41644500	852468676	1234847776	682799680	465188288	1129856560	307982848	1143894144	372149168	5336718464	1481276434	1.36315
MYC_18h_C	10092756	12762077	22854833	43502448	52766944	96269392	61066376	28131412	22531610	111729398	277862304	224737296	63035232	1106262784	1671897616	53882752	50684928	62280066	51055288	109627616	83848976	55766256	97005088	28260920	592411890	961421184	496720576	333895968	903281312	286238752	1018625344	305479248	4305662384	1.13347e+09	1.78144
NLS_18h_A	11968646	13833447	25802093	56110412	71744128	127854540	55189688	30307172	21098650	106595510	303705600	280285440	72384352	1396328576	2052703968	56225680	65943088	67272384	55671828	106474800	69167432	64886000	141315296	33324642	660281150	1133604928	637917248	425658368	1148692352	386944640	1274356352	404947440	5412121328	1.39756e+09	1.44481
NLS_18h_B	9593428	11720595	21314023	48736860	67669296	116406156	60905444	26458302	18537916	105901662	239501856	287084416	88056976	1354316928	1968960176	49561656	67958568	72944828	56575764	81712784	20039062	69292296	103377856	23389540	544852354	782785040	506509600	352740960	749822792	302315872	1099201024	317132496	4110507784	1.14466e+09	1.76403
NLS_18h_C	10766308	12906577	23672885	39361632	55578612	94940244	80104424	31491840	28310840	139907104	259837152	230109680	57443160	1125440640	1672830632	43978956	59290088	67579420	50594720	99142192	71682384	59037816	109300912	27036504	587642992	930901160	506699968	353163008	992928240	318386432	1047914176	322063232	4472056216	1.16518e+09	1.73296
S1_18h_A	7289204	8435869	15725073	38681244	47157040	85838284	53124484	22006314	16126842	91257640	164562144	161438368	43511364	858016320	1227528196	40899736	38907708	45129436	38941432	83242704	59637340	44377728	76720992	27942098	455799174	754506496	385011680	272276640	680679504	207826544	763101504	231808584	3295210952	8.61893e+08	2.34276
S1_18h_B	10485410	11506911	21992321	42886488	75213120	118099608	68631840	29859618	22905186	121396644	243794448	262800512	77778904	1223174912	1807548776	55182296	73269816	88041196	62077220	112174944	54155232	72790680	89354528	33507254	640553166	954172288	472854208	322170560	861090576	315270848	1069154752	335810048	4330523280	1.17335e+09	1.72089
S1_18h_C	11038536	10170002	21208538	44854400	54378764	99233164	82029912	30770226	23497238	136297376	283210880	230179616	62828508	1083906176	1660125180	43899276	66015800	64992920	50986588	107336688	83264072	59572208	112197192	29964430	618229174	1072491760	500341376	328861312	1010910384	324101184	1084043904	328032976	4648782896	1.19731e+09	1.68645
S2_18h_A	6475548	8396225	14871773	26802582	28781554	55584136	55885804	21400410	13936682	91222896	162192512	145082256	42460020	795553664	1145288452	41736064	40561216	47957010	42722324	89839352	68578192	45591340	86765472	30175636	493926606	677107168	343780544	233285648	628641544	174547232	674701824	209687472	2941751432	7.90441e+08	2.55453
S2_18h_B	5660967	7.95708e+06	1.3618e+07	26750986	42377356	69128342	46191392	20960730	17725028	84877150	137501216	184149456	64568052	878093760	1264312484	45303532	49519084	69831774	51584488	67429400	11665108	59351220	95516088	20240866	470441560	592872216	348884640	228734848	417499780	193555584	729175680	222666296	2733389044	7.72628e+08	2.61343
S2_18h_C	7.07913e+06	8876880	1.5956e+07	26201444	35804592	62006036	55472080	19626294	15252082	90350456	210022800	175067536	50663620	894877696	1330631652	29867412	37016108	43245698	36008216	77549976	45424244	40014924	77686496	19036526	405849600	724530912	338348672	236569568	690958704	222758416	784471488	235553488	3233191248	8.56331e+08	2.35797
IRF9_18h_A	11794518	15166488	26961006	56387480	58695620	115083100	76351392	37507404	27428652	141287448	326452896	282370400	85823320	1374159872	2068806488	72094984	65502156	96262320	69580120	133382904	141280928	69262920	130216744	77423568	855006644	1279129120	657589504	426689568	1266230720	341319104	1270072960	401009792	5642040768	1.47486e+09	1.36908
IRF9_18h_B	9318086	9965631	19283717	35288508	51627560	86916068	67037304	26443664	22070974	115551942	182278512	214107296	67267656	1076051072	1539704536	53400736	50129268	70348632	54271784	102383016	33677948	59014344	102519624	23563604	549308956	860359488	460017984	304178848	660400584	263740832	935587328	273466000	3757751064	1.01142e+09	1.99641
IRF9_18h_C	12533254	15246480	27779734	45918148	56694772	102612920	76261792	33816848	24708312	134786952	323071680	250465680	66627764	1296478720	1936643844	58298168	54047428	77973224	57349012	122341832	109222336	69424120	142659568	49282744	740598432	1223721632	605058112	419241856	1155943392	356731488	1209473664	385345504	5355515648	1.38299e+09	1.46003
