# Supplementary material for: A molecular switch from STAT2-IRF9 to ISGF3 underlies interferon-induced gene transcription
Source: Nat Commun. 2019 Jul 2;10:2921. doi: 10.1038/s41467-019-10970-y (PMC6606597; doi:10.1038/s41467-019-10970-y)
Supplement: Supplementary file 10 — Supplementary Dataset 7 [file 41467_2019_10970_MOESM10_ESM.xlsx]

## Sheet: full_list_LIMMA
Shotgun proteomics data of STAT1, STAT2, and IRF9 BioID samples, MaxQuant search results and LIMMA statistics
Protein IDs	Majority protein IDs	Protein names	Gene names	Fasta headers	id	Peptide counts (all)	Peptide counts (razor+unique)	Peptide counts (unique)	LFQ intensity IRF9_A	LFQ intensity IRF9_B	LFQ intensity IRF9_C	LFQ intensity IRF9_IFNb_18h_A	LFQ intensity IRF9_IFNb_18h_B	LFQ intensity IRF9_IFNb_18h_C	LFQ intensity IRF9_IFNb_2h_A	LFQ intensity IRF9_IFNb_2h_B	LFQ intensity IRF9_IFNb_2h_C	LFQ intensity IRF9_IFNg_2h_A	LFQ intensity IRF9_IFNg_2h_B	LFQ intensity IRF9_IFNg_2h_C	LFQ intensity MYC_18h_A	LFQ intensity MYC_18h_B	LFQ intensity MYC_18h_C	LFQ intensity MYC_A	LFQ intensity MYC_B	LFQ intensity MYC_C	LFQ intensity NLS_18h_A	LFQ intensity NLS_18h_B	LFQ intensity NLS_18h_C	LFQ intensity NLS_A	LFQ intensity NLS_B	LFQ intensity NLS_C	LFQ intensity S1_A	LFQ intensity S1_B	LFQ intensity S1_C	LFQ intensity S1_IFNb_18h_A	LFQ intensity S1_IFNb_18h_B	LFQ intensity S1_IFNb_18h_C	LFQ intensity S1_IFNb_2h_A	LFQ intensity S1_IFNb_2h_B	LFQ intensity S1_IFNb_2h_C	LFQ intensity S1_IFNg_2h_A	LFQ intensity S1_IFNg_2h_B	LFQ intensity S1_IFNg_2h_C	LFQ intensity S2_A	LFQ intensity S2_B	LFQ intensity S2_C	LFQ intensity S2_IFNb_18h_A	LFQ intensity S2_IFNb_18h_B
A0A087WNM1;Q91Z67;A0A087WSQ1;A0A087WS59;A0A087WRV4;D3YZW1;Q91Z69;A0A087WNR5;A0A087WS73;E9QN14;F8VPQ4;Q812A2	A0A087WNM1;Q91Z67;A0A087WSQ1	SLIT-ROBO Rho GTPase-activating protein 2	Srgap2	tr|A0A087WNM1|A0A087WNM1_MOUSE Isoform of Q91Z67, SLIT-ROBO Rho GTPase-activating protein 2 OS=Mus musculus OX=10090 GN=Srgap2 PE=1 SV=1;sp|Q91Z67|SRGP2_MOUSE SLIT-ROBO Rho GTPase-activating protein 2 OS=Mus musculus OX=10090 GN=Srgap2 PE=1 SV=2;tr|A0A087W	1	8;8;6;3;2;2;2;1;1;1;1;1	8;8;6;3;2;2;2;1;1;1;1;1	8;8;6;3;2;2;2;1;1;1;1;1	23.4593	23.6494	23.8308	23.9493	24.1796	23.8025	23.2634	23.023	23.6874	23.503	23.1987	23.7969	23.6645	23.2716	24.1935	23.5772	22.6136	22.9413	22.7844	24.153	24.0102	21.4872	23.4819	23.1268	22.1806	23.1351	23.6633	24.2607	24.0763	24.6201	21.8261	22.6525	23.2791	22.3624	22.5499	23.4418	22.4826	22.4346	22.2744	23.2809	23.2479
A0A087WNP6;Q4VAA2-2;Q4VAA2;A0A087WRM0;F8WGL9;A0A087WS49	A0A087WNP6;Q4VAA2-2;Q4VAA2	Protein CDV3	Cdv3	tr|A0A087WNP6|A0A087WNP6_MOUSE Isoform of Q4VAA2, Protein CDV3 OS=Mus musculus OX=10090 GN=Cdv3 PE=1 SV=1;sp|Q4VAA2-2|CDV3_MOUSE Isoform of Q4VAA2, Isoform 2 of Protein CDV3 OS=Mus musculus OX=10090 GN=Cdv3;sp|Q4VAA2|CDV3_MOUSE Protein CDV3 OS=Mus musculus	2	8;8;8;3;2;2	8;8;8;3;2;2	8;8;8;3;2;2	24.9961	24.9516	24.8753	24.77	25.0088	24.5926	25.3761	24.7071	24.7581	26.0318	25.3256	25.6886	24.8533	24.9311	24.9274	25.3164	25.0101	25.0455	24.9107	25.1176	25.4953	24.8361	25.3607	25.055	25.1483	25.1804	25.0735	25.825	25.3969	25.8224	25.2951	25.1175	24.946	25.7042	25.2952	25.3599	24.9193	24.0921	24.0134	25.2453	24.9657
A0A087WPE4;A0A087WQE6;A0A087WNT1;P83940	A0A087WPE4;A0A087WQE6;A0A087WNT1;P83940	Transcription elongation factor B polypeptide 1	Tceb1	tr|A0A087WPE4|A0A087WPE4_MOUSE Isoform of P83940, Elongin-C (Fragment) OS=Mus musculus OX=10090 GN=Eloc PE=1 SV=1;tr|A0A087WQE6|A0A087WQE6_MOUSE Isoform of P83940, Elongin-C (Fragment) OS=Mus musculus OX=10090 GN=Eloc PE=1 SV=1;tr|A0A087WNT1|A0A087WNT1_MOU	3	2;2;2;2	2;2;2;2	2;2;2;2	21.9263	21.7053	21.9747	21.9351	21.8513	21.8846	21.9377	21.837	21.9038	22.3108	21.802	23.9771	21.9075	21.6641	21.9334	21.7504	21.9475	21.9039	21.9389	21.9655	22.1789	21.939	22.2481	22.0185	21.976	21.8435	22.1857	22.1736	22.1969	22.5282	22.1202	21.6048	22.0163	22.1922	22.0475	22.0735	21.1396	21.7141	21.7788	22.0187	22.482
A0A087WQF8;A0A087WP48;A0A087WS04;A0A087WS29;A0A087WQG4;A0A087WQD0;A0A087WNW3;A0A087WQI3;A0A087WPW5;A0A087WS23;A0A087WQ25;A0A087WRS1;A0A087WQQ5;A0A087WP85;A0A087WP14;A0A087WPX0;F8VQC7;Q61595-2;Q61595-12;Q61595-16;Q61595-3;Q61595-14;Q61595-6;Q61595-4;Q61595-9;Q61595-8;Q61595-13;Q61595-5;Q61595-15;Q61595-10;Q61595-7;Q61595-11;Q61595;A0A087WR91;A0A087WPY8	A0A087WQF8;A0A087WP48;A0A087WS04;A0A087WS29;A0A087WQG4;A0A087WQD0;A0A087WNW3;A0A087WQI3;A0A087WPW5;A0A087WS23;A0A087WQ25;A0A087WRS1;A0A087WQQ5;A0A087WP85;A0A087WP14;A0A087WPX0;F8VQC7;Q61595-2;Q61595-12;Q61595-16;Q61595-3;Q61595-14;Q61595-6;Q61595-4;Q61595-9;Q61595-8;Q61595-13;Q61595-5;Q61595-15;Q61595-10;Q61595-7;Q61595-11;Q61595	Kinectin	Ktn1	tr|A0A087WQF8|A0A087WQF8_MOUSE Isoform of Q61595, Kinectin OS=Mus musculus OX=10090 GN=Ktn1 PE=1 SV=1;tr|A0A087WP48|A0A087WP48_MOUSE Isoform of Q61595, Kinectin OS=Mus musculus OX=10090 GN=Ktn1 PE=1 SV=1;tr|A0A087WS04|A0A087WS04_MOUSE Isoform of Q61595, Ki	4	25;25;25;25;25;25;25;25;25;25;25;25;25;25;25;25;25;24;24;24;24;24;24;24;24;24;24;24;24;24;24;24;24;2;2	25;25;25;25;25;25;25;25;25;25;25;25;25;25;25;25;25;24;24;24;24;24;24;24;24;24;24;24;24;24;24;24;24;2;2	25;25;25;25;25;25;25;25;25;25;25;25;25;25;25;25;25;24;24;24;24;24;24;24;24;24;24;24;24;24;24;24;24;2;2	25.2082	25.0064	25.3038	25.415	25.6029	25.6801	25.2825	25.2056	25.346	24.9276	24.8783	25.3817	25.526	25.8745	26.1764	25.5254	25.5507	25.3099	26.0561	25.9943	26.2959	25.7815	25.5824	26.0541	25.6356	25.5702	26.0202	25.926	25.9653	26.5093	25.813	25.9064	26.0854	25.9447	25.8201	26.1806	24.5937	24.8729	24.9911	24.8804	25.1058
F6UND7;A0A087WQ04;P08103;P08103-2	F6UND7;A0A087WQ04;P08103;P08103-2	Non-specific protein-tyrosine kinase;Tyrosine-protein kinase HCK	Hck	tr|F6UND7|F6UND7_MOUSE Isoform of P08103, Tyrosine-protein kinase OS=Mus musculus OX=10090 GN=Hck PE=1 SV=1;tr|A0A087WQ04|A0A087WQ04_MOUSE Isoform of P08103, Tyrosine-protein kinase OS=Mus musculus OX=10090 GN=Hck PE=1 SV=1;sp|P08103|HCK_MOUSE Tyrosine-pro	7	13;13;13;12	12;12;12;11	12;12;12;11	21.0369	20.8842	21.8546	23.7879	23.8967	23.9384	22.1473	21.2527	21.3719	19.7518	22.7341	19.9682	24.0632	24.0741	23.9289	22.6101	19.7129	20.9546	24.9775	25.7011	24.7084	22.8785	21.314	22.2851	23.2196	22.9247	23.0252	26.094	26.3897	25.494	22.0039	23.0055	23.0176	22.7689	22.8804	23.1746	23.7674	23.8715	23.8242	26.6986	27.0167
A0A087WRP5;A0A087WQ86;E9QM99;Q8BZN6;Q8BZN6-4;Q8BZN6-2;Q8BZN6-3;A0A0R4J2B7;A0A087WS26;A0A087WQA1;Q8BLX9;A0A1D5RLE0;E9QMR2;A0A1D5RMM1;F8VPN7;Q8BIK4-3;Q8BIK4;Q8BIK4-2	A0A087WRP5;A0A087WQ86;E9QM99;Q8BZN6;Q8BZN6-4;Q8BZN6-2;Q8BZN6-3;A0A0R4J2B7	Dedicator of cytokinesis protein 10	Dock10	tr|A0A087WRP5|A0A087WRP5_MOUSE Isoform of Q8BZN6, Dedicator of cytokinesis protein 10 OS=Mus musculus OX=10090 GN=Dock10 PE=1 SV=1;tr|A0A087WQ86|A0A087WQ86_MOUSE Isoform of Q8BZN6, Dedicator of cytokinesis protein 10 OS=Mus musculus OX=10090 GN=Dock10 PE=1	8	33;33;33;33;33;33;33;29;9;8;6;1;1;1;1;1;1;1	33;33;33;33;33;33;33;29;9;8;6;1;1;1;1;1;1;1	32;32;32;32;32;32;32;28;9;8;6;0;0;0;0;0;0;0	25.5734	25.2654	25.3125	25.9985	25.9429	26.0977	25.3422	25.5085	25.1151	25.2501	25.1859	25.0556	26.6558	26.1101	25.7591	25.14	25.7004	24.9333	26.5499	26.6429	26.3531	26.2643	26.0445	25.7811	26.2919	26.5714	25.8675	26.6388	26.9294	26.6061	26.359	26.6235	26.1253	26.2528	26.3819	26.0797	25.81	26.1834	25.9681	26.2742	26.7062
A0A087WQN7;F8VQ87;P97789-3;P97789-2;P97789;A0A087WNV6	A0A087WQN7;F8VQ87;P97789-3;P97789-2;P97789;A0A087WNV6	5-3 exoribonuclease 1	Xrn1	tr|A0A087WQN7|A0A087WQN7_MOUSE Isoform of P97789, 5-3 exoribonuclease 1 OS=Mus musculus OX=10090 GN=Xrn1 PE=1 SV=1;tr|F8VQ87|F8VQ87_MOUSE Isoform of P97789, 5-3 exoribonuclease 1 OS=Mus musculus OX=10090 GN=Xrn1 PE=1 SV=1;sp|P97789-3|XRN1_MOUSE Isoform	9	23;23;22;22;22;13	23;23;22;22;22;13	23;23;22;22;22;13	24.9897	24.7745	24.7954	25.6549	25.7078	25.7725	24.8148	24.8014	24.7935	24.5989	24.5575	24.5305	25.8469	25.891	25.4076	24.9487	24.812	24.733	26.2671	26.3138	26.3091	25.9662	25.539	25.9955	25.9322	25.8211	25.8789	26.1085	26.3962	26.4695	26.1401	25.9115	25.9582	26.0882	25.9342	26.0512	24.9501	25.3024	24.9183	25.0392	25.2013
A0A087WQS2;Q9CQC6;A0A087WPF9;A0A087WS48	A0A087WQS2;Q9CQC6;A0A087WPF9	Basic leucine zipper and W2 domain-containing protein 1	Bzw1	tr|A0A087WQS2|A0A087WQS2_MOUSE Isoform of Q9CQC6, Basic leucine zipper and W2 domain-containing protein 1 OS=Mus musculus OX=10090 GN=Bzw1 PE=1 SV=1;sp|Q9CQC6|BZW1_MOUSE Basic leucine zipper and W2 domain-containing protein 1 OS=Mus musculus OX=10090 GN=Bz	11	9;9;5;1	9;9;5;1	8;8;5;1	24.4592	24.3789	24.208	24.0439	24.134	23.8739	24.4002	24.1976	24.3264	25.1992	24.3231	25.6539	24.1981	24.125	24.2948	24.264	24.2903	24.4684	24.0248	23.9822	24.1479	23.9094	24.6123	23.8418	23.8721	23.8792	24.0082	24.2145	24.2474	24.4408	24.0201	23.9466	23.9439	24.2412	24.1928	24.0595	24.24	24.0007	24.0452	24.1486	24.0432
A0A087WRV7;A0A0R4J2B6;Q8BX09;A0A087WQU2;A0A087WST2;Q8BX09-2	A0A087WRV7;A0A0R4J2B6;Q8BX09	Retinoblastoma-binding protein 5	Rbbp5	tr|A0A087WRV7|A0A087WRV7_MOUSE Isoform of Q8BX09, Retinoblastoma-binding protein 5 (Fragment) OS=Mus musculus OX=10090 GN=Rbbp5 PE=1 SV=1;tr|A0A0R4J2B6|A0A0R4J2B6_MOUSE Isoform of Q8BX09, Retinoblastoma-binding protein 5 OS=Mus musculus OX=10090 GN=Rbbp5 P	14	3;3;3;1;1;1	3;3;3;1;1;1	3;3;3;1;1;1	20.9526	21.7323	22.2208	22.1665	21.3331	21.7059	21.9455	21.1359	21.7416	19.602	21.8758	20.7387	21.5647	21.6576	20.477	21.8943	21.0243	21.0378	21.4608	21.9133	20.0304	21.6671	21.8894	21.7692	21.5892	19.8822	20.7803	21.4981	22.1606	20.4768	21.9176	20.0412	20.9719	22.3129	21.7312	20.7677	22.0034	21.9632	21.7803	21.6894	21.7681
A0A087WRY3;Q80XU3	A0A087WRY3;Q80XU3	Nuclear ubiquitous casein and cyclin-dependent kinase substrate 1	Nucks1	tr|A0A087WRY3|A0A087WRY3_MOUSE Isoform of Q80XU3, Nuclear ubiquitous casein and cyclin-dependent kinase substrate 1 OS=Mus musculus OX=10090 GN=Nucks1 PE=1 SV=1;sp|Q80XU3|NUCKS_MOUSE Nuclear ubiquitous casein and cyclin-dependent kinase substrate 1 OS=Mus	16	7;7	7;7	7;7	25.6473	25.562	25.6699	25.4992	25.5561	25.5595	25.4035	25.6705	25.6749	25.4839	25.2435	25.6111	24.789	25.0754	25.7189	25.1113	25.1487	25.26	26.2217	25.7297	26.1553	25.6045	25.7735	26.2089	24.4928	24.5549	25.2272	24.8116	24.6308	25.5519	24.7976	24.7563	25.6716	25.1376	24.8179	25.5587	25.2718	25.6901	25.93	24.95	25.3533
A0A087WS46;O70251;M0QWK5;M0QWH8;G3UX43;G3UZ47	A0A087WS46;O70251	Elongation factor 1-beta	Eef1b2;Eef1b	tr|A0A087WS46|A0A087WS46_MOUSE Isoform of O70251, Eukaryotic translation elongation factor 1 beta 2 OS=Mus musculus OX=10090 GN=Eef1b2 PE=1 SV=1;sp|O70251|EF1B_MOUSE Elongation factor 1-beta OS=Mus musculus OX=10090 GN=Eef1b PE=1 SV=5	17	5;5;1;1;1;1	5;5;1;1;1;1	5;5;1;1;1;1	24.8042	23.8832	23.0802	24.7021	23.7922	23.4111	24.4333	23.6635	24.1674	24.9126	24.1533	24.8423	24.1994	23.3861	24.0045	23.4169	24.3028	24.0221	23.9887	23.6726	23.9476	23.9751	24.1611	23.02	23.6502	23.3056	24.2093	24.1421	24.4374	23.8696	24.3365	23.2597	24.3792	24.5532	24.7131	24.5066	23.8853	23.4488	23.793	23.8954	23.3663
Q8C3V4;A0A087WSP5;Q99K94;P42225;Q8CFQ1;A0A087WSQ5;A0A087WRI1;Q3V157;P42228	Q8C3V4;A0A087WSP5;Q99K94;P42225	Signal transducer and activator of transcription;Signal transducer and activator of transcription 1	Stat1	tr|Q8C3V4|Q8C3V4_MOUSE Isoform of P42225, Signal transducer and activator of transcription OS=Mus musculus OX=10090 GN=Stat1 PE=1 SV=1;tr|A0A087WSP5|A0A087WSP5_MOUSE Isoform of P42225, Signal transducer and activator of transcription OS=Mus musculus OX=100	18	69;69;65;63;20;17;15;1;1	69;69;65;63;20;17;15;1;1	69;69;65;63;20;17;15;1;1	26.3829	27.1432	26.3228	29.4285	29.5424	29.619	26.6756	26.8844	27.0051	26.18	27.145	25.8967	29.7053	29.6633	29.6007	26.4873	26.0887	25.6498	29.7332	29.8165	29.7484	26.8419	26.6167	26.5846	34.802	34.6202	34.8066	35.0053	34.9664	35.0827	34.9415	34.8615	34.7715	35.0076	34.8414	35.1474	30.217	29.8893	29.9875	31.4401	31.5498
S4R2J9;A0A0A0MQ79;Q3TLH4-5;Q3TLH4;S4R294;S4R2E2;S4R2L9;S4R298	S4R2J9;A0A0A0MQ79;Q3TLH4-5;Q3TLH4;S4R294	Protein PRRC2C	Prrc2c	tr|S4R2J9|S4R2J9_MOUSE Isoform of Q3TLH4, Protein PRRC2C OS=Mus musculus OX=10090 GN=Prrc2c PE=1 SV=1;tr|A0A0A0MQ79|A0A0A0MQ79_MOUSE Isoform of Q3TLH4, Protein PRRC2C OS=Mus musculus OX=10090 GN=Prrc2c PE=1 SV=1;sp|Q3TLH4-5|PRC2C_MOUSE Isoform of Q3TLH4, I	19	71;71;71;71;70;25;21;7	71;71;71;71;70;25;21;7	47;47;47;47;46;24;1;6	27.659	27.5147	27.7152	27.5498	27.6174	27.7452	27.4052	27.3584	27.4085	27.2945	27.2478	27.5101	27.8519	28.1967	28.534	27.8294	27.7735	28.2049	28.9984	28.8377	29.151	28.4026	28.2989	28.7687	28.2497	28.1753	28.5088	28.6185	28.6744	29.1118	28.2707	28.1919	28.5342	28.4978	28.1762	28.6899	27.2332	27.3753	27.5649	27.5351	27.8702
A0A0G2JFY0;A0A0A0MQ80;Q3UMC0;D3Z0U5;D6RGM7;D3Z4J2;Q9D3R6-3;Q9D3R6	A0A0G2JFY0;A0A0A0MQ80;Q3UMC0	Spermatogenesis-associated protein 5	Spata5	tr|A0A0G2JFY0|A0A0G2JFY0_MOUSE Isoform of Q3UMC0, Spermatogenesis-associated protein 5 OS=Mus musculus OX=10090 GN=Spata5 PE=1 SV=1;tr|A0A0A0MQ80|A0A0A0MQ80_MOUSE Isoform of Q3UMC0, Spermatogenesis-associated protein 5 OS=Mus musculus OX=10090 GN=Spata5 PE	20	4;4;4;1;1;1;1;1	4;4;4;1;1;1;1;1	4;4;4;1;1;1;1;1	21.3565	25.8754	26.0907	25.7915	25.8308	25.7385	26.1161	26.1322	25.8662	26.031	26.2864	25.7406	25.6696	25.7791	25.8876	26.0955	25.7829	21.5046	25.793	25.4444	21.4111	25.8234	25.6311	25.9731	25.9285	25.9053	25.9528	26.0859	25.7031	25.9404	25.9091	25.6209	25.8238	25.9401	25.9806	26.0892	25.9541	25.9482	26.0512	26.0382	21.0175
A0A0A0MQA5;P68368;A0A087WQS4;A0A087WRB4;A0A087WSB0;A0A087WSL5;A0A087WS35	A0A0A0MQA5;P68368	Tubulin alpha-4A chain	Tuba4a	tr|A0A0A0MQA5|A0A0A0MQA5_MOUSE Isoform of P68368, Tubulin alpha chain (Fragment) OS=Mus musculus OX=10090 GN=Tuba4a PE=1 SV=1;sp|P68368|TBA4A_MOUSE Tubulin alpha-4A chain OS=Mus musculus OX=10090 GN=Tuba4a PE=1 SV=1	22	27;27;7;6;3;3;1	4;4;3;2;2;2;1	4;4;3;2;2;2;1	25.0653	24.6381	24.3972	24.8606	24.1617	24.9193	25.1305	25.1026	24.9157	25.2188	25.0546	25.3977	25.0218	24.7262	24.5877	25.2532	25.4383	24.9207	24.4124	24.3169	23.8389	25.1299	24.9856	24.5462	25.204	24.7892	24.9658	24.1771	24.1886	23.7943	24.9493	24.7436	24.7492	25.0973	24.8567	24.6615	25.209	24.7244	24.8994	24.7183	24.2002
A0A0A0MQM0;P63242;Q8BGY2;J3QPS8	A0A0A0MQM0;P63242;Q8BGY2	Eukaryotic translation initiation factor 5A;Eukaryotic translation initiation factor 5A-1;Eukaryotic translation initiation factor 5A-2	Eif5a;Eif5a2	tr|A0A0A0MQM0|A0A0A0MQM0_MOUSE Isoform of P63242, Eukaryotic translation initiation factor 5A (Fragment) OS=Mus musculus OX=10090 GN=Eif5a PE=1 SV=1;sp|P63242|IF5A1_MOUSE Eukaryotic translation initiation factor 5A-1 OS=Mus musculus OX=10090 GN=Eif5a PE=1	24	14;14;8;4	14;14;8;4	14;14;8;4	27.7102	27.6411	27.157	27.9298	27.6232	27.6858	27.7835	27.3901	27.6193	28.1996	27.6239	28.8165	27.6867	27.1654	27.0623	27.1853	27.3654	27.2469	26.8049	26.8741	27.3283	27.3101	27.7137	27.2477	26.9628	26.9223	27.7043	27.5155	27.6308	27.3318	27.4543	26.6313	27.384	27.3704	27.6457	27.5678	27.5183	27.3487	27.4982	27.5045	27.1637
S4R2D5;A0A0A0MQN4;Q9D906;S4R2T5;S4R2P7;S4R1T0;S4R1N8	S4R2D5;A0A0A0MQN4;Q9D906;S4R2T5	Ubiquitin-like modifier-activating enzyme ATG7	Atg7	tr|S4R2D5|S4R2D5_MOUSE Isoform of Q9D906, Ubiquitin-like modifier-activating enzyme ATG7 OS=Mus musculus OX=10090 GN=Atg7 PE=1 SV=1;tr|A0A0A0MQN4|A0A0A0MQN4_MOUSE Isoform of Q9D906, Ubiquitin-like modifier-activating enzyme ATG7 OS=Mus musculus OX=10090 GN	25	9;9;9;8;3;3;1	9;9;9;8;3;3;1	9;9;9;8;3;3;1	24.1043	24.0774	23.9123	23.5627	23.8071	23.5054	24.1477	24.1982	24.0406	23.8326	24.1483	24.1524	23.6745	23.6336	23.3076	24.1564	24.165	23.4614	23.5522	23.6195	22.8086	24.2266	24.071	23.9567	24.5579	24.1458	24.1322	23.9665	23.7795	23.0277	24.2375	24.1826	24.1312	24.0012	24.2257	23.9818	24.5818	24.4397	24.2412	23.8752	23.6477
A0A0A6YVS2;Q921L3	A0A0A6YVS2;Q921L3	Transmembrane and coiled-coil domain-containing protein 1	Tmco1	tr|A0A0A6YVS2|A0A0A6YVS2_MOUSE Isoform of Q921L3, Calcium load-activated calcium channel (Fragment) OS=Mus musculus OX=10090 GN=Tmco1 PE=1 SV=1;sp|Q921L3|TMCO1_MOUSE Calcium load-activated calcium channel OS=Mus musculus OX=10090 GN=Tmco1 PE=1 SV=1	26	3;3	3;3	3;3	23.5715	23.389	23.4343	23.7303	24.1845	24.1279	23.7259	23.6536	23.7366	23.8544	23.7528	23.6866	23.8585	24.1542	23.1607	23.6008	23.9514	22.7004	23.4502	23.9314	23.441	23.3017	23.7895	23.1543	23.6242	23.6419	23.5281	24.2058	24.0331	23.6499	23.3301	23.4674	23.7204	23.3521	23.1876	23.1785	23.9224	23.827	23.7565	24.1997	23.9364
A0A0A6YVU8;Q9JKV1;D3YUD8	A0A0A6YVU8;Q9JKV1;D3YUD8	Proteasomal ubiquitin receptor ADRM1	Gm9774;Adrm1	tr|A0A0A6YVU8|A0A0A6YVU8_MOUSE MCG119397 OS=Mus musculus OX=10090 GN=Gm9774 PE=4 SV=1;sp|Q9JKV1|ADRM1_MOUSE Proteasomal ubiquitin receptor ADRM1 OS=Mus musculus OX=10090 GN=Adrm1 PE=1 SV=2;tr|D3YUD8|D3YUD8_MOUSE Isoform of A0A0A6YVU8, Predicted pseudogene	27	8;8;6	8;8;6	8;8;6	24.6238	24.54	24.4571	24.6086	24.5216	24.6183	24.7453	24.8961	24.499	24.6338	24.7139	24.7345	24.1727	24.3243	24.0403	24.4119	24.4156	24.3614	24.0317	24.0664	23.8088	24.1642	24.2337	23.9122	24.5989	24.4034	24.5599	24.6356	24.6451	24.2565	24.4561	24.378	24.6591	24.5578	24.6009	24.4967	24.8401	24.8824	24.5922	24.5327	24.4484
A0A0A6YWB0;G3X9Q0;A0A0A6YVV8;Q9JKP5;A0A0A6YXE3;A0A0A6YXP3;A0A2K6EDM5;Q8C181-3;Q8C181-2;Q8C181;Q8C181-4;A0A0A6YWJ5;Q3U570;A0A0A6YWG1;Q3U581;A0A0A6YXQ4;A0A0A6YXL7;A0A2I3BRX8;S4R267;Q8R003;Q3TJQ3	A0A0A6YWB0;G3X9Q0;A0A0A6YVV8;Q9JKP5;A0A0A6YXE3;A0A0A6YXP3;A0A2K6EDM5;Q8C181-3;Q8C181-2;Q8C181;Q8C181-4	Muscleblind-like protein 1;Muscleblind-like protein 2	Mbnl1;Mbnl2	tr|A0A0A6YWB0|A0A0A6YWB0_MOUSE Isoform of Q9JKP5, Muscleblind-like protein 1 OS=Mus musculus OX=10090 GN=Mbnl1 PE=1 SV=1;tr|G3X9Q0|G3X9Q0_MOUSE Isoform of Q9JKP5, Muscleblind-like 1 (Drosophila), isoform CRA_a OS=Mus musculus OX=10090 GN=Mbnl1 PE=1 SV=1;tr	28	8;8;8;8;7;5;4;4;4;4;4;3;3;3;3;3;2;2;2;2;1	8;8;8;8;7;5;4;4;4;4;4;3;3;3;3;3;2;2;2;2;1	8;8;8;8;7;5;4;4;4;4;4;3;3;3;3;3;2;2;2;2;1	25.5693	25.4587	25.5927	25.7616	26.1409	25.9616	25.5451	25.2985	25.6114	25.5548	25.7198	25.8561	25.2646	25.614	25.9157	25.2933	25.3105	25.5074	25.4849	25.7889	25.991	24.9346	25.3958	25.4048	25.1948	24.9684	25.5348	25.9434	25.8006	25.9085	24.8265	24.8733	25.3901	25.0914	24.9613	25.5414	25.4381	25.3716	25.7424	25.9457	26.139
A0A0A6YW28;P35123;A0A0A6YVY7;A0A0A6YWM7;A0A0A6YW63	A0A0A6YW28;P35123;A0A0A6YVY7	Ubiquitin carboxyl-terminal hydrolase;Ubiquitin carboxyl-terminal hydrolase 4	Usp4	tr|A0A0A6YW28|A0A0A6YW28_MOUSE Isoform of P35123, Ubiquitin carboxyl-terminal hydrolase 4 OS=Mus musculus OX=10090 GN=Usp4 PE=1 SV=1;sp|P35123|UBP4_MOUSE Ubiquitin carboxyl-terminal hydrolase 4 OS=Mus musculus OX=10090 GN=Usp4 PE=1 SV=3;tr|A0A0A6YVY7|A0A0A	29	13;13;10;4;1	11;11;9;4;1	11;11;9;4;1	24.4094	24.7184	24.6563	24.3761	24.509	24.6309	24.5127	24.8762	24.7435	24.5871	25.0081	24.2787	24.2497	24.381	24.5609	24.4933	24.4601	24.1549	24.4725	24.2234	24.3086	24.756	24.3412	24.5333	24.4656	24.3134	24.1281	24.6717	24.6957	24.4302	24.8255	24.3412	24.3508	24.4224	24.4011	24.5225	24.8972	24.6034	25.0194	24.59	24.497
E9QNQ4;A0A0A6YWG7;Q8CHG7	E9QNQ4;A0A0A6YWG7;Q8CHG7	Rap guanine nucleotide exchange factor 2	Rapgef2	tr|E9QNQ4|E9QNQ4_MOUSE Isoform of Q8CHG7, Rap guanine nucleotide exchange factor 2 OS=Mus musculus OX=10090 GN=Rapgef2 PE=1 SV=1;tr|A0A0A6YWG7|A0A0A6YWG7_MOUSE Isoform of Q8CHG7, Rap guanine nucleotide exchange factor 2 OS=Mus musculus OX=10090 GN=Rapgef2	32	2;2;2	2;2;2	1;1;1	20.6902	20.7361	21.7714	20.9886	20.7927	21.2634	22.2181	20.9464	20.9135	20.7724	20.431	20.7326	21.7615	21.0592	20.3645	20.6019	20.8548	20.3791	21.1176	20.7816	20.3732	21.5679	20.8429	20.8072	20.3006	20.4311	20.9943	20.8722	20.9363	20.6193	21.0746	20.2659	21.1186	21.0358	21.3012	20.9071	21.4043	20.9069	21.5881	20.9496	20.7095
A0A0A6YWM5;E9QKE4;Q8BMG7;Q8BMG7-2	A0A0A6YWM5;E9QKE4;Q8BMG7	Rab3 GTPase-activating protein non-catalytic subunit	Rab3gap2	tr|A0A0A6YWM5|A0A0A6YWM5_MOUSE Isoform of Q8BMG7, Rab3 GTPase-activating protein non-catalytic subunit OS=Mus musculus OX=10090 GN=Rab3gap2 PE=1 SV=1;tr|E9QKE4|E9QKE4_MOUSE Isoform of Q8BMG7, Rab3 GTPase-activating protein non-catalytic subunit OS=Mus musc	33	17;17;17;4	17;17;17;4	17;17;17;4	25.087	24.8767	25.0674	24.1841	24.78	24.5474	24.7581	24.9617	24.7515	24.9766	24.8093	24.5624	24.88	24.9457	24.843	24.9826	25.141	25.1695	24.2354	25.0884	25.0547	25.2545	25.1643	25.0993	25.328	25.3621	24.8218	24.7163	25.201	24.7162	25.4252	25.3103	24.5187	25.2666	25.1308	24.7785	24.6816	24.7095	24.7091	24.5166	24.757
E9Q9M5;A0A0A6YWX1;J3KMM1;Q3UJD6-2;Q3UJD6;A0A0A6YWN9;A0A0A6YX42	E9Q9M5;A0A0A6YWX1;J3KMM1;Q3UJD6-2;Q3UJD6;A0A0A6YWN9	Ubiquitin carboxyl-terminal hydrolase;Ubiquitin carboxyl-terminal hydrolase 19	Usp19	tr|E9Q9M5|E9Q9M5_MOUSE Isoform of Q3UJD6, Ubiquitin carboxyl-terminal hydrolase 19 OS=Mus musculus OX=10090 GN=Usp19 PE=1 SV=1;tr|A0A0A6YWX1|A0A0A6YWX1_MOUSE Isoform of Q3UJD6, Ubiquitin carboxyl-terminal hydrolase 19 OS=Mus musculus OX=10090 GN=Usp19 PE=1	35	9;9;9;9;9;8;2	9;9;9;9;9;8;2	9;9;9;9;9;8;2	24.0123	23.911	23.8597	24.2707	24.0626	24.4347	23.8951	24.1733	23.8024	23.6807	23.8123	23.7133	23.5992	23.9628	23.5717	23.8383	23.8258	23.8134	23.9099	23.9129	23.6419	24.1075	23.5525	23.9895	24.0405	24.1434	23.9042	24.2334	24.504	23.5881	23.7795	24.1052	24.0885	23.9484	23.5891	23.7907	24.2858	24.2559	24.1972	24.2535	24.8553
A0A0A6YX18;Q8BVE3;A0A0A6YWP6;A0A0A6YVU0;A0A0A6YW86	A0A0A6YX18;Q8BVE3;A0A0A6YWP6	V-type proton ATPase subunit H	Atp6v1h	tr|A0A0A6YX18|A0A0A6YX18_MOUSE Isoform of Q8BVE3, V-type proton ATPase subunit H OS=Mus musculus OX=10090 GN=Atp6v1h PE=1 SV=1;sp|Q8BVE3|VATH_MOUSE V-type proton ATPase subunit H OS=Mus musculus OX=10090 GN=Atp6v1h PE=1 SV=1;tr|A0A0A6YWP6|A0A0A6YWP6_MOUSE	37	16;16;14;4;2	16;16;14;4;2	16;16;14;4;2	25.4243	24.9347	24.9569	25.0602	24.8615	24.8904	25.1278	25.108	24.9191	25.2566	24.9857	25.3057	25.6047	25.2712	25.4815	25.5284	25.6103	25.4154	25.4748	25.6613	25.7953	25.8525	25.7392	25.7195	25.973	26.1796	25.5011	25.6923	25.4702	25.2508	25.7465	25.887	25.504	25.5515	25.5171	25.5475	25.4184	25.3092	25.3225	25.615	25.6124
A0A0A6YXL6;E9Q3Y4;A0A1D5RM41;A0A0A6YXX3;Q9ESE1-2;Q9ESE1;Q9ESE1-3;Q8BSM6	A0A0A6YXL6;E9Q3Y4;A0A1D5RM41;A0A0A6YXX3;Q9ESE1-2;Q9ESE1;Q9ESE1-3	Lipopolysaccharide-responsive and beige-like anchor protein	Lrba	tr|A0A0A6YXL6|A0A0A6YXL6_MOUSE Isoform of Q9ESE1, Lipopolysaccharide-responsive and beige-like anchor protein OS=Mus musculus OX=10090 GN=Lrba PE=1 SV=1;tr|E9Q3Y4|E9Q3Y4_MOUSE Isoform of Q9ESE1, Lipopolysaccharide-responsive and beige-like anchor protein O	39	6;6;5;5;5;5;4;1	6;6;5;5;5;5;4;1	6;6;5;5;5;5;4;1	22.2698	20.9662	21.0777	20.9199	21.1791	20.6416	19.9528	20.7842	20.8123	20.9617	21.7297	21.2215	20.5393	20.6707	21.6987	21.5229	21.167	20.9739	21.2667	20.7179	20.6952	23.0702	20.7488	23.0217	20.0061	19.8724	20.4967	20.6897	19.9076	20.9211	20.7642	20.7481	21.2653	21.5304	20.3189	20.7462	21.5408	21.2056	20.8475	20.869	21.6309
A0A0A6YXW4;Q9D7N6	A0A0A6YXW4;Q9D7N6	39S ribosomal protein L30, mitochondrial	Mrpl30	tr|A0A0A6YXW4|A0A0A6YXW4_MOUSE Isoform of Q9D7N6, 39S ribosomal protein L30, mitochondrial (Fragment) OS=Mus musculus OX=10090 GN=Mrpl30 PE=1 SV=1;sp|Q9D7N6|RM30_MOUSE 39S ribosomal protein L30, mitochondrial OS=Mus musculus OX=10090 GN=Mrpl30 PE=1 SV=1	40	4;4	4;4	4;4	22.4237	21.1523	21.3714	20.7283	21.9217	22.1852	22.1886	22.2252	21.6965	22.0713	21.8906	21.5793	20.1591	21.5166	22.1429	19.5816	20.6358	21.3416	21.6789	20.7732	21.4043	21.9781	21.6567	22.3427	22.6281	19.8	20.0127	21.7811	21.7297	21.5905	20.0542	21.5403	21.0521	21.041	21.8039	22.1181	20.4322	20.6898	22.0564	20.6909	20.757
A0A0B4J1E2;Q9CSN1	A0A0B4J1E2;Q9CSN1	SNW domain-containing protein 1	Snw1	tr|A0A0B4J1E2|A0A0B4J1E2_MOUSE Isoform of Q9CSN1, SNW domain-containing protein 1 OS=Mus musculus OX=10090 GN=Snw1 PE=1 SV=1;sp|Q9CSN1|SNW1_MOUSE SNW domain-containing protein 1 OS=Mus musculus OX=10090 GN=Snw1 PE=1 SV=3	42	23;22	23;22	23;22	26.9002	26.8399	27.0536	26.6231	26.9123	27.0597	26.8498	26.9381	26.8352	26.7483	26.6451	26.8107	26.222	26.8877	26.9394	26.3818	26.4859	26.7427	26.9346	26.9432	27.196	26.8355	26.7277	27.1511	26.3492	26.2617	26.6169	26.352	26.5542	26.6675	26.4204	26.3392	26.9496	26.6788	26.5776	26.8167	26.3308	26.709	26.8359	26.487	26.7812
A0A0B4J1E5;Q99PM9;A0A0A6YVQ3;A0A0A6YXW7;A0A0A6YXG9;F7CBX2;A2AN37;P52623	A0A0B4J1E5;Q99PM9;A0A0A6YVQ3;A0A0A6YXW7;A0A0A6YXG9;F7CBX2;A2AN37;P52623	Uridine-cytidine kinase 2;Uridine-cytidine kinase;Uridine-cytidine kinase 1	Uck2;Uck1	tr|A0A0B4J1E5|A0A0B4J1E5_MOUSE Isoform of Q99PM9, Uridine-cytidine kinase 2 (Fragment) OS=Mus musculus OX=10090 GN=Uck2 PE=1 SV=1;sp|Q99PM9|UCK2_MOUSE Uridine-cytidine kinase 2 OS=Mus musculus OX=10090 GN=Uck2 PE=1 SV=1;tr|A0A0A6YVQ3|A0A0A6YVQ3_MOUSE Isofo	43	2;2;1;1;1;1;1;1	2;2;1;1;1;1;1;1	2;2;1;1;1;1;1;1	22.2956	22.0781	22.4343	22.1681	22.1457	20.7718	22.4333	22.0214	22.0023	23.5795	22.3403	23.6773	22.0351	21.9092	21.8429	20.4051	22.7838	21.8551	21.74	21.9782	21.6293	22.2688	23.2943	21.405	22.2665	22.2166	22.1786	21.7586	22.044	21.773	22.4003	22.2446	22.0705	22.6007	22.3296	21.9805	22.427	22.0051	21.9284	21.8667	21.7335
A0A0G2JDW7;Q6ZWU9;A0A0G2JG29;A0A0G2JEX7	A0A0G2JDW7;Q6ZWU9;A0A0G2JG29	40S ribosomal protein S27	Rps27	tr|A0A0G2JDW7|A0A0G2JDW7_MOUSE Isoform of Q6ZWU9, 40S ribosomal protein S27 (Fragment) OS=Mus musculus OX=10090 GN=Rps27 PE=1 SV=1;sp|Q6ZWU9|RS27_MOUSE 40S ribosomal protein S27 OS=Mus musculus OX=10090 GN=Rps27 PE=1 SV=3;tr|A0A0G2JG29|A0A0G2JG29_MOUSE Iso	45	6;6;5;1	6;6;5;1	3;3;3;0	29.3618	29.2908	29.3051	29.2387	29.4436	29.3439	29.1405	29.3171	29.067	29.1297	29.1547	28.9036	29.4377	29.5724	29.6779	29.2281	29.1393	29.3314	29.4479	29.5333	29.5204	29.1389	29.0768	29.1755	29.2457	29.5222	29.1977	29.5495	29.6464	29.8068	29.3468	29.4195	29.4644	29.4226	29.3106	29.4813	28.9895	29.1504	29.2724	29.2941	29.6419
A0A0G2JDZ5;Q9D478-3;Q9D478-2;Q9D478	A0A0G2JDZ5;Q9D478-3;Q9D478-2;Q9D478	Outer dense fiber protein 2-like	Odf2l	tr|A0A0G2JDZ5|A0A0G2JDZ5_MOUSE Isoform of Q9D478, Outer dense fiber protein 2-like (Fragment) OS=Mus musculus OX=10090 GN=Odf2l PE=4 SV=1;sp|Q9D478-3|ODF2L_MOUSE Isoform of Q9D478, Isoform 3 of Protein BCAP OS=Mus musculus OX=10090 GN=Odf2l;sp|Q9D478-2|ODF	46	1;1;1;1	1;1;1;1	1;1;1;1	23.5261	24.0331	23.3217	23.6983	21.4348	23.8797	23.46	23.8031	23.4521	24.073	23.7447	23.3529	23.9608	23.0593	21.6128	23.5425	23.7787	23.4092	23.3298	23.3578	21.8292	23.5028	23.7921	23.533	24.2066	24.3848	23.6025	23.8215	22.127	22.5499	23.5037	24.5554	24.006	23.9911	23.7886	23.2959	23.4227	24.0876	23.3999	22.4523	23.9056
A0A0G2JE32;A0A0G2JGL0;P61079;A0A0G2JF40;Q05CK8;A0A0G2JGZ3;P62838;P61080	A0A0G2JE32;A0A0G2JGL0;P61079;A0A0G2JF40;Q05CK8;A0A0G2JGZ3;P62838;P61080	Ubiquitin-conjugating enzyme E2 D3;Ubiquitin-conjugating enzyme E2 D2;Ubiquitin-conjugating enzyme E2 D1	Ube2d3;Ube2d2;Ube2d1	tr|A0A0G2JE32|A0A0G2JE32_MOUSE Isoform of P61079, Ubiquitin-conjugating enzyme E2 D3 (Fragment) OS=Mus musculus OX=10090 GN=Ube2d3 PE=1 SV=1;tr|A0A0G2JGL0|A0A0G2JGL0_MOUSE Isoform of P61079, Ubiquitin-conjugating enzyme E2 D3 OS=Mus musculus OX=10090 GN=Ub	47	2;2;2;1;1;1;1;1	2;2;2;1;1;1;1;1	2;2;2;1;1;1;1;1	20.4763	20.3414	22.0468	21.1569	21.914	20.8811	21.7599	20.1745	21.5716	19.3052	20.5104	20.6711	21.5146	23.4363	23.1153	21.0988	21.7801	21.5754	20.8245	20.2403	22.1501	21.5883	23.1834	21.327	23.1674	23.69	23.5105	22.2291	21.7234	21.4577	20.5313	19.9938	21.4592	20.5125	23.2079	21.59	21.3807	23.0978	21.0504	21.8488	23.3312
A0A0G2JF33;A0A0G2JEE9;Q9CVI2-2;Q9CVI2	A0A0G2JF33;A0A0G2JEE9;Q9CVI2-2;Q9CVI2	Protein FAM133B	Fam133b	tr|A0A0G2JF33|A0A0G2JF33_MOUSE Isoform of Q9CVI2, Protein FAM133B OS=Mus musculus OX=10090 GN=Fam133b PE=1 SV=1;tr|A0A0G2JEE9|A0A0G2JEE9_MOUSE Isoform of Q9CVI2, Protein FAM133B OS=Mus musculus OX=10090 GN=Fam133b PE=1 SV=1;sp|Q9CVI2-2|F133B_MOUSE Isoform	48	2;2;2;2	2;2;2;2	2;2;2;2	21.3616	22.7874	22.5798	22.665	21.8141	21.4109	22.7649	20.8672	22.8432	22.3656	20.4314	22.1511	20.2382	22.8703	21.9597	22.8594	20.1774	22.719	22.3251	22.8801	20.2282	22.0833	21.5083	21.0775	20.7969	21.9779	20.511	20.3589	22.5452	22.9695	21.9549	21.7511	20.5847	22.2675	22.3734	22.5659	22.7692	22.4815	19.5181	23.4376	23.586
A0A0G2JEK2;P63254	A0A0G2JEK2;P63254	Cysteine-rich protein 1	Crip1	tr|A0A0G2JEK2|A0A0G2JEK2_MOUSE Isoform of P63254, Cysteine-rich protein 1 OS=Mus musculus OX=10090 GN=Crip1 PE=1 SV=1;sp|P63254|CRIP1_MOUSE Cysteine-rich protein 1 OS=Mus musculus OX=10090 GN=Crip1 PE=1 SV=2	49	4;4	4;4	4;4	24.7398	24.9432	25.1077	25.1004	25.3435	24.9637	25.0312	25.0144	25.1663	25.4057	25.1314	25.5555	25.0431	25.3517	25.4395	25.0611	25.1039	25.2605	25.2679	25.4787	25.64	24.9143	25.3452	25.2552	24.7411	24.8742	25.3345	25.2717	25.6487	25.8251	24.9142	24.8246	25.4609	25.1619	25.1106	25.7212	24.9811	25.1402	24.8632	25.2661	25.5129
A0A0G2JF16;Q8R344;A0A0G2JFK6	A0A0G2JF16;Q8R344;A0A0G2JFK6	Coiled-coil domain-containing protein 12	Ccdc12	tr|A0A0G2JF16|A0A0G2JF16_MOUSE Isoform of Q8R344, Coiled-coil domain-containing protein 12 (Fragment) OS=Mus musculus OX=10090 GN=Ccdc12 PE=1 SV=1;sp|Q8R344|CCD12_MOUSE Coiled-coil domain-containing protein 12 OS=Mus musculus OX=10090 GN=Ccdc12 PE=1 SV=2;t	51	3;3;2	3;3;2	3;3;2	23.1507	22.9434	22.6015	21.2005	22.298	21.7492	22.962	22.3724	23.1623	23.2794	22.6758	21.6328	22.6061	22.5546	20.9451	21.4076	20.8872	19.6497	21.4038	22.6125	21.3595	21.3497	22.7358	22.9144	22.5903	22.8164	21.4637	22.8628	22.7195	23.0663	22.5967	21.7283	21.9164	22.6457	22.4773	22.6782	22.5468	22.6588	23.0409	21.3912	23.2407
A0A0G2JFB4;A0A0G2JH04;P63073;A0A0G2JGT5	A0A0G2JFB4;A0A0G2JH04;P63073;A0A0G2JGT5	Eukaryotic translation initiation factor 4E	Eif4e	tr|A0A0G2JFB4|A0A0G2JFB4_MOUSE Isoform of P63073, Eukaryotic translation initiation factor 4E OS=Mus musculus OX=10090 GN=Eif4e PE=1 SV=1;tr|A0A0G2JH04|A0A0G2JH04_MOUSE Isoform of P63073, Eukaryotic translation initiation factor 4E OS=Mus musculus OX=10090	53	5;5;5;4	5;5;5;4	5;5;5;4	25.0814	24.4847	24.5608	24.9126	24.6481	24.6549	24.6447	24.5132	24.8412	24.9787	24.4485	25.3873	24.4934	24.0193	24.6181	24.3394	24.4957	24.7406	24.7402	24.4984	24.8964	24.4749	24.7256	24.7633	24.3462	24.1709	24.8114	24.9727	24.7486	24.8638	24.4405	24.2125	24.2988	24.5754	24.4991	24.6959	24.8605	24.6056	25.1921	24.8564	24.7435
A0A0G2JFJ6;Q7TPD0;Q7TPD0-2	A0A0G2JFJ6;Q7TPD0;Q7TPD0-2	Integrator complex subunit 3	Ints3	tr|A0A0G2JFJ6|A0A0G2JFJ6_MOUSE Isoform of Q7TPD0, Integrator complex subunit 3 OS=Mus musculus OX=10090 GN=Ints3 PE=1 SV=1;sp|Q7TPD0|INT3_MOUSE Integrator complex subunit 3 OS=Mus musculus OX=10090 GN=Ints3 PE=1 SV=2;sp|Q7TPD0-2|INT3_MOUSE Isoform of Q7TPD	54	6;6;3	6;6;3	6;6;3	23.8852	24.1535	23.7112	23.4238	23.9953	23.7916	24.1509	24.2408	24.1443	23.8624	23.8549	23.5983	23.5165	23.388	24.1199	23.4758	23.8809	23.13	23.3939	23.1958	22.963	23.7603	23.4946	23.3012	23.7562	23.6095	23.4763	23.3131	23.2219	23.4952	23.3815	23.5714	23.6671	23.4601	23.5692	23.6338	23.9559	23.8948	23.922	23.6792	23.4566
A0A0G2JFW6;Q6NXI6-2;Q6NXI6;A0A0G2JFN1	A0A0G2JFW6;Q6NXI6-2;Q6NXI6;A0A0G2JFN1	Regulation of nuclear pre-mRNA domain-containing protein 2	Rprd2	tr|A0A0G2JFW6|A0A0G2JFW6_MOUSE Isoform of Q6NXI6, Regulation of nuclear pre-mRNA domain-containing protein 2 (Fragment) OS=Mus musculus OX=10090 GN=Rprd2 PE=1 SV=1;sp|Q6NXI6-2|RPRD2_MOUSE Isoform of Q6NXI6, Isoform 2 of Regulation of nuclear pre-mRNA domai	55	10;10;10;5	10;10;10;5	10;10;10;5	23.7932	23.6187	23.7583	23.3995	23.7543	23.6662	23.8368	23.9568	24.7371	23.1873	23.4791	23.6183	23.303	23.0994	23.1957	23.6143	23.2356	23.7912	24.3233	24.1388	23.6853	24.8896	24.5191	24.8872	23.9099	23.236	23.68	23.457	23.5752	23.4994	23.9309	23.1957	24.9389	23.7553	23.585	24.0681	23.6608	23.1325	23.3367	23.0369	23.287
Q3TUE1;A0A0G2JGW9;A0A0G2JFY5;Q3UUU2;Q91WJ8;Q91WJ8-2;A0A0G2JG00;A0A0G2JFK2;A0A0G2JG96	Q3TUE1;A0A0G2JGW9;A0A0G2JFY5;Q3UUU2;Q91WJ8;Q91WJ8-2;A0A0G2JG00	Far upstream element-binding protein 1	Fubp1	tr|Q3TUE1|Q3TUE1_MOUSE Isoform of Q91WJ8, Far upstream element-binding protein 1 OS=Mus musculus OX=10090 GN=Fubp1 PE=1 SV=1;tr|A0A0G2JGW9|A0A0G2JGW9_MOUSE Isoform of Q91WJ8, Far upstream element-binding protein 1 OS=Mus musculus OX=10090 GN=Fubp1 PE=1 SV=	56	14;14;14;14;14;14;12;6;1	10;10;10;10;10;10;10;6;1	10;10;10;10;10;10;10;6;1	23.959	24.3596	24.484	24.2462	24.5268	24.0746	24.2608	23.736	24.1575	24.1711	24.1532	24.8994	23.3589	23.3503	23.8079	23.8234	23.3985	24.1601	24.6367	25.1749	25.7158	24.7873	25.0465	25.0711	24.9202	25.0161	25.4479	25.6192	25.5885	25.662	24.9165	24.9089	25.0438	25.2475	25.1591	25.0146	25.4054	24.6719	24.9173	25.7155	25.9874
A0A0G2JG95;Q8BX10-2;Q8BX10	A0A0G2JG95;Q8BX10-2;Q8BX10	Serine/threonine-protein phosphatase PGAM5, mitochondrial	Pgam5	tr|A0A0G2JG95|A0A0G2JG95_MOUSE Isoform of Q8BX10, Serine/threonine-protein phosphatase PGAM5, mitochondrial (Fragment) OS=Mus musculus OX=10090 GN=Pgam5 PE=1 SV=1;sp|Q8BX10-2|PGAM5_MOUSE Isoform of Q8BX10, Isoform 2 of Serine/threonine-protein phosphatase	60	2;2;2	2;2;2	2;2;2	23.2151	23.1461	22.9654	20.4149	20.1758	22.6374	23.1548	22.9607	22.9521	21.7412	22.8615	23.2548	20.7037	20.6073	23.4639	23.2777	22.8307	21.4105	20.8833	21.1323	20.8664	22.938	22.9792	23.018	23.0094	23.0468	23.0283	19.5817	23.5497	20.2527	23.0469	23.0232	21.743	23.062	23.0727	20.9692	20.5926	22.6837	23.1213	21.8184	21.0724
A0A0G2JGD2;P07091	A0A0G2JGD2;P07091	Protein S100-A4	S100a4	tr|A0A0G2JGD2|A0A0G2JGD2_MOUSE Isoform of P07091, Protein S100-A4 (Fragment) OS=Mus musculus OX=10090 GN=S100a4 PE=1 SV=1;sp|P07091|S10A4_MOUSE Protein S100-A4 OS=Mus musculus OX=10090 GN=S100a4 PE=1 SV=1	61	10;10	10;10	10;10	27.4223	26.706	26.6944	27.2962	26.6543	26.9609	27.0963	26.9009	26.9312	27.6955	26.5797	28.3684	26.7971	26.8088	26.9103	26.1224	27.1292	26.0761	26.5938	26.6784	27.0108	26.8286	27.3691	26.6734	26.3144	26.3905	26.8265	26.1665	26.7396	26.8292	26.7628	26.3058	26.9411	26.8721	27.0101	26.7967	27.3379	27.6955	27.6527	27.5147	27.3855
A0A0G2JGL8;Q99PU8-2;Q99PU8;Q99PU8-3;A0A0G2JE53;A0A0G2JGL1;A0A0G2JGY7;A0A0G2JFR1;A0A0G2JEY7;A0A0G2JGD9	A0A0G2JGL8;Q99PU8-2;Q99PU8;Q99PU8-3	Putative ATP-dependent RNA helicase DHX30	Dhx30	tr|A0A0G2JGL8|A0A0G2JGL8_MOUSE Isoform of Q99PU8, Putative ATP-dependent RNA helicase DHX30 OS=Mus musculus OX=10090 GN=Dhx30 PE=1 SV=1;sp|Q99PU8-2|DHX30_MOUSE Isoform of Q99PU8, Isoform 2 of Putative ATP-dependent RNA helicase DHX30 OS=Mus musculus OX=100	63	29;29;29;29;4;4;3;1;1;1	29;29;29;29;4;4;3;1;1;1	29;29;29;29;4;4;3;1;1;1	26.0611	26.0262	25.6531	25.6389	25.6656	25.757	25.9463	25.8547	25.4902	25.7051	25.701	25.1992	26.3372	26.064	25.6161	25.8299	25.7866	25.7818	26.0157	26.2539	26.1113	26.5134	26.222	26.0964	26.3466	26.5643	25.6223	25.7157	26.0769	25.2184	26.4602	26.6745	25.4859	26.1732	26.1902	25.8541	25.8694	26.0149	25.6171	25.6858	25.9915
A0A0G2JGQ4;P54729	A0A0G2JGQ4;P54729	NEDD8 ultimate buster 1	Nub1	tr|A0A0G2JGQ4|A0A0G2JGQ4_MOUSE Isoform of P54729, NEDD8 ultimate buster 1 OS=Mus musculus OX=10090 GN=Nub1 PE=1 SV=1;sp|P54729|NUB1_MOUSE NEDD8 ultimate buster 1 OS=Mus musculus OX=10090 GN=Nub1 PE=1 SV=2	64	25;25	25;25	25;25	26.3622	26.1308	26.2827	26.5966	26.8998	26.8836	26.0313	26.1997	26.0698	25.9485	26.0032	26.1101	26.4377	26.8165	27.0387	26.1725	25.9464	26.1538	26.6637	26.3817	26.7077	25.9607	25.7424	26.1766	26.0844	26.0612	26.1765	26.2803	26.4833	26.9209	26.041	25.995	26.2214	26.0283	25.9487	26.0891	25.8305	25.9676	26.0851	26.5067	26.8952
K3W4P2;A0A0G2JH17;Q6P4S8;A0A0G2JFR3;A0A0G2JDG8	K3W4P2;A0A0G2JH17;Q6P4S8	Integrator complex subunit 1	Ints1	tr|K3W4P2|K3W4P2_MOUSE Isoform of Q6P4S8, Integrator complex subunit 1 OS=Mus musculus OX=10090 GN=Ints1 PE=1 SV=2;tr|A0A0G2JH17|A0A0G2JH17_MOUSE Isoform of Q6P4S8, Integrator complex subunit 1 OS=Mus musculus OX=10090 GN=Ints1 PE=1 SV=1;sp|Q6P4S8|INT1_MOU	67	15;15;15;1;1	15;15;15;1;1	15;15;15;1;1	24.0144	23.9092	23.8585	23.9802	23.8141	23.4629	24.1514	23.7381	23.6137	23.6658	23.813	23.5527	25.3741	23.8455	23.7449	24.1899	23.9991	23.8168	23.8979	24.5663	24.0859	24.8986	25.1312	23.8836	24.9983	24.9313	23.7826	23.6959	23.8679	23.2182	24.8549	24.9476	23.7881	24.0656	24.0223	23.8261	23.7468	23.7812	23.6674	23.4735	23.6761
A0A0J9YUF8;A0A0J9YTU3;Q5SXY1-2;Q5SXY1;A0A0J9YV86;A0A0J9YUR2;Q5SXY1-3;A0A0J9YV47;A0A0J9YUG8	A0A0J9YUF8;A0A0J9YTU3;Q5SXY1-2;Q5SXY1;A0A0J9YV86;A0A0J9YUR2;Q5SXY1-3	Cytospin-B	Specc1	tr|A0A0J9YUF8|A0A0J9YUF8_MOUSE Isoform of Q5SXY1, Cytospin-B OS=Mus musculus OX=10090 GN=Specc1 PE=1 SV=1;tr|A0A0J9YTU3|A0A0J9YTU3_MOUSE Isoform of Q5SXY1, Cytospin-B OS=Mus musculus OX=10090 GN=Specc1 PE=1 SV=1;sp|Q5SXY1-2|CYTSB_MOUSE Isoform of Q5SXY1, I	68	9;9;9;9;8;8;8;1;1	9;9;9;9;8;8;8;1;1	9;9;9;9;8;8;8;1;1	24.0967	23.9009	24.2628	24.2494	24.0916	24.6023	23.7049	23.8971	24.0936	24.0429	23.7054	24.1129	23.9428	23.8766	24.5931	23.9827	23.8899	24.3333	23.8287	24.0679	24.1066	23.7148	24.3446	24.5768	24.3705	23.9832	24.214	23.7139	24.3209	24.7422	23.6108	23.8788	24.375	24.0561	23.7602	24.3376	24.5574	24.7908	24.7808	24.2794	24.6757
Q3U6F1;E9Q7W0;A0A0J9YTV5;P31266-2;P31266;A0A0J9YVE0	Q3U6F1;E9Q7W0;A0A0J9YTV5;P31266-2;P31266	Recombining binding protein suppressor of hairless	Rbpj	tr|Q3U6F1|Q3U6F1_MOUSE Isoform of P31266, Recombining-binding protein suppressor of hairless OS=Mus musculus OX=10090 GN=Rbpj PE=1 SV=1;tr|E9Q7W0|E9Q7W0_MOUSE Isoform of P31266, Recombining-binding protein suppressor of hairless OS=Mus musculus OX=10090 GN	70	13;13;13;13;13;5	13;13;13;13;13;5	13;13;13;13;13;5	26.6413	26.6133	26.5604	26.3957	26.7753	26.6641	26.533	26.5454	26.6031	26.3864	26.5531	26.6299	26.2517	26.4804	26.7789	26.3475	26.1969	26.4596	26.1552	26.3549	26.7348	25.8122	25.7565	26.1869	25.2647	25.3363	25.4993	26.1549	26.1849	26.1878	25.2782	25.312	25.5271	25.465	25.4637	25.6095	25.8844	25.8841	26.2258	26.4547	26.491
A0A0J9YTY0;A0A0J9YUL3;Q8C1B7-3;Q8C1B7-2;Q8C1B7;A0A0J9YUV6;A0A0J9YVA6;Q9R1T4-2;Q9R1T4-3;Q9R1T4;A2A3W1;B7ZC46;B1AQY9;B1AQZ0;Q8CHH9;Q8CHH9-2	A0A0J9YTY0;A0A0J9YUL3;Q8C1B7-3;Q8C1B7-2;Q8C1B7	Septin-11	2019-09-11	tr|A0A0J9YTY0|A0A0J9YTY0_MOUSE Isoform of Q8C1B7, Septin-11 OS=Mus musculus OX=10090 GN=Sept11 PE=1 SV=1;tr|A0A0J9YUL3|A0A0J9YUL3_MOUSE Isoform of Q8C1B7, Septin 11, isoform CRA_b OS=Mus musculus OX=10090 GN=Sept11 PE=1 SV=1;sp|Q8C1B7-3|SEP11_MOUSE Isoform	71	9;9;9;9;9;4;4;3;3;3;1;1;1;1;1;1	9;9;9;9;9;4;4;3;3;3;1;1;1;1;1;1	9;9;9;9;9;4;4;3;3;3;1;1;1;1;1;1	24.6501	24.4969	24.5904	24.3268	24.694	24.3079	24.8085	24.1759	24.6687	25.1126	24.3474	25.7122	24.3782	24.1381	24.8756	24.7007	24.6389	24.7303	24.5224	24.7589	25.1839	24.4445	25.084	25.1735	24.1172	23.9269	24.8247	24.3352	25.0285	24.9149	24.534	23.548	24.314	24.4761	24.5346	24.8274	24.2743	24.1617	24.81	24.425	24.2917
A0A0J9YU83;F7BJB9	A0A0J9YU83;F7BJB9		Morc3	tr|A0A0J9YU83|A0A0J9YU83_MOUSE Isoform of F7BJB9, MORC family CW-type zinc finger protein 3 OS=Mus musculus OX=10090 GN=Morc3 PE=1 SV=1;sp|F7BJB9|MORC3_MOUSE MORC family CW-type zinc finger protein 3 OS=Mus musculus OX=10090 GN=Morc3 PE=1 SV=1	72	16;16	16;16	16;16	25.8336	25.4672	25.6691	26.5836	26.5237	26.7789	25.4084	26.0511	26.0597	25.393	25.515	25.8419	26.7231	26.4151	26.6132	25.4131	25.6253	25.7392	26.6994	26.8382	26.8782	26.1213	26.1313	26.2036	25.9329	26.3277	25.608	26.2052	26.4282	26.1814	25.8199	25.7307	25.6438	25.3357	25.8846	25.6085	25.3569	25.6215	25.8319	26.2413	26.3201
B9EJ54;A0A0J9YUD5;E9Q880	B9EJ54;A0A0J9YUD5		Nup205	tr|B9EJ54|B9EJ54_MOUSE Isoform of A0A0J9YUD5, MCG21756, isoform CRA_b OS=Mus musculus OX=10090 GN=Nup205 PE=1 SV=1;tr|A0A0J9YUD5|A0A0J9YUD5_MOUSE Nucleoporin 205 OS=Mus musculus OX=10090 GN=Nup205 PE=1 SV=1	73	63;63;14	63;63;14	63;63;14	28.5045	28.4549	28.1243	27.8148	27.8356	27.8424	28.2887	28.2034	27.9142	28.4528	28.0965	27.7477	29.3675	28.2925	28.0335	28.4566	28.4973	28.2546	29.0759	29.2616	28.7701	29.4365	29.3191	28.8811	28.9744	29.1662	28.4125	28.2402	28.6488	28.058	29.009	29.2041	28.4254	28.6386	28.8301	28.5497	27.9631	28.318	27.9998	27.6652	27.9036
A0A0J9YUZ4;P63158;A0A0J9YUD8;D3YZ18;D3YVC6	A0A0J9YUZ4;P63158;A0A0J9YUD8;D3YZ18	High mobility group protein B1	Hmgb1	tr|A0A0J9YUZ4|A0A0J9YUZ4_MOUSE Isoform of P63158, High mobility group protein B1 (Fragment) OS=Mus musculus OX=10090 GN=Hmgb1 PE=1 SV=1;sp|P63158|HMGB1_MOUSE High mobility group protein B1 OS=Mus musculus OX=10090 GN=Hmgb1 PE=1 SV=2;tr|A0A0J9YUD8|A0A0J9YUD	74	22;22;20;13;10	16;16;16;10;7	16;16;16;10;7	29.751	29.9939	30.1807	29.6151	29.9973	29.9787	29.8053	30.0588	29.9204	29.7849	29.7362	29.8923	29.4015	30.0569	30.2026	29.5506	29.4489	29.7975	29.5714	29.3293	29.6202	29.4628	29.2102	29.8063	29.3676	29.3426	29.5062	29.1587	29.5415	29.5568	29.4936	29.4582	30.0624	29.7365	29.7085	29.7912	29.7969	30.0544	30.2044	29.5404	30.0423
A0A0J9YV01;H9H9S3;A0A0M3HEP2;Q9R0G7;A0A0J9YVF6;A0A0J9YUY9;A0A0J9YU94;Q64318;E9PXY5	A0A0J9YV01;H9H9S3;A0A0M3HEP2;Q9R0G7;A0A0J9YVF6	Zinc finger E-box-binding homeobox 2	Zeb2	tr|A0A0J9YV01|A0A0J9YV01_MOUSE Isoform of Q9R0G7, Zinc finger E-box-binding homeobox 2 OS=Mus musculus OX=10090 GN=Zeb2 PE=1 SV=1;tr|H9H9S3|H9H9S3_MOUSE Isoform of Q9R0G7, Zinc finger E-box-binding homeobox 2 OS=Mus musculus OX=10090 GN=Zeb2 PE=1 SV=1;tr|A	75	12;12;12;12;9;2;2;2;1	12;12;12;12;9;2;2;2;1	12;12;12;12;9;2;2;2;1	25.4406	25.1979	25.3323	25.5181	25.2839	25.576	25.2426	25.3375	25.4296	24.7721	24.8782	25.2525	23.8904	24.1441	24.483	24.0895	24.2444	24.38	25.1316	24.7477	25.4917	25.18	25.2266	25.5235	24.2404	24.0078	24.1953	24.3087	24.1226	24.3667	24.3543	24.0523	25.154	24.8999	24.5777	25.0112	24.4684	24.321	24.4259	24.1335	24.3064
A0A0J9YV20;A0A0R4J0B7;Q80UZ2-2;Q80UZ2;Q80UZ2-3;A0A0J9YU58	A0A0J9YV20;A0A0R4J0B7;Q80UZ2-2;Q80UZ2	Protein SDA1 homolog	Sdad1	tr|A0A0J9YV20|A0A0J9YV20_MOUSE Isoform of Q80UZ2, Protein SDA1 homolog OS=Mus musculus OX=10090 GN=Sdad1 PE=1 SV=1;tr|A0A0R4J0B7|A0A0R4J0B7_MOUSE Isoform of Q80UZ2, Protein SDA1 homolog OS=Mus musculus OX=10090 GN=Sdad1 PE=1 SV=1;sp|Q80UZ2-2|SDA1_MOUSE Iso	76	8;8;8;8;3;2	8;8;8;8;3;2	8;8;8;8;3;2	27.5604	27.3664	27.5855	27.2542	27.649	27.5146	27.2927	27.3369	27.1031	27.1061	27.2187	27.3194	27.375	27.2122	27.5134	27.0731	26.8648	27.0019	27.4524	27.7478	27.878	27.1898	27.1971	27.4913	27.1703	26.7576	26.875	27.3782	27.5104	27.4869	27.1237	26.9673	27.3637	27.2738	27.095	27.1279	26.946	27.1116	27.2209	27.347	27.6084
A0A0N4SUH4;Q8BKS9	A0A0N4SUH4;Q8BKS9	Pumilio domain-containing protein KIAA0020	Kiaa0020	tr|A0A0N4SUH4|A0A0N4SUH4_MOUSE Isoform of Q8BKS9, Pumilio homolog 3 OS=Mus musculus OX=10090 GN=Pum3 PE=1 SV=1;sp|Q8BKS9|PUM3_MOUSE Pumilio homolog 3 OS=Mus musculus OX=10090 GN=Pum3 PE=1 SV=2	77	25;25	25;25	25;25	27.1009	26.8735	27.0917	26.993	27.0835	27.1129	26.9935	27.0729	27.0395	26.6189	26.848	27.0062	26.7466	26.9495	27.0406	26.731	26.9327	26.8683	26.7572	26.4598	26.6362	26.8005	26.463	26.7334	26.8153	26.6939	26.5861	26.506	26.58	26.6767	26.7714	26.5959	26.9812	26.7108	26.6979	26.7447	26.8715	26.8261	26.9852	26.6572	26.866
A0A0N4SV66;Q8CGP4;C0HKE9;C0HKE8;C0HKE7;C0HKE6;C0HKE5;C0HKE4;C0HKE3;C0HKE2;C0HKE1;Q8CGP6;Q8R1M2;Q8CGP7;Q8CGP5;Q8BFU2;P27661	A0A0N4SV66;Q8CGP4;C0HKE9;C0HKE8;C0HKE7;C0HKE6;C0HKE5;C0HKE4;C0HKE3;C0HKE2;C0HKE1;Q8CGP6;Q8R1M2;Q8CGP7;Q8CGP5;Q8BFU2;P27661	Histone H2A;Histone H2A type 1-H;Histone H2A.J;Histone H2A type 1-K;Histone H2A type 1-F;Histone H2A type 3;Histone H2AX	Hist1h2aa;Hist1h2ah;H2afj;Hist1h2ak;Hist1h2af;Hist3h2a;H2afx	tr|A0A0N4SV66|A0A0N4SV66_MOUSE Isoform of Q8R1M2, Histone H2A OS=Mus musculus OX=10090 GN=H2afj PE=1 SV=1;tr|Q8CGP4|Q8CGP4_MOUSE Histone H2A OS=Mus musculus OX=10090 GN=Hist1h2aa PE=1 SV=1;sp|C0HKE9|H2A1P_MOUSE Histone H2A type 1-P OS=Mus musculus OX=10090	81	7;7;7;7;7;7;7;7;7;7;7;7;7;7;7;7;4	7;7;7;7;7;7;7;7;7;7;7;7;7;7;7;7;4	2;2;2;2;2;2;2;2;2;2;2;2;2;2;2;2;0	32.5107	32.9299	32.797	32.8015	32.6447	32.8891	33.1732	33.4195	33.3685	33.8082	33.4799	32.9945	32.0571	33.9038	32.8982	33.2353	33.9679	31.6375	30.3394	32.354	31.8246	32.6316	33.6031	32.9014	33.2484	33.7727	33.1511	32.4467	31.5234	31.69	32.7643	33.7012	33.4948	33.0391	32.7499	32.7832	33.6681	34.1299	32.9835	33.2546	33.3902
A0A0N4SV80;E9QML5;Q61464-4;Q61464;A0A0N4SV38;A0A0N4SVI8;E9QKZ7;Q61464-7;Q61464-2;Q61464-5;A0A0N4SVM8;Q3TZK9;Q61464-3;A0A0N4SUP3	A0A0N4SV80;E9QML5;Q61464-4;Q61464;A0A0N4SV38;A0A0N4SVI8;E9QKZ7;Q61464-7;Q61464-2;Q61464-5	Zinc finger protein 638	Zfml;Znf638	tr|A0A0N4SV80|A0A0N4SV80_MOUSE Isoform of Q61464, Zinc finger protein 638 OS=Mus musculus OX=10090 GN=Zfp638 PE=1 SV=1;tr|E9QML5|E9QML5_MOUSE Isoform of Q61464, Zinc finger protein 638 OS=Mus musculus OX=10090 GN=Zfp638 PE=1 SV=2;sp|Q61464-4|ZN638_MOUSE Is	82	31;30;30;29;20;20;20;20;20;20;15;15;7;3	31;30;30;29;20;20;20;20;20;20;15;15;7;3	31;30;30;29;20;20;20;20;20;20;15;15;7;3	26.3038	26.1015	26.2334	26.131	26.2904	26.1555	25.9877	26.096	26.0324	25.8785	25.7993	25.9095	25.8467	25.8649	26.3399	25.7377	25.6422	25.9245	26.9116	26.7705	27.156	26.6679	26.5381	26.9479	25.646	25.6642	25.9798	25.5866	25.8545	26.4268	25.7458	25.577	26.1387	25.8905	25.705	25.9952	25.4643	25.7432	25.8854	25.158	25.5933
A0A0N4SVA6;Q3U3K9;P70295	A0A0N4SVA6;Q3U3K9;P70295	Ancient ubiquitous protein 1	Aup1	tr|A0A0N4SVA6|A0A0N4SVA6_MOUSE Isoform of P70295, Ancient ubiquitous protein 1 (Fragment) OS=Mus musculus OX=10090 GN=Aup1 PE=1 SV=1;tr|Q3U3K9|Q3U3K9_MOUSE Isoform of P70295, Ancient ubiquitous protein 1 OS=Mus musculus OX=10090 GN=Aup1 PE=1 SV=1;sp|P70295	83	7;7;7	7;7;7	7;7;7	23.0985	19.7299	23.2215	20.5206	21.8287	21.0146	21.0545	21.4027	22.7291	20.4198	20.3574	23.1447	22.7116	20.7626	20.452	20.8846	22.9788	23.0524	23.1666	23.0556	21.3471	21.8954	23.0623	20.6315	23.3825	23.3481	20.7603	22.7086	22.9179	21.3611	23.7459	23.4285	21.5627	23.0361	19.9765	20.9732	20.3621	21.1777	22.8008	20.1957	22.0673
A0A0N4SVB8;Q9CQW2	A0A0N4SVB8;Q9CQW2	ADP-ribosylation factor-like protein 8B	Arl8b	tr|A0A0N4SVB8|A0A0N4SVB8_MOUSE Isoform of Q9CQW2, ADP-ribosylation factor-like protein 8B OS=Mus musculus OX=10090 GN=Arl8b PE=1 SV=1;sp|Q9CQW2|ARL8B_MOUSE ADP-ribosylation factor-like protein 8B OS=Mus musculus OX=10090 GN=Arl8b PE=1 SV=1	84	8;8	8;8	3;3	25.9543	26.4228	26.2881	26.0452	26.3572	26.2989	26.1604	26.0804	26.219	26.1832	26.1297	26.0612	25.9567	26.4169	25.8393	26.2362	26.116	25.8747	25.4037	26.2152	25.7851	26.0918	25.9592	25.7606	26.5017	26.4886	26.3205	26.1628	26.4986	25.9032	26.3607	26.1772	26.2823	26.3103	26.4366	26.0144	26.5846	26.5773	26.1318	26.0851	26.3583
A0A0N4SVC2;E9QP00;Q6PFR5	A0A0N4SVC2;E9QP00;Q6PFR5	Transformer-2 protein homolog alpha	Tra2a	tr|A0A0N4SVC2|A0A0N4SVC2_MOUSE Isoform of Q6PFR5, Transformer-2 protein homolog alpha OS=Mus musculus OX=10090 GN=Tra2a PE=1 SV=1;tr|E9QP00|E9QP00_MOUSE Isoform of Q6PFR5, Transformer-2 protein homolog alpha OS=Mus musculus OX=10090 GN=Tra2a PE=1 SV=1;sp|Q	85	6;6;6	4;4;4	4;4;4	24.9624	25.0824	25.1078	25.1708	25.2502	25.2831	24.9866	25.1433	25.0107	24.9953	25.0081	24.8623	24.9025	25.3657	25.3654	25.1363	25.0326	24.8038	24.601	24.6455	24.5132	24.5636	24.5802	24.5489	24.5362	24.5007	24.4593	25.0428	24.6349	24.676	24.4817	24.8104	24.803	24.6547	24.6814	24.4845	24.9129	25.1369	24.807	25.0919	25.2695
Z4YKC4;A0A0R4J112;A2AMI2;A0A0N4SVL0;Q80XI3-2;Q80XI3-4;Q80XI3;Q80XI3-3;A2AMI7;A2AMI6	Z4YKC4;A0A0R4J112;A2AMI2;A0A0N4SVL0;Q80XI3-2;Q80XI3-4;Q80XI3;Q80XI3-3;A2AMI7	Eukaryotic translation initiation factor 4 gamma 3	Eif4g3	tr|Z4YKC4|Z4YKC4_MOUSE Isoform of Q80XI3, Eukaryotic translation initiation factor 4 gamma 3 OS=Mus musculus OX=10090 GN=Eif4g3 PE=1 SV=1;tr|A0A0R4J112|A0A0R4J112_MOUSE Isoform of Q80XI3, Eukaryotic translation initiation factor 4 gamma 3 OS=Mus musculus O	86	20;20;20;20;20;20;20;20;16;3	15;15;15;15;15;15;15;15;12;2	15;15;15;15;15;15;15;15;12;2	24.2327	23.9871	24.2314	24.5803	24.675	24.8665	24.3437	24.2569	24.5481	24.049	23.7732	24.4851	24.3742	24.4156	25.0364	24.2819	24.4532	24.2926	25.2863	24.9014	25.3136	24.6681	24.6546	25.1189	24.544	24.4328	24.8965	24.958	25.032	25.6409	24.7514	24.5283	25.1072	24.7052	24.6563	25.2037	24.3637	24.4057	24.3949	24.2017	24.3915
A0A0N4SVQ1;Q62425	A0A0N4SVQ1;Q62425	Cytochrome c oxidase subunit NDUFA4	Ndufa4	tr|A0A0N4SVQ1|A0A0N4SVQ1_MOUSE Isoform of Q62425, Cytochrome c oxidase subunit NDUFA4 OS=Mus musculus OX=10090 GN=Ndufa4 PE=1 SV=1;sp|Q62425|NDUA4_MOUSE Cytochrome c oxidase subunit NDUFA4 OS=Mus musculus OX=10090 GN=Ndufa4 PE=1 SV=2	87	3;3	3;3	3;3	22.3762	22.3618	22.0508	22.982	22.1669	22.1374	23.3719	22.0568	21.8713	24.4488	21.9439	24.6958	22.4938	22.5706	21.7411	20.8808	22.6105	21.3264	21.5884	21.3479	21.7234	22.2618	23.448	21.6317	22.1767	21.4756	22.4605	21.3141	23.1855	21.6351	23.5543	19.9875	22.318	23.731	23.5885	22.2167	23.6225	22.6112	21.9368	22.6504	21.9325
A0A0N4SW73;Q8R361	A0A0N4SW73;Q8R361	Rab11 family-interacting protein 5	Rab11fip5	tr|A0A0N4SW73|A0A0N4SW73_MOUSE Isoform of Q8R361, Rab11 family-interacting protein 5 OS=Mus musculus OX=10090 GN=Rab11fip5 PE=1 SV=1;sp|Q8R361|RFIP5_MOUSE Rab11 family-interacting protein 5 OS=Mus musculus OX=10090 GN=Rab11fip5 PE=1 SV=2	88	7;5	7;5	7;5	21.358	19.873	21.3195	21.6155	20.5704	23.2982	20.8019	23.262	20.0737	23.3042	20.7423	20.6015	22.4009	23.2459	23.434	23.4942	22.9414	23.5888	23.7458	23.8694	24.2271	23.7387	24.2136	24.0627	24.3941	24.4259	24.6802	24.0497	23.9767	23.9913	24.4795	24.6534	24.8469	24.364	23.7833	24.0675	20.4932	23.2571	23.6156	20.5725	23.5991
A0A0N5E9G7;G3X8Z6;Q5U4B1;P35601-2;P35601;G3UWX1;A0A0N4SVN6	A0A0N5E9G7;G3X8Z6;Q5U4B1;P35601-2;P35601;G3UWX1	Replication factor C subunit 1	Rfc1	tr|A0A0N5E9G7|A0A0N5E9G7_MOUSE Isoform of P35601, Replication factor C subunit 1 OS=Mus musculus OX=10090 GN=Rfc1 PE=1 SV=1;tr|G3X8Z6|G3X8Z6_MOUSE Isoform of P35601, Replication factor C subunit 1 OS=Mus musculus OX=10090 GN=Rfc1 PE=1 SV=1;tr|Q5U4B1|Q5U4B1	89	25;25;25;25;25;24;4	25;25;25;25;25;24;4	25;25;25;25;25;24;4	26.0169	26.0197	26.066	25.9675	25.7543	26.0028	26.04	26.1149	26.0389	26.1507	25.9908	25.9393	26.4655	25.8414	25.6111	25.9343	26.2239	25.7379	26.6273	26.7961	26.4841	26.8108	26.7056	26.6127	26.496	26.7881	26.365	25.8414	26.1663	26.1659	26.597	26.8013	26.4167	26.4502	26.4185	26.4409	25.9636	26.2536	26.18	25.507	25.9059
A0A0R3P9C8;Q9DC69	A0A0R3P9C8;Q9DC69	NADH dehydrogenase [ubiquinone] 1 alpha subcomplex subunit 9, mitochondrial	Ndufa9	tr|A0A0R3P9C8|A0A0R3P9C8_MOUSE Isoform of Q9DC69, NADH dehydrogenase [ubiquinone] 1 alpha subcomplex subunit 9, mitochondrial OS=Mus musculus OX=10090 GN=Ndufa9 PE=1 SV=1;sp|Q9DC69|NDUA9_MOUSE NADH dehydrogenase [ubiquinone] 1 alpha subcomplex subunit 9, m	90	6;6	6;6	6;6	23.712	23.7557	23.2409	23.8449	24.0181	23.5058	23.6658	23.8579	23.5318	23.5151	23.8977	23.8443	23.41	23.6629	23.9676	23.316	23.6793	23.9373	23.5107	23.6528	23.7424	23.2577	23.4397	23.356	23.0645	22.8673	23.4239	23.4335	23.2864	24.0608	23.2819	23.2807	23.5693	23.5173	23.46	23.0286	24.0375	23.6606	23.9855	23.9139	24.1605
A0A0R4IZY9;Q91XI1-2;Q91XI1	A0A0R4IZY9;Q91XI1-2;Q91XI1	tRNA-dihydrouridine(47) synthase [NAD(P)(+)]-like	Dus3l	tr|A0A0R4IZY9|A0A0R4IZY9_MOUSE Isoform of Q91XI1, tRNA-dihydrouridine(47) synthase [NAD(P)(+)] OS=Mus musculus OX=10090 GN=Dus3l PE=1 SV=1;sp|Q91XI1-2|DUS3L_MOUSE Isoform of Q91XI1, Isoform 2 of tRNA-dihydrouridine(47) synthase [NAD(P)(+)]-like OS=Mus musc	91	3;2;2	3;2;2	3;2;2	23.4911	20.2319	19.372	23.3316	23.8256	23.4741	23.8731	23.8025	21.4563	21.2333	23.8668	21.3928	23.3951	23.4992	19.8899	23.7409	23.9158	20.4872	22.7625	20.778	21.5403	23.0535	21.5226	20.973	22.045	21.032	20.9493	20.9495	20.9366	20.8791	20.928	20.8765	21.6147	21.92	21.862	20.9037	20.8989	22.9888	20.4264	23.2477	21.263
A0A0R4IZZ6;Q6ZQ03-2;Q6ZQ03-3;Q6ZQ03	A0A0R4IZZ6;Q6ZQ03-2;Q6ZQ03-3;Q6ZQ03	Formin-binding protein 4	Fnbp4	tr|A0A0R4IZZ6|A0A0R4IZZ6_MOUSE Isoform of Q6ZQ03, Formin-binding protein 4 OS=Mus musculus OX=10090 GN=Fnbp4 PE=1 SV=1;sp|Q6ZQ03-2|FNBP4_MOUSE Isoform of Q6ZQ03, Isoform 2 of Formin-binding protein 4 OS=Mus musculus OX=10090 GN=Fnbp4;sp|Q6ZQ03-3|FNBP4_MOUS	92	2;2;2;2	2;2;2;2	2;2;2;2	22.1973	22.1755	22.2447	22.0373	22.1055	22.4029	22.1457	22.1279	22.3367	21.4648	21.9926	22.2786	21.753	21.8203	21.8696	22.0193	21.839	21.7244	22.4755	22.2248	22.6518	22.904	21.9969	23.5028	21.7205	21.0917	21.7418	21.6619	21.6145	21.4453	21.8261	21.5502	22.1127	21.6864	21.6331	20.8845	21.869	21.8472	22.0946	21.7811	21.0847
A0A0R4J005;E9QP62;Q99JW4;Q9D7B2;Q91XD2;A0A286YCF2;A0A286YCS7	A0A0R4J005;E9QP62;Q99JW4;Q9D7B2	LIM and senescent cell antigen-like-containing domain protein 1	Lims1	tr|A0A0R4J005|A0A0R4J005_MOUSE Isoform of Q99JW4, LIM and senescent cell antigen-like-containing domain protein OS=Mus musculus OX=10090 GN=Lims1 PE=1 SV=1;tr|E9QP62|E9QP62_MOUSE Isoform of Q99JW4, LIM and senescent cell antigen-like-containing domain prot	93	9;9;9;7;4;1;1	9;9;9;7;4;1;1	9;9;9;7;4;1;1	24.9968	24.8099	24.7344	24.6494	25.1713	24.8511	24.9629	24.5333	24.6753	24.7916	25.0205	25.0875	24.6905	24.7493	24.9907	24.6764	24.1956	24.6728	24.4058	24.3713	24.7618	24.2515	24.7126	24.0614	24.1316	23.9245	24.4378	24.9459	24.5082	25.1407	24.2562	24.096	24.528	24.2628	24.4495	24.5596	25.0078	24.6512	24.8859	25.2689	25.2758
A0A0R4J008;P70288;Q8BQ10	A0A0R4J008;P70288;Q8BQ10	Histone deacetylase 2	Hdac2	tr|A0A0R4J008|A0A0R4J008_MOUSE Isoform of P70288, Histone deacetylase OS=Mus musculus OX=10090 GN=Hdac2 PE=1 SV=1;sp|P70288|HDAC2_MOUSE Histone deacetylase 2 OS=Mus musculus OX=10090 GN=Hdac2 PE=1 SV=1;tr|Q8BQ10|Q8BQ10_MOUSE Isoform of P70288, Histone deac	94	10;10;8	5;5;3	5;5;3	25.1327	24.9841	24.9944	24.4415	24.3796	24.4457	24.9411	24.8175	24.7505	24.7078	24.779	25.2722	24.532	24.2943	24.2777	24.7476	24.2924	24.6702	24.9986	24.4671	24.645	24.7886	24.3119	24.8122	24.4754	24.2463	24.6716	24.1674	24.4814	25.2597	24.7094	24.4098	24.9556	24.7428	24.6771	24.8157	24.8479	24.8748	25.2296	24.4976	24.3977
A0A0R4J027;P54987	A0A0R4J027;P54987	Cis-aconitate decarboxylase	Irg1	tr|A0A0R4J027|A0A0R4J027_MOUSE Isoform of P54987, Cis-aconitate decarboxylase OS=Mus musculus OX=10090 GN=Acod1 PE=1 SV=1;sp|P54987|IRG1_MOUSE Cis-aconitate decarboxylase OS=Mus musculus OX=10090 GN=Acod1 PE=1 SV=2	95	19;19	19;19	19;19	20.4301	21.3226	20.1573	27.6484	27.5228	27.5185	21.6262	21.0525	20.891	21.5944	21.0723	21.2187	28.0461	27.7301	27.7102	20.0088	21.4149	19.766	27.9863	28.3878	28.0291	21.896	21.3645	21.7412	21.3645	21.8091	19.2926	27.8953	28.123	27.8135	22.147	22.2895	21.339	22.6961	22.5139	22.2172	21.3299	20.096	22.1277	26.1098	26.6113
A0A0R4J034;Q99K01-3;Q99K01;Q99K01-2;Q99K01-4;D3YZA7;Q99K01-5	A0A0R4J034;Q99K01-3;Q99K01;Q99K01-2;Q99K01-4;D3YZA7;Q99K01-5	Pyridoxal-dependent decarboxylase domain-containing protein 1	Pdxdc1	tr|A0A0R4J034|A0A0R4J034_MOUSE Isoform of Q99K01, MCG129810, isoform CRA_c OS=Mus musculus OX=10090 GN=Pdxdc1 PE=1 SV=1;sp|Q99K01-3|PDXD1_MOUSE Isoform of Q99K01, Isoform 3 of Pyridoxal-dependent decarboxylase domain-containing protein 1 OS=Mus musculus OX	96	6;6;6;6;6;4;4	6;6;6;6;6;4;4	6;6;6;6;6;4;4	22.1191	20.5247	21.7778	22.5011	22.5266	20.6113	22.1738	22.4313	22.6918	22.0576	21.6492	22.9789	22.4385	22.418	22.7191	22.2649	21.272	22.6362	22.6352	22.7076	22.4891	22.5739	22.4526	22.8402	22.8735	22.2346	22.7882	22.5157	22.5555	22.6328	22.5051	22.4991	23.0723	22.7151	22.3539	23	22.4424	21.8404	22.2379	22.6748	20.2475
A0A0R4J047;Q9CYI4;Q9CYI4-2;D3Z765;D3YZ82;D6REI1;D6RGP6;F6QU81	A0A0R4J047;Q9CYI4;Q9CYI4-2;D3Z765	Putative RNA-binding protein Luc7-like 1	Luc7l	tr|A0A0R4J047|A0A0R4J047_MOUSE Isoform of Q9CYI4, Luc7 homolog (S. cerevisiae)-like, isoform CRA_c OS=Mus musculus OX=10090 GN=Luc7l PE=1 SV=1;sp|Q9CYI4|LUC7L_MOUSE Putative RNA-binding protein Luc7-like 1 OS=Mus musculus OX=10090 GN=Luc7l PE=1 SV=2;sp|Q9C	97	26;26;22;19;4;2;2;1	16;16;13;11;3;1;1;1	16;16;13;11;3;1;1;1	28.7408	28.6222	28.7858	28.1785	28.5979	28.1642	28.5595	27.9491	28.5698	28.2165	28.2144	27.9751	27.8903	28.2627	28.5935	29.2028	28.6333	29.3394	27.8621	28.1656	28.1808	27.8261	27.6192	28.5033	27.8653	28.0411	28.1511	28.4425	27.9064	28.4807	28	27.8638	27.9362	28.0361	27.8112	28.0411	28.5484	27.7385	28.2881	28.3561	28.2584
A0A0R4J065;Q8BGE6;A0A087WNY2;A0A087WRT0	A0A0R4J065;Q8BGE6;A0A087WNY2;A0A087WRT0	Cysteine protease ATG4B	Atg4b	tr|A0A0R4J065|A0A0R4J065_MOUSE Isoform of Q8BGE6, Cysteine protease OS=Mus musculus OX=10090 GN=Atg4b PE=1 SV=1;sp|Q8BGE6|ATG4B_MOUSE Cysteine protease ATG4B OS=Mus musculus OX=10090 GN=Atg4b PE=1 SV=2;tr|A0A087WNY2|A0A087WNY2_MOUSE Isoform of Q8BGE6, Cyst	98	2;2;1;1	2;2;1;1	2;2;1;1	21.7735	20.2617	21.0353	20.5172	20.9954	20.3708	22.0953	21.2136	21.1434	21.4051	20.3609	20.9421	20.9403	20.7554	21.1218	20.9	20.9031	22.1745	21.7111	20.6928	21.6835	21.4715	21.8456	22.4811	20.4188	20.2883	20.6767	21.4627	22.1789	22.9667	22.078	20.4419	21.5974	21.3842	21.1599	20.9563	22.5309	20.3651	19.7211	22.5279	20.0046
A0A0R4J083;P51174	A0A0R4J083;P51174	Long-chain specific acyl-CoA dehydrogenase, mitochondrial	Acadl	tr|A0A0R4J083|A0A0R4J083_MOUSE Isoform of P51174, Long-chain-specific acyl-CoA dehydrogenase, mitochondrial OS=Mus musculus OX=10090 GN=Acadl PE=1 SV=1;sp|P51174|ACADL_MOUSE Long-chain specific acyl-CoA dehydrogenase, mitochondrial OS=Mus musculus OX=10090	100	10;9	10;9	10;9	24.8951	25.2351	24.27	25.151	25.5602	24.76	24.8217	25.0684	24.8944	24.6448	25.5865	24.9009	24.8487	25.5212	24.9553	24.4876	24.6984	24.5092	24.5689	24.5983	24.3815	24.0385	24.3525	23.9488	23.9505	23.6852	24.0322	24.1956	24.9281	24.7608	24.2994	24.0011	24.3661	24.3153	24.2608	24.0417	24.9099	25.2017	24.7422	24.737	25.6597
A0A0R4J093;Q9DBP5	A0A0R4J093;Q9DBP5	UMP-CMP kinase	Cmpk1	tr|A0A0R4J093|A0A0R4J093_MOUSE Isoform of Q9DBP5, UMP-CMP kinase OS=Mus musculus OX=10090 GN=Cmpk1 PE=1 SV=1;sp|Q9DBP5|KCY_MOUSE UMP-CMP kinase OS=Mus musculus OX=10090 GN=Cmpk1 PE=1 SV=1	101	11;11	11;11	11;11	25.1667	25.2197	25.0269	25.3096	25.0124	25.0882	25.3197	24.8972	25.1308	25.5507	25.0798	25.6712	25.4016	24.7124	24.9206	24.8727	25.041	24.8942	24.9489	25.221	25.3698	25.3319	25.3911	25.1634	25.2644	25.2444	25.3342	25.5996	25.5046	24.8243	25.3821	25.2484	25.4199	25.3352	25.3724	25.3572	25.3498	25.2277	25.2691	25.6876	25.1786
A0A0R4J098;O88291;D3YXQ7;O88291-2;D6RG92;O88291-3	A0A0R4J098;O88291	DBIRD complex subunit ZNF326	Znf326	tr|A0A0R4J098|A0A0R4J098_MOUSE Isoform of O88291, Zinc finger protein 326 OS=Mus musculus OX=10090 GN=Zfp326 PE=1 SV=1;sp|O88291|ZN326_MOUSE DBIRD complex subunit ZNF326 OS=Mus musculus OX=10090 GN=Znf326 PE=1 SV=1	102	11;11;5;4;1;1	11;11;5;4;1;1	11;11;5;4;1;1	25.3295	25.6143	25.5873	24.9646	25.2004	25.4823	25.5654	25.7631	25.567	25.1446	25.7832	25.2697	25.2686	25.4099	25.0241	25.5659	25.5528	25.3847	24.7538	25.3401	24.7995	25.4909	25.3485	25.3499	25.6467	25.4359	25.1164	24.789	24.9417	24.6227	25.4628	25.3123	25.3061	25.412	25.0473	25.2669	25.3519	25.4292	25.4465	24.8719	25.0965
E9Q9N6;E9PYX3;A0A0R4J227;A0A0R4J0B1;Q3T9A3;F6ZS70;E9QMP6;Q05512-3;Q05512-4;Q05512;Q05512-2;F7A3Q3;F6UY70;F6ZEX4;F7CVZ7;A0A0A6YY78;F7CRG8;E9Q2J6;Q8CIP4-2;Q8CIP4	E9Q9N6;E9PYX3;A0A0R4J227;A0A0R4J0B1;Q3T9A3;F6ZS70;E9QMP6;Q05512-3;Q05512-4;Q05512;Q05512-2	Serine/threonine-protein kinase MARK2	Mark2	tr|E9Q9N6|E9Q9N6_MOUSE Isoform of Q05512, Non-specific serine/threonine protein kinase OS=Mus musculus OX=10090 GN=Mark2 PE=1 SV=1;tr|E9PYX3|E9PYX3_MOUSE Isoform of Q05512, Non-specific serine/threonine protein kinase OS=Mus musculus OX=10090 GN=Mark2 PE=1	103	6;6;6;6;6;6;6;6;6;6;5;2;2;2;2;1;1;1;1;1	6;6;6;6;6;6;6;6;6;6;5;2;2;2;2;1;1;1;1;1	4;4;4;4;4;4;4;4;4;4;3;2;2;2;2;0;1;0;0;0	21.188	20.5223	23.7613	23.4559	23.6333	23.431	23.5681	23.3639	23.6105	23.4215	23.4296	23.2515	24.0443	23.4434	23.798	20.9047	23.2689	23.5018	23.3054	23.6963	23.6577	23.5602	23.4288	23.5518	23.7932	23.7215	23.546	23.8834	23.5387	23.8232	24.3802	23.6457	23.4387	23.4788	23.7445	23.6598	23.5031	23.5552	23.7152	23.442	23.8554
A0A0R4J0B4;Q99KK2;Q99KK2-2;A0A0N4SW65;A0A0N4SWC3	A0A0R4J0B4;Q99KK2	N-acylneuraminate cytidylyltransferase	Cmas	tr|A0A0R4J0B4|A0A0R4J0B4_MOUSE Isoform of Q99KK2, Cytidine monophospho-N-acetylneuraminic acid synthetase OS=Mus musculus OX=10090 GN=Cmas PE=1 SV=1;sp|Q99KK2|NEUA_MOUSE N-acylneuraminate cytidylyltransferase OS=Mus musculus OX=10090 GN=Cmas PE=1 SV=2	104	8;8;3;2;2	8;8;3;2;2	8;8;3;2;2	24.603	23.8468	24.173	24.4035	24.729	24.6738	24.3246	23.803	23.888	23.9223	23.7068	24.3566	23.3113	24.3701	24.2437	23.5578	23.7928	23.9217	23.6635	24.415	24.7974	23.7602	24.22	24.6026	23.4564	23.3972	23.4761	23.6089	23.8084	23.8312	23.0162	23.4296	24.0948	23.4361	23.2886	23.3258	25.0612	25.0871	25.2621	24.6556	25.2358
A0A0R4J0C8;Q7TMF2	A0A0R4J0C8;Q7TMF2	3-5 exoribonuclease 1	Eri1	tr|A0A0R4J0C8|A0A0R4J0C8_MOUSE Isoform of Q7TMF2, 3-5 exoribonuclease 1 OS=Mus musculus OX=10090 GN=Eri1 PE=1 SV=1;sp|Q7TMF2|ERI1_MOUSE 3-5 exoribonuclease 1 OS=Mus musculus OX=10090 GN=Eri1 PE=1 SV=2	105	3;3	3;3	3;3	20.5598	23.1951	22.8944	22.5059	22.8206	22.8132	23.6775	23.0892	23.0302	22.8079	23.3768	21.7714	22.6321	22.7379	21.1112	23.1012	22.9153	21.3715	22.5831	22.7961	20.4075	23.6588	22.5148	21.329	23.7986	22.8894	22.941	22.9549	23.1989	22.096	23.4126	23.2726	23.2037	23.6777	23.2539	22.9117	23.8578	23.0906	22.8727	22.9181	22.698
A0A0R4J0D3;Q3TDQ1	A0A0R4J0D3;Q3TDQ1	Dolichyl-diphosphooligosaccharide--protein glycosyltransferase subunit STT3B	Stt3b	tr|A0A0R4J0D3|A0A0R4J0D3_MOUSE Isoform of Q3TDQ1, Dolichyl-diphosphooligosaccharide--protein glycosyltransferase subunit STT3B OS=Mus musculus OX=10090 GN=Stt3b PE=1 SV=1;sp|Q3TDQ1|STT3B_MOUSE Dolichyl-diphosphooligosaccharide--protein glycosyltransferase	106	16;15	16;15	15;14	25.7907	26.361	26.3243	25.8612	26.0411	25.9475	26.2224	26.2685	25.7994	25.7933	26.0295	25.5296	26.2439	26.129	25.764	26.1723	25.8927	26.2022	26.0851	26.2813	25.7473	26.2974	25.6315	25.948	26.1026	25.9578	25.8629	26.0469	26.3134	25.6996	26.2462	26.13	26.236	26.1899	26.1374	26.1951	26.1196	26.2807	26.1602	26.0429	26.0601
A0A0R4J0E4;Q7TQK1;Q7TQK1-2;A0A0A6YWX4;A0A0A6YX34	A0A0R4J0E4;Q7TQK1;Q7TQK1-2	Integrator complex subunit 7	Ints7	tr|A0A0R4J0E4|A0A0R4J0E4_MOUSE Isoform of Q7TQK1, Integrator complex subunit 7 OS=Mus musculus OX=10090 GN=Ints7 PE=1 SV=1;sp|Q7TQK1|INT7_MOUSE Integrator complex subunit 7 OS=Mus musculus OX=10090 GN=Ints7 PE=1 SV=1;sp|Q7TQK1-2|INT7_MOUSE Isoform of Q7TQK	107	8;8;5;1;1	8;8;5;1;1	8;8;5;1;1	22.6766	22.2737	21.898	22.6685	22.2567	22.37	22.8643	22.5347	22.677	22.7358	22.5683	22.519	23.507	22.5925	22.0881	22.583	23.058	20.7355	22.5465	23.2693	21.5765	23.8022	23.4268	23.0367	23.9234	23.9297	23.2884	22.5325	22.5931	22.3544	23.1876	23.2036	23.1562	23.136	23.0191	22.7307	23.0031	22.8058	22.3284	21.3149	21.2776
A0A0R4J0F6;Q99KY4-2;Q99KY4;D6RHK5;F7BG02;A0A0G2JGP6;A0A0G2JEW6;F6SLK1;Q80TZ3-2;Q80TZ3;Q80TZ3-3	A0A0R4J0F6;Q99KY4-2;Q99KY4	Cyclin-G-associated kinase	Gak	tr|A0A0R4J0F6|A0A0R4J0F6_MOUSE Isoform of Q99KY4, Cyclin-G-associated kinase OS=Mus musculus OX=10090 GN=Gak PE=1 SV=1;sp|Q99KY4-2|GAK_MOUSE Isoform of Q99KY4, Isoform 2 of Cyclin-G-associated kinase OS=Mus musculus OX=10090 GN=Gak;sp|Q99KY4|GAK_MOUSE Cycl	108	7;7;7;2;2;1;1;1;1;1;1	7;7;7;2;2;1;1;1;1;1;1	7;7;7;2;2;1;1;1;1;1;1	22.4813	22.7525	22.496	22.0679	21.9096	22.7217	22.7744	22.8705	22.5499	21.3381	22.8783	21.3418	22.0205	22.8501	21.6123	20.6346	22.6127	20.8552	22.1738	22.878	21.379	22.9424	22.6955	22.5831	23.4514	23.0072	22.8744	22.9151	23.0265	23.3456	22.9792	23.0305	22.8881	23.6931	22.9183	23.109	22.9477	22.8208	22.6102	21.3499	22.2914
A0A2I3BQL9;A0A0R4J0G0;Q8BH04;A0A2I3BS39;A0A2I3BRX1;A0A2I3BQC6	A0A2I3BQL9;A0A0R4J0G0;Q8BH04;A0A2I3BS39;A0A2I3BRX1	Phosphoenolpyruvate carboxykinase [GTP], mitochondrial	Pck2	tr|A0A2I3BQL9|A0A2I3BQL9_MOUSE Isoform of Q8BH04, Phosphoenolpyruvate carboxykinase [GTP], mitochondrial (Fragment) OS=Mus musculus OX=10090 GN=Pck2 PE=1 SV=1;tr|A0A0R4J0G0|A0A0R4J0G0_MOUSE Isoform of Q8BH04, Phosphoenolpyruvate carboxykinase [GTP], mitoch	109	6;6;6;5;4;1	6;6;6;5;4;1	6;6;6;5;4;1	22.6658	23.1138	22.8744	23.551	23.199	22.9386	23.216	24.0695	22.7905	22.9035	23.4795	22.849	22.9252	24.1498	22.6763	22.9658	22.9296	22.4842	22.5964	22.828	22.5308	22.8577	22.6734	22.8341	23.0047	22.576	22.9277	22.9426	22.9988	22.3662	22.7567	22.5197	22.6121	22.7642	23.1585	22.3918	23.3099	23.7605	23.2251	23.3207	23.9646
A0A2I3BQS1;A0A2I3BPW9;A0A0R4J0G7;Q8K4R9-3;Q8K4R9-2;Q8K4R9;E9QQ48	A0A2I3BQS1;A0A2I3BPW9;A0A0R4J0G7;Q8K4R9-3;Q8K4R9-2;Q8K4R9	Disks large-associated protein 5	Dlgap5	tr|A0A2I3BQS1|A0A2I3BQS1_MOUSE Isoform of Q8K4R9, Disks large-associated protein 5 OS=Mus musculus OX=10090 GN=Dlgap5 PE=1 SV=1;tr|A0A2I3BPW9|A0A2I3BPW9_MOUSE Isoform of Q8K4R9, Disks large-associated protein 5 OS=Mus musculus OX=10090 GN=Dlgap5 PE=1 SV=1;	110	3;3;3;3;3;3;1	3;3;3;3;3;3;1	3;3;3;3;3;3;1	21.1518	20.3672	22.4733	20.0219	21.148	21.9976	21.454	20.0855	20.3456	20.618	22.141	20.6279	22.6601	21.9429	21.1808	20.9824	20.8547	20.1623	20.8493	22.7417	21.9819	22.3936	22.2777	19.5708	21.2814	22.6942	20.3853	22.1322	20.8527	22.4706	21.7705	19.8633	21.501	20.4605	21.4455	18.6384	20.842	23.07	22.0089	21.3866	21.6473
A0A0R4J0I4;Q8BIW9;E9Q2M3;E9PVJ3	A0A0R4J0I4;Q8BIW9	Chromosome transmission fidelity protein 18 homolog	Chtf18	tr|A0A0R4J0I4|A0A0R4J0I4_MOUSE Isoform of Q8BIW9, CTF18, chromosome transmission fidelity factor 18 homolog (S. cerevisiae), isoform CRA_a OS=Mus musculus OX=10090 GN=Chtf18 PE=1 SV=1;sp|Q8BIW9|CTF18_MOUSE Chromosome transmission fidelity protein 18 homolo	111	6;6;2;1	6;6;2;1	6;6;2;1	22.6309	22.7747	22.7786	22.5768	22.8643	22.9064	22.8961	22.2171	22.8662	22.8352	22.7703	22.4676	22.7272	22.7621	22.6509	22.7761	22.8286	22.9415	22.9616	23.3038	22.41	23.9065	23.3237	23.1494	23.6078	24.1541	22.7988	22.794	22.5943	21.2562	23.4446	23.4191	22.9762	23.0442	23.2588	22.835	22.7724	22.8932	22.4975	22.4367	22.586
A0A0R4J0I9;Q91ZX7;Q3U5J2;D3Z5M3	A0A0R4J0I9;Q91ZX7	Prolow-density lipoprotein receptor-related protein 1;Low-density lipoprotein receptor-related protein 1 85 kDa subunit;Low-density lipoprotein receptor-related protein 1 515 kDa subunit;Low-density lipoprotein receptor-related protein 1 intracellular domain	Lrp1	tr|A0A0R4J0I9|A0A0R4J0I9_MOUSE Isoform of Q91ZX7, Low density lipoprotein receptor-related protein 1 OS=Mus musculus OX=10090 GN=Lrp1 PE=1 SV=1;sp|Q91ZX7|LRP1_MOUSE Prolow-density lipoprotein receptor-related protein 1 OS=Mus musculus OX=10090 GN=Lrp1 PE=1	112	42;42;6;1	42;42;6;1	42;42;6;1	26.9844	26.8915	26.7811	26.4969	26.4798	26.7335	27.0168	26.7933	26.7704	26.8605	26.9259	27.1233	25.6794	26.0842	25.8513	26.5469	26.4249	26.5477	25.44	25.8304	26.3001	26.2615	26.4957	26.572	26.0877	25.7291	26.0042	25.5842	25.509	24.9018	26.1027	25.7329	26.3276	26.2842	26.1942	25.958	27.1903	26.6768	27.0368	26.6174	26.614
A0A0R4J0J6;Q8BKT7;Q5SVF9;Q5SVF8	A0A0R4J0J6;Q8BKT7;Q5SVF9	THO complex subunit 5 homolog	Thoc5	tr|A0A0R4J0J6|A0A0R4J0J6_MOUSE Isoform of Q8BKT7, THO complex subunit 5 homolog OS=Mus musculus OX=10090 GN=Thoc5 PE=1 SV=1;sp|Q8BKT7|THOC5_MOUSE THO complex subunit 5 homolog OS=Mus musculus OX=10090 GN=Thoc5 PE=1 SV=2;tr|Q5SVF9|Q5SVF9_MOUSE Isoform of Q8	113	6;6;5;2	6;6;5;2	6;6;5;2	23.7353	22.9807	23.9514	24.1057	23.8636	24.105	24.2293	24.2298	23.9196	23.7182	23.9068	23.9188	23.721	23.715	23.8154	23.6339	23.3529	23.7504	23.7077	23.4449	23.6768	23.3242	23.348	23.6878	23.207	23.4259	23.5761	23.5984	23.4435	23.7326	23.1767	23.7123	23.7841	23.6092	23.6199	23.8316	24.0239	23.8775	23.9564	23.7842	23.9292
Z4YL78;A0A0R4J0K2;K3W4R5;A2AGT5-2;A2AGT5-3;A2AGT5	Z4YL78;A0A0R4J0K2;K3W4R5;A2AGT5-2;A2AGT5-3;A2AGT5	Cytoskeleton-associated protein 5	Ckap5	tr|Z4YL78|Z4YL78_MOUSE Isoform of A2AGT5, Cytoskeleton-associated protein 5 OS=Mus musculus OX=10090 GN=Ckap5 PE=1 SV=1;tr|A0A0R4J0K2|A0A0R4J0K2_MOUSE Isoform of A2AGT5, Cytoskeleton-associated protein 5 OS=Mus musculus OX=10090 GN=Ckap5 PE=1 SV=1;tr|K3W4R	114	37;37;37;36;36;36	37;37;37;36;36;36	37;37;37;36;36;36	26.5454	26.3561	26.438	26.02	26.2951	26.439	26.3088	26.3281	26.3567	26.1306	26.1123	26.4732	26.279	26.335	26.6738	26.2271	26.3598	26.4842	26.6769	26.3298	26.644	26.3715	26.4493	26.7357	26.4898	26.4862	26.6129	26.571	26.6525	26.7982	26.5675	26.4911	26.8866	26.6893	26.6435	26.9079	26.4965	26.4702	26.6759	26.3079	26.2934
A0A0R4J0L6;Q8BJZ4;A0A0N4SV23	A0A0R4J0L6;Q8BJZ4	28S ribosomal protein S35, mitochondrial	Mrps35	tr|A0A0R4J0L6|A0A0R4J0L6_MOUSE Isoform of Q8BJZ4, 28S ribosomal protein S35, mitochondrial OS=Mus musculus OX=10090 GN=Mrps35 PE=1 SV=1;sp|Q8BJZ4|RT35_MOUSE 28S ribosomal protein S35, mitochondrial OS=Mus musculus OX=10090 GN=Mrps35 PE=1 SV=2	115	6;6;1	6;6;1	6;6;1	24.1917	24.6829	24.4281	24.4348	23.3941	24.3911	24.8521	24.9708	24.3439	24.2009	25.0452	24.1138	23.6012	23.7781	23.383	24.0646	23.8953	23.7465	23.2925	23.301	22.9831	23.9703	23.4026	23.631	24.1629	23.8702	23.8532	23.2894	23.528	23.4634	24.6372	24.3768	24.1621	24.3774	24.3484	24.0261	24.6007	24.546	24.6629	24.0006	22.7186
A0A0U1RQA8;A0A0R4J0L8;Q3U155	A0A0U1RQA8;A0A0R4J0L8;Q3U155	Coiled-coil domain-containing protein 174	Ccdc174	tr|A0A0U1RQA8|A0A0U1RQA8_MOUSE Isoform of Q3U155, Coiled-coil domain-containing protein 174 OS=Mus musculus OX=10090 GN=Ccdc174 PE=1 SV=1;tr|A0A0R4J0L8|A0A0R4J0L8_MOUSE Isoform of Q3U155, Coiled-coil domain-containing protein 174 OS=Mus musculus OX=10090 G	116	1;1;1	1;1;1	1;1;1	19.9638	20.8086	20.1646	20.423	20.1041	19.6484	21.0801	21.2816	20.1385	21.3537	21.0059	20.1089	21.8268	21.785	20.4056	21.4922	21.8637	21.0724	20.4546	21.0175	20.5358	20.3929	20.5381	20.6935	21.5414	20.7185	19.5565	20.4586	22.8702	20.319	19.8331	21.6057	20.7264	19.9623	21.687	21.6399	20.018	20.4891	21.0566	21.581	20.3435
A0A0R4J0M9;Q8CDG3;Q8CDG3-2	A0A0R4J0M9;Q8CDG3;Q8CDG3-2	Deubiquitinating protein VCIP135	Vcpip1	tr|A0A0R4J0M9|A0A0R4J0M9_MOUSE Isoform of Q8CDG3, Deubiquitinating protein VCIP135 OS=Mus musculus OX=10090 GN=Vcpip1 PE=1 SV=1;sp|Q8CDG3|VCIP1_MOUSE Deubiquitinating protein VCIP135 OS=Mus musculus OX=10090 GN=Vcpip1 PE=1 SV=1;sp|Q8CDG3-2|VCIP1_MOUSE Isof	117	45;44;33	45;44;33	45;44;33	24.9519	25.027	24.841	25.3178	26.4544	26.0638	25.0209	24.8022	25.0848	24.7091	24.8844	24.5562	26.4563	26.5316	27.0622	26.2134	24.9721	25.439	27.5659	27.3557	27.7304	26.6676	26.468	26.9151	27.4713	27.1844	27.8413	28.2029	28.258	28.6122	27.6707	27.3598	27.4921	27.6565	27.4761	28.0056	24.2288	23.8701	24.3685	25.1924	25.3202
A0A0R4J0P6;Q8VDG3	A0A0R4J0P6;Q8VDG3	Poly(A)-specific ribonuclease PARN	Parn	tr|A0A0R4J0P6|A0A0R4J0P6_MOUSE Isoform of Q8VDG3, Poly(A)-specific ribonuclease PARN OS=Mus musculus OX=10090 GN=Parn PE=1 SV=1;sp|Q8VDG3|PARN_MOUSE Poly(A)-specific ribonuclease PARN OS=Mus musculus OX=10090 GN=Parn PE=1 SV=1	118	4;4	4;4	4;4	23.2504	23.0902	23.1679	23.0553	20.877	23.1482	23.0359	23.2659	23.1018	23.0298	22.9525	22.9713	22.8712	21.4161	23.3376	22.8745	21.6736	23.3112	23.3598	22.9448	23.3233	23.1586	22.7168	23.6843	23.0507	23.1172	22.929	22.9508	23.0693	23.288	22.9684	23.0358	22.996	22.8243	23.2447	23.3099	22.8288	23.0223	23.3259	22.876	22.9259
A0A0R4J0R3;Q3U1G5	A0A0R4J0R3;Q3U1G5	Interferon-stimulated 20 kDa exonuclease-like 2	Isg20l2	tr|A0A0R4J0R3|A0A0R4J0R3_MOUSE Isoform of Q3U1G5, Interferon-stimulated 20 kDa exonuclease-like 2 OS=Mus musculus OX=10090 GN=Isg20l2 PE=1 SV=1;sp|Q3U1G5|I20L2_MOUSE Interferon-stimulated 20 kDa exonuclease-like 2 OS=Mus musculus OX=10090 GN=Isg20l2 PE=1 S	119	9;9	9;9	9;9	24.4519	24.1162	24.3112	24.1981	23.8997	23.6549	24.502	24.2572	23.7848	24.3921	24.1024	24.0671	25.0262	24.2897	23.2031	24.1129	24.5922	23.9224	24.7369	24.6665	23.6909	24.8824	24.8169	24.3106	24.8524	24.9862	24.4267	24.1397	24.2671	24.0067	24.7226	25.0597	24.4749	24.4805	24.7069	24.3005	23.4846	24.1396	23.7753	23.5369	23.4833
A0A0R4J0T4;Q5D0E0;O88351;Q3U141	A0A0R4J0T4;Q5D0E0;O88351;Q3U141	Inhibitor of nuclear factor kappa-B kinase subunit beta	Ikbkb	tr|A0A0R4J0T4|A0A0R4J0T4_MOUSE Isoform of O88351, Inhibitor of nuclear factor kappa-B kinase subunit beta OS=Mus musculus OX=10090 GN=Ikbkb PE=1 SV=1;tr|Q5D0E0|Q5D0E0_MOUSE Isoform of O88351, Ikbkb protein OS=Mus musculus OX=10090 GN=Ikbkb PE=1 SV=1;sp|O88	120	2;2;2;1	2;2;2;1	2;2;2;1	21.0781	21.5852	21.5582	21.341	21.4179	21.919	21.4865	21.5896	21.7062	21.4558	21.5042	21.7812	21.6112	21.7078	21.2942	21.7936	21.6617	21.6991	21.4616	21.5957	21.521	21.8348	21.8025	21.894	21.8617	21.9211	21.8119	21.6621	21.6333	21.3811	21.8741	22.1295	21.6942	21.7911	21.7808	21.7632	21.797	21.6201	21.5664	21.4316	21.425
A0A0R4J0U8;A2RSY6;A2RSY6-2;A2RSY6-3;A0A087WQ23	A0A0R4J0U8;A2RSY6;A2RSY6-2	TRMT1-like protein	Trmt1l	tr|A0A0R4J0U8|A0A0R4J0U8_MOUSE Isoform of A2RSY6, RIKEN cDNA 1190005F20, isoform CRA_a OS=Mus musculus OX=10090 GN=Trmt1l PE=1 SV=1;sp|A2RSY6|TRM1L_MOUSE TRMT1-like protein OS=Mus musculus OX=10090 GN=Trmt1l PE=1 SV=1;sp|A2RSY6-2|TRM1L_MOUSE Isoform of A2R	121	9;9;8;2;1	9;9;8;2;1	9;9;8;2;1	23.612	23.9027	23.8497	23.9522	24.5361	24.9806	23.9032	24.4737	24.3367	23.763	24.0277	23.9487	24.15	24.3725	23.9183	23.8656	24.0025	23.9241	24.9937	25.1637	25.1595	25.013	25.0924	24.9333	23.9675	23.8717	23.9966	23.8668	24.092	23.7249	23.8752	24.0777	23.9331	23.9272	23.9797	23.9489	23.7347	23.4784	23.7623	23.9627	23.5982
E9Q361;E9Q360;A0A0R4J0V1;Q8K2A7	E9Q361;E9Q360;A0A0R4J0V1;Q8K2A7	Integrator complex subunit 10	Ints10	tr|E9Q361|E9Q361_MOUSE Isoform of Q8K2A7, Integrator complex subunit 10 OS=Mus musculus OX=10090 GN=Ints10 PE=1 SV=1;tr|E9Q360|E9Q360_MOUSE Isoform of Q8K2A7, Integrator complex subunit 10 OS=Mus musculus OX=10090 GN=Ints10 PE=1 SV=1;tr|A0A0R4J0V1|A0A0R4J0	122	6;6;6;6	6;6;6;6	6;6;6;6	21.9185	20.026	22.6363	22.5092	22.9522	21.2925	22.8387	21.1924	22.7228	22.6781	22.8699	22.5797	22.9231	20.336	22.5908	22.9129	22.8239	21.9421	22.7392	22.928	22.9262	23.9136	23.1489	22.5906	23.4193	23.397	22.9061	20.6951	20.8289	20.2354	23.2167	23.2911	23.0152	22.9095	23.0461	22.8166	22.6992	20.2705	20.053	21.2213	22.642
A0A0R4J0V5;P08775	A0A0R4J0V5;P08775	DNA-directed RNA polymerase II subunit RPB1	Polr2a	tr|A0A0R4J0V5|A0A0R4J0V5_MOUSE Isoform of P08775, DNA-directed RNA polymerase subunit OS=Mus musculus OX=10090 GN=Polr2a PE=1 SV=1;sp|P08775|RPB1_MOUSE DNA-directed RNA polymerase II subunit RPB1 OS=Mus musculus OX=10090 GN=Polr2a PE=1 SV=3	123	34;34	34;34	34;34	26.6898	26.5326	26.6608	26.2087	26.3873	26.449	26.4886	26.7146	26.6115	26.4911	26.4454	26.5532	26.1424	26.4834	26.6913	26.6296	26.5522	26.4072	26.4042	26.2864	26.6301	26.5999	26.4258	26.7594	26.575	26.305	26.5533	26.4024	26.3414	26.6832	26.4183	26.5587	26.8437	26.5418	26.3955	26.628	26.5617	26.5258	26.7167	26.3664	26.5297
A0A0R4J0W6;Q9CRC8;F6RDA7;D6RHB1;F6RGS7;D6RFC5;A0A0G2JGC9	A0A0R4J0W6;Q9CRC8	Leucine-rich repeat-containing protein 40	Lrrc40	tr|A0A0R4J0W6|A0A0R4J0W6_MOUSE Isoform of Q9CRC8, Leucine rich repeat containing 40, isoform CRA_a OS=Mus musculus OX=10090 GN=Lrrc40 PE=1 SV=1;sp|Q9CRC8|LRC40_MOUSE Leucine-rich repeat-containing protein 40 OS=Mus musculus OX=10090 GN=Lrrc40 PE=1 SV=2	124	22;22;5;5;3;2;2	22;22;5;5;3;2;2	22;22;5;5;3;2;2	25.85	25.7728	25.6886	25.1842	25.2061	25.4406	25.6622	25.6197	25.7618	25.4556	25.61	25.3997	25.7055	25.5056	25.5297	25.8278	25.8233	25.6531	25.7631	25.8906	25.8126	26.3317	26.1845	26.0954	26.3775	26.3495	25.832	25.5848	25.6605	24.9969	26.2915	26.3344	25.7502	25.9895	25.9757	25.8738	25.7904	25.7096	25.8123	25.4192	25.4764
A0A0R4J0Z1;P08003	A0A0R4J0Z1;P08003	Protein disulfide-isomerase A4	Pdia4	tr|A0A0R4J0Z1|A0A0R4J0Z1_MOUSE Isoform of P08003, Protein disulfide-isomerase A4 OS=Mus musculus OX=10090 GN=Pdia4 PE=1 SV=1;sp|P08003|PDIA4_MOUSE Protein disulfide-isomerase A4 OS=Mus musculus OX=10090 GN=Pdia4 PE=1 SV=3	125	37;37	37;37	37;37	28.272	28.3519	28.358	27.9999	28.3772	28.2411	28.2003	27.9435	28.2292	28.052	28.2139	28.3456	27.9668	27.921	28.4543	28.3644	27.7918	28.6009	27.6876	27.7577	28.1589	27.1227	27.2096	27.5125	27.0149	26.9035	27.4774	28.101	27.9818	28.2146	27.21	26.7749	27.472	27.407	27.4246	27.4726	27.6153	27.235	27.6071	27.9627	27.9247
E9QL31;A0A0R4J104;P98078-2;P98078;E9PX84;Q3TRE6;P98078-3;F6TQN9;Q9DCE6;E0CXT5;E0CZ53;E0CYJ2	E9QL31;A0A0R4J104;P98078-2;P98078;E9PX84;Q3TRE6;P98078-3;F6TQN9	Disabled homolog 2	Dab2	tr|E9QL31|E9QL31_MOUSE Isoform of P98078, Disabled homolog 2 OS=Mus musculus OX=10090 GN=Dab2 PE=1 SV=1;tr|A0A0R4J104|A0A0R4J104_MOUSE Isoform of P98078, Disabled homolog 2 OS=Mus musculus OX=10090 GN=Dab2 PE=1 SV=1;sp|P98078-2|DAB2_MOUSE Isoform of P98078	126	20;20;20;20;16;16;16;15;8;8;4;1	20;20;20;20;16;16;16;15;8;8;4;1	20;20;20;20;16;16;16;15;8;8;4;1	26.6955	26.6786	26.7418	26.7012	26.7438	26.6179	26.5948	26.2527	26.565	26.6098	26.5295	26.7546	27.1676	27.1629	27.5457	27.1176	26.8405	27.2355	26.6915	26.6637	26.9338	26.1289	26.2207	26.3275	26.4477	26.1902	26.6691	27.1138	27.1659	27.2725	26.544	26.2358	26.4661	26.8042	26.4373	26.8078	25.817	25.5846	25.9568	26.0158	26.0769
A0A0R4J114;Q8BTT6;A0A0A6YWS6;A0A0A6YXM9	A0A0R4J114;Q8BTT6;A0A0A6YWS6	Digestive organ expansion factor homolog	Diexf	tr|A0A0R4J114|A0A0R4J114_MOUSE Isoform of Q8BTT6, Digestive organ expansion factor homolog OS=Mus musculus OX=10090 GN=Diexf PE=1 SV=1;sp|Q8BTT6|DIEXF_MOUSE Digestive organ expansion factor homolog OS=Mus musculus OX=10090 GN=Diexf PE=2 SV=2;tr|A0A0A6YWS6|	127	11;11;8;3	11;11;8;3	11;11;8;3	24.998	24.9312	24.8193	24.5869	24.9285	24.7178	24.7798	24.6466	24.6881	24.5925	24.4821	24.4626	24.5334	24.6684	24.9259	24.5393	24.7342	24.7659	24.5807	24.6984	24.6247	24.7937	24.506	25.0918	24.7019	24.8872	24.7361	24.6113	24.6709	24.779	24.6371	24.7054	24.8493	24.5646	24.4882	24.5353	24.6414	24.6503	24.5668	24.246	24.7971
A0A0R4J140;Z4YLI8;Q5SW19;Q5SW19-3;Q5SW19-2	A0A0R4J140;Z4YLI8;Q5SW19;Q5SW19-3;Q5SW19-2	Clustered mitochondria protein homolog	Cluh	tr|A0A0R4J140|A0A0R4J140_MOUSE Isoform of Q5SW19, Clustered mitochondria protein homolog OS=Mus musculus OX=10090 GN=Cluh PE=1 SV=1;tr|Z4YLI8|Z4YLI8_MOUSE Isoform of Q5SW19, Clustered mitochondria protein homolog OS=Mus musculus OX=10090 GN=Cluh PE=1 SV=1;	128	42;40;40;38;24	42;40;40;38;24	42;40;40;38;24	27.4942	27.5553	27.6779	27.2009	27.4693	27.5119	27.5216	27.5611	27.6445	27.3519	27.6239	27.4428	26.8691	27.1979	27.5028	27.4672	27.2521	27.7076	26.9059	26.9547	27.3931	26.8496	26.9385	27.303	27.1276	26.9925	27.3366	27.4098	27.3471	27.2784	27.0586	26.9982	27.2378	27.2253	27.1276	27.3554	27.7499	27.5144	27.8595	27.7299	27.7038
A0A0R4J150;B9EJ86;G5E833;Q9ER64	A0A0R4J150;B9EJ86	Oxysterol-binding protein	Osbpl8	tr|A0A0R4J150|A0A0R4J150_MOUSE Isoform of B9EJ86, Oxysterol-binding protein OS=Mus musculus OX=10090 GN=Osbpl8 PE=1 SV=1;sp|B9EJ86|OSBL8_MOUSE Oxysterol-binding protein-related protein 8 OS=Mus musculus OX=10090 GN=Osbpl8 PE=1 SV=1	129	20;20;2;2	20;20;2;2	20;20;2;2	26.7705	26.9822	26.8764	26.8883	26.8385	27.0537	26.9598	27.0888	26.8258	26.6822	26.96	26.6092	26.9926	26.9675	26.6804	26.8439	26.6939	26.6285	26.5926	26.5073	26.3543	26.7763	26.426	26.4697	26.8124	26.734	26.3996	26.5516	26.5192	26.3654	26.8113	26.6963	26.7953	26.6355	26.6255	26.5122	27.2021	27.2489	27.2111	26.9553	27.0809
A0A0R4J170;Q3TKT4;Q3TKT4-2;G3UX35;E9QAB8;H3BKN5;A0A140LJD7	A0A0R4J170;Q3TKT4;Q3TKT4-2;G3UX35	Transcription activator BRG1	Smarca4	tr|A0A0R4J170|A0A0R4J170_MOUSE Isoform of Q3TKT4, Transcription activator BRG1 OS=Mus musculus OX=10090 GN=Smarca4 PE=1 SV=1;sp|Q3TKT4|SMCA4_MOUSE Transcription activator BRG1 OS=Mus musculus OX=10090 GN=Smarca4 PE=1 SV=1;sp|Q3TKT4-2|SMCA4_MOUSE Isoform of	131	40;40;40;35;14;4;1	40;40;40;35;14;4;1	25;25;25;21;0;0;0	27.2689	27.056	27.2968	26.9113	27.1132	27.2788	27.0315	27.1922	27.2041	26.945	26.936	26.9704	27.1326	27.0954	27.3254	26.9442	26.9393	27.1291	27.3791	27.5578	27.464	27.5784	27.4059	27.6392	27.4747	27.5582	27.3579	27.0582	27.156	27.22	27.4569	27.4737	27.3987	27.3581	27.269	27.2893	27.076	27.3573	27.4855	27.0227	27.4608
A0A0R4J172;Q3U1Y4-3;Q3U1Y4;Q3U1Y4-2;F6RXE7;F6RPS8	A0A0R4J172;Q3U1Y4-3;Q3U1Y4;Q3U1Y4-2;F6RXE7	DENN domain-containing protein 4B	Dennd4b	tr|A0A0R4J172|A0A0R4J172_MOUSE Isoform of Q3U1Y4, DENN domain-containing protein 4B OS=Mus musculus OX=10090 GN=Dennd4b PE=1 SV=1;sp|Q3U1Y4-3|DEN4B_MOUSE Isoform of Q3U1Y4, Isoform 3 of DENN domain-containing protein 4B OS=Mus musculus OX=10090 GN=Dennd4b;	132	5;5;5;4;3;1	5;5;5;4;3;1	5;5;5;4;3;1	22.7789	23.1565	22.7303	22.952	22.9442	22.9244	22.6352	22.5668	22.4998	23.0471	22.4908	22.615	23.9739	23.0905	22.9357	22.9652	23.0854	23.1941	22.8677	24.0223	23.2548	23.3923	23.5649	22.9024	23.0203	23.2017	22.7402	22.9552	23.3206	23.0465	23.1072	23.8334	22.7297	22.9104	23.0089	22.8505	22.6015	19.7792	22.6229	22.6814	23.286
A0A0R4J187;P23475;E9Q163;A0A2R8VHZ9;E9PZD4	A0A0R4J187;P23475	X-ray repair cross-complementing protein 6	Xrcc6	tr|A0A0R4J187|A0A0R4J187_MOUSE Isoform of P23475, X-ray repair cross-complementing protein 6 OS=Mus musculus OX=10090 GN=Xrcc6 PE=1 SV=1;sp|P23475|XRCC6_MOUSE X-ray repair cross-complementing protein 6 OS=Mus musculus OX=10090 GN=Xrcc6 PE=1 SV=5	134	6;6;2;2;1	6;6;2;2;1	6;6;2;2;1	23.5015	22.7745	22.994	22.6841	22.2348	23.5278	23.558	23.9358	23.8961	23.4252	22.9872	23.9297	23.7395	22.8962	22.9681	23.5506	24.0936	23.5394	21.7878	21.659	21.4787	22.4204	22.0586	22.2211	21.8902	21.6656	21.9194	20.7564	21.3418	21.4666	22.2049	21.9104	22.149	21.8108	22.0407	21.7316	23.9637	24.0914	24.2486	22.7889	22.441
A0A0R4J1F8;A0A2K6EDP7;P59328-3;P59328;P59328-2;A0A2I3BQ38	A0A0R4J1F8;A0A2K6EDP7;P59328-3;P59328	WD repeat and HMG-box DNA-binding protein 1	Wdhd1	tr|A0A0R4J1F8|A0A0R4J1F8_MOUSE Isoform of P59328, WD repeat and HMG-box DNA-binding protein 1 OS=Mus musculus OX=10090 GN=Wdhd1 PE=1 SV=1;tr|A0A2K6EDP7|A0A2K6EDP7_MOUSE Isoform of P59328, WD repeat and HMG-box DNA-binding protein 1 OS=Mus musculus OX=10090	138	46;46;45;45;18;2	46;46;45;45;18;2	46;46;45;45;18;2	27.8271	27.8236	27.8397	27.3667	27.4344	27.6239	27.6539	27.8582	27.9708	27.3259	27.7623	27.291	26.5803	26.8662	27.3323	27.1318	26.9515	27.4103	28.4408	28.4522	28.8439	28.485	28.2571	28.8183	27.4608	27.3419	27.6487	27.6054	27.6071	27.958	27.5233	27.4147	27.5896	27.6622	27.5472	27.8356	26.5481	26.5631	26.7052	26.4297	26.7061
A0A0R4J1H6;E9QP99;P55937-1;P55937	A0A0R4J1H6;E9QP99;P55937-1;P55937	Golgin subfamily A member 3	Golga3	tr|A0A0R4J1H6|A0A0R4J1H6_MOUSE Isoform of P55937, Golgin subfamily A member 3 OS=Mus musculus OX=10090 GN=Golga3 PE=1 SV=1;tr|E9QP99|E9QP99_MOUSE Isoform of P55937, Golgin subfamily A member 3 OS=Mus musculus OX=10090 GN=Golga3 PE=1 SV=1;sp|P55937-1|GOGA3_	139	7;7;7;7	7;7;7;7	7;7;7;7	22.8247	22.5975	22.9236	23.4234	23.3663	23.1988	22.2428	21.1255	22.8833	21.4451	22.0466	22.5513	23.1927	23.2106	23.5851	23.0864	22.572	22.9956	23.0887	23.1698	24.9882	22.286	23.0917	22.8357	22.2362	22.5769	20.7658	23.2169	23.3982	25.5948	22.7618	22.401	22.8773	22.467	22.3544	22.4348	22.3585	22.6326	22.898	23.6003	25.3174
A0A0R4J1N9;P40630-2;P40630;D3Z0F3	A0A0R4J1N9;P40630-2;P40630;D3Z0F3	Transcription factor A, mitochondrial	Tfam	tr|A0A0R4J1N9|A0A0R4J1N9_MOUSE Isoform of P40630, Transcription factor A, mitochondrial OS=Mus musculus OX=10090 GN=Tfam PE=1 SV=1;sp|P40630-2|TFAM_MOUSE Isoform of P40630, Isoform Nuclear of Transcription factor A, mitochondrial OS=Mus musculus OX=10090 G	141	5;5;5;3	5;5;5;3	5;5;5;3	20.842	20.6735	24.4435	23.1719	20.7938	23.4803	24.4591	23.6887	23.5789	23.7719	20.3861	23.8152	22.9368	23.4728	23.4706	23.6159	23.4764	23.7163	23.2736	23.2671	23.2907	23.2917	23.3178	23.6095	23.4425	23.1876	20.4467	23.3943	23.2988	23.6329	23.3665	23.3083	23.2136	23.5133	20.7877	23.1818	23.5904	23.4289	21.17	20.6912	22.2006
A0A0R4J1Q0;G5E896;Q3UJB9-2;Q3UJB9;D6RE33;F6ZJ27;F6V5I7	A0A0R4J1Q0;G5E896;Q3UJB9-2;Q3UJB9;D6RE33	Enhancer of mRNA-decapping protein 4	Edc4	tr|A0A0R4J1Q0|A0A0R4J1Q0_MOUSE Isoform of Q3UJB9, Enhancer of mRNA-decapping protein 4 OS=Mus musculus OX=10090 GN=Edc4 PE=1 SV=1;tr|G5E896|G5E896_MOUSE Isoform of Q3UJB9, Enhancer of mRNA decapping 4, isoform CRA_b OS=Mus musculus OX=10090 GN=Edc4 PE=1 SV	142	17;17;16;16;15;3;2	17;17;16;16;15;3;2	17;17;16;16;15;3;2	25.3535	25.5217	25.5804	25.2138	25.138	25.4703	25.4107	25.3923	25.5923	25.2585	25.3418	25.6294	24.9491	25.255	25.3204	25.551	25.48	25.4768	25.1934	25.1953	25.3702	25.515	25.3591	25.6583	25.2072	25.2037	25.3385	25.3489	25.2887	24.9271	25.3883	25.2571	25.5402	25.3295	25.3486	25.6783	25.5069	25.3459	25.3566	25.146	25.01
G3X8W7;A0A0R4J1W7;Q8BGZ4-2;Q8BGZ4	G3X8W7;A0A0R4J1W7;Q8BGZ4-2;Q8BGZ4	Cell division cycle protein 23 homolog	Cdc23	tr|G3X8W7|G3X8W7_MOUSE Isoform of Q8BGZ4, CDC23 (Cell division cycle 23, yeast, homolog), isoform CRA_a OS=Mus musculus OX=10090 GN=Cdc23 PE=1 SV=1;tr|A0A0R4J1W7|A0A0R4J1W7_MOUSE Isoform of Q8BGZ4, CDC23 (Cell division cycle 23, yeast, homolog), isoform CR	143	4;4;4;4	4;4;4;4	4;4;4;4	21.4957	21.168	21.1469	21.2974	21.4691	21.1173	21.2571	21.3493	21.2156	21.3242	21.1245	21.4715	21.462	21.4677	20.9405	21.3789	21.506	21.7764	21.6996	21.807	21.6201	21.8782	22.1434	21.8146	21.909	21.9252	22.0371	21.501	21.6965	22.0574	22.6615	21.9347	21.9457	21.9399	21.8153	21.9868	21.0393	21.1195	21.5852	22.1893	21.3153
A0A0R4J1Z3;Q9CR67;E0CXY5;Q9CZM3	A0A0R4J1Z3;Q9CR67	Transmembrane protein 33	Tmem33	tr|A0A0R4J1Z3|A0A0R4J1Z3_MOUSE Isoform of Q9CR67, Transmembrane protein 33 OS=Mus musculus OX=10090 GN=Tmem33 PE=1 SV=1;sp|Q9CR67|TMM33_MOUSE Transmembrane protein 33 OS=Mus musculus OX=10090 GN=Tmem33 PE=1 SV=1	145	5;5;1;1	5;5;1;1	5;5;1;1	24.9995	25.0342	25.138	24.9201	24.8875	24.7396	24.9672	25.01	25.0245	24.7231	24.9502	24.7782	24.8715	25.1021	24.6137	24.673	24.9541	24.7541	24.6868	25.3088	24.9407	24.8348	24.8371	24.8007	25.1934	25.0324	24.9653	25.1219	25.3771	24.3486	24.9404	25.1439	24.836	24.8869	25.0446	24.9086	25.1731	25.2265	25.0179	24.9458	25.2236
A0A0R4J254;Q9ESJ0	A0A0R4J254;Q9ESJ0	Exportin-4	Xpo4	tr|A0A0R4J254|A0A0R4J254_MOUSE Isoform of Q9ESJ0, Exportin-4 OS=Mus musculus OX=10090 GN=Xpo4 PE=1 SV=1;sp|Q9ESJ0|XPO4_MOUSE Exportin-4 OS=Mus musculus OX=10090 GN=Xpo4 PE=1 SV=2	146	5;5	5;5	5;5	22.0047	21.546	22.3012	20.5913	21.0679	21.9966	22.1513	21.7156	21.9687	22.1826	21.0586	22.0955	22.1349	22.6633	21.7604	21.8072	22.3588	19.5729	21.8361	22.3949	21.2222	22.7819	22.0656	22.3968	22.2868	22.4194	22.4194	21.9998	21.6595	21.06	22.0418	22.0876	21.8548	22.0766	22.0561	21.9982	21.6672	21.0948	22.4275	22.2615	21.9417
A0A0R4J260;B2RRE7	A0A0R4J260;B2RRE7	OTU domain-containing protein 4	Otud4	tr|A0A0R4J260|A0A0R4J260_MOUSE Isoform of B2RRE7, OTU domain-containing protein 4 OS=Mus musculus OX=10090 GN=Otud4 PE=1 SV=1;sp|B2RRE7|OTUD4_MOUSE OTU domain-containing protein 4 OS=Mus musculus OX=10090 GN=Otud4 PE=1 SV=1	148	6;6	6;6	6;6	23.5058	22.0561	22.3546	20.0132	20.5252	21.2326	23.2367	20.7506	22.472	21.2812	19.819	21.6073	20.564	23.7045	21.3153	23.3461	23.2433	22.2551	21.4271	21.1604	22.1679	23.8061	22.4046	21.8473	21.3583	23.252	20.3466	21.0826	21.2409	22.5629	22.909	23.2853	21.5985	20.6743	21.2332	21.2559	21.1109	20.3357	21.252	20.7187	20.158
A0A0U1RNK7;E9PX48;A2A9M5;A2A9M4;Q8R1A4-2;Q8R1A4;A0A0U1RNY4;A0A0U1RP53;A2AW79;F6ZJ55;A0A1L1ST98	A0A0U1RNK7;E9PX48;A2A9M5;A2A9M4;Q8R1A4-2;Q8R1A4	Dedicator of cytokinesis protein 7	Dock7	tr|A0A0U1RNK7|A0A0U1RNK7_MOUSE Isoform of Q8R1A4, Dedicator of cytokinesis protein 7 OS=Mus musculus OX=10090 GN=Dock7 PE=1 SV=1;tr|E9PX48|E9PX48_MOUSE Isoform of Q8R1A4, Dedicator of cytokinesis protein 7 OS=Mus musculus OX=10090 GN=Dock7 PE=1 SV=2;tr|A2A	152	19;19;19;19;19;19;5;2;2;2;1	17;17;17;17;17;17;5;2;2;2;1	15;15;15;15;15;15;5;2;2;2;0	24.8355	24.7672	24.1809	24.4343	24.0256	23.9885	24.384	24.6291	24.0604	24.4814	24.2118	23.7582	25.0913	24.167	24.0737	24.0598	24.1916	23.8465	24.9347	25.1946	24.9678	25.0797	25.0517	24.3211	24.7328	25.0101	24.4995	24.6927	24.9381	24.5172	24.8558	25.2627	24.9528	24.6175	24.7408	24.4836	24.1061	24.7534	24.1224	24.4785	24.4108
A0A0U1RNL1;F8VPK3;A0A0U1RNL9;P56671;A0A0U1RPH5;Q5SXC4	A0A0U1RNL1;F8VPK3;A0A0U1RNL9;P56671	Myc-associated zinc finger protein	Maz	tr|A0A0U1RNL1|A0A0U1RNL1_MOUSE Isoform of P56671, Myc-associated zinc finger protein OS=Mus musculus OX=10090 GN=Maz PE=1 SV=1;tr|F8VPK3|F8VPK3_MOUSE Isoform of P56671, Myc-associated zinc finger protein OS=Mus musculus OX=10090 GN=Maz PE=1 SV=1;tr|A0A0U1R	153	6;6;6;6;2;1	6;6;6;6;2;1	5;5;5;5;2;0	23.7886	23.1957	23.9835	23.2716	24.2383	24.2061	23.3756	23.8305	23.9914	23.4395	23.7029	23.8035	23.402	24.0861	24.6333	23.3485	23.4664	23.6779	23.5505	23.8562	23.7748	23.718	23.4699	24.4416	23.3439	23.1565	23.8419	23.4253	23.8159	24.0944	23.4933	23.1562	24.2911	23.4225	23.3042	23.7997	23.6583	23.9285	24.4917	23.5159	24.0019
D3Z7R0;A0A0U1RQ97;A0A0U1RNL7;A0A0U1RPT4;O55028	D3Z7R0;A0A0U1RQ97;A0A0U1RNL7;A0A0U1RPT4;O55028	[3-methyl-2-oxobutanoate dehydrogenase [lipoamide]] kinase, mitochondrial	Bckdk	tr|D3Z7R0|D3Z7R0_MOUSE Isoform of O55028, [3-methyl-2-oxobutanoate dehydrogenase [lipoamide]] kinase, mitochondrial (Fragment) OS=Mus musculus OX=10090 GN=Bckdk PE=1 SV=1;tr|A0A0U1RQ97|A0A0U1RQ97_MOUSE Isoform of O55028, [3-methyl-2-oxobutanoate dehydrogen	154	3;3;3;3;3	3;3;3;3;3	3;3;3;3;3	21.5469	21.237	22.1057	21.8131	20.9582	21.0503	19.9722	20.0319	20.4125	21.6597	21.6615	22.3601	22.5186	21.5196	22.1455	22.4762	20.7077	20.9471	20.8232	20.7578	22.2703	22.607	22.551	22.5069	22.5865	22.6524	22.6103	22.3636	21.2238	21.4901	22.5481	22.5022	22.4921	22.5813	22.5743	21.1827	22.4413	22.4975	22.547	22.4228	22.5505
A0A0U1RP13;Q8VDP6;A0A0U1RP60;A0A0U1RNI6;A0A0U1RPV3;A0A0U1RQ57	A0A0U1RP13;Q8VDP6	CDP-diacylglycerol--inositol 3-phosphatidyltransferase	Cdipt	tr|A0A0U1RP13|A0A0U1RP13_MOUSE Isoform of Q8VDP6, CDP-diacylglycerol--inositol 3-phosphatidyltransferase OS=Mus musculus OX=10090 GN=Cdipt PE=1 SV=1;sp|Q8VDP6|CDIPT_MOUSE CDP-diacylglycerol--inositol 3-phosphatidyltransferase OS=Mus musculus OX=10090 GN=Cd	155	3;3;1;1;1;1	3;3;1;1;1;1	3;3;1;1;1;1	22.7999	22.6954	22.8247	22.2853	22.4928	22.8244	22.6981	22.7633	22.5626	22.647	22.8717	22.3926	22.9038	22.5985	21.6526	22.7271	22.7814	20.3629	22.9394	22.7674	21.9781	22.7579	22.9628	22.615	23.2246	22.8152	22.4588	22.6548	22.72	21.3513	23.4749	23.194	22.4619	22.8626	23.298	22.7865	22.8129	22.8228	22.7318	22.4135	21.6624
A0A0U1RP47;P22682;A0A0X1KG61;A0A0U1RQ85;A0A0U1RNF1;B9EKI5;Q3TTA7-2;Q3TTA7	A0A0U1RP47;P22682;A0A0X1KG61;A0A0U1RQ85	E3 ubiquitin-protein ligase CBL	Cbl	tr|A0A0U1RP47|A0A0U1RP47_MOUSE Isoform of P22682, E3 ubiquitin-protein ligase CBL OS=Mus musculus OX=10090 GN=Cbl PE=1 SV=1;sp|P22682|CBL_MOUSE E3 ubiquitin-protein ligase CBL OS=Mus musculus OX=10090 GN=Cbl PE=1 SV=3;tr|A0A0X1KG61|A0A0X1KG61_MOUSE Isoform	156	4;4;3;3;1;1;1;1	4;4;3;3;1;1;1;1	4;4;3;3;1;1;1;1	21.9674	21.0148	21.7124	20.8139	21.9031	21.4442	21.6823	22.0035	21.8779	21.6894	21.4388	21.731	21.2946	21.1411	22.1517	22.0199	20.9994	22.1079	21.8861	22.1098	22.3692	21.5191	21.7357	22.0126	21.8502	21.9595	22.2632	22.3204	23.6454	22.6955	21.9634	21.6973	21.7923	22.9557	21.8822	21.8418	21.784	21.1685	21.648	22.1184	22.4001
A0A0U1RPD8;Q8K284-2;Q8K284;A0A0U1RP70;A0A0U1RNK8	A0A0U1RPD8;Q8K284-2;Q8K284	General transcription factor 3C polypeptide 1	Gtf3c1	tr|A0A0U1RPD8|A0A0U1RPD8_MOUSE Isoform of Q8K284, General transcription factor 3C polypeptide 1 OS=Mus musculus OX=10090 GN=Gtf3c1 PE=1 SV=1;sp|Q8K284-2|TF3C1_MOUSE Isoform of Q8K284, Isoform 2 of General transcription factor 3C polypeptide 1 OS=Mus muscul	157	9;9;9;2;1	9;9;9;2;1	9;9;9;2;1	23.1342	23.4532	23.4063	22.9048	23.1024	22.8515	23.3738	23.9672	23.2674	23.0613	23.3712	22.865	23.7599	22.8049	22.8575	23.3156	22.9955	23.0839	23.5337	23.4298	22.7861	24.4542	23.872	23.1373	24.1715	23.6863	23.2574	23.1789	23.0818	23.2249	24.2282	23.8502	23.8534	23.7874	23.5316	23.3076	23.2299	23.2305	23.1852	22.5917	22.9823
A0A0U1RPF2;Q99P31;A0A0U1RPE7;A0A0U1RQ49	A0A0U1RPF2;Q99P31	Hsp70-binding protein 1	Hspbp1	tr|A0A0U1RPF2|A0A0U1RPF2_MOUSE Isoform of Q99P31, Hsp70-binding protein 1 (Fragment) OS=Mus musculus OX=10090 GN=Hspbp1 PE=1 SV=1;sp|Q99P31|HPBP1_MOUSE Hsp70-binding protein 1 OS=Mus musculus OX=10090 GN=Hspbp1 PE=1 SV=1	158	3;3;1;1	3;3;1;1	3;3;1;1	21.7549	19.724	20.5156	21.7179	21.7764	21.6179	21.718	20.7339	20.8938	21.8229	21.319	23.4966	21.5403	20.493	21.3975	21.6234	19.1707	21.4089	21.4284	21.6202	21.7124	21.9102	21.9321	21.503	20.3757	20.5629	21.438	21.6501	21.9093	21.5836	20.8982	20.7496	22.238	21.3823	20.8625	20.3205	21.5478	22.3818	19.5674	20.6024	21.3624
A0A0U1RPW3;A0A0U1RPK1;Q8BMB0-2;Q8BMB0-3;Q8BMB0;A0A0U1RNN7	A0A0U1RPW3;A0A0U1RPK1;Q8BMB0-2;Q8BMB0-3;Q8BMB0;A0A0U1RNN7	Protein EMSY	Emsy	tr|A0A0U1RPW3|A0A0U1RPW3_MOUSE Isoform of Q8BMB0, BRCA2-interacting transcriptional repressor EMSY (Fragment) OS=Mus musculus OX=10090 GN=Emsy PE=1 SV=2;tr|A0A0U1RPK1|A0A0U1RPK1_MOUSE Isoform of Q8BMB0, BRCA2-interacting transcriptional repressor EMSY OS=M	160	2;2;2;2;2;1	2;2;2;2;2;1	2;2;2;2;2;1	24.8629	25.1032	24.6715	24.726	20.282	19.4435	25.0346	24.9975	25.2021	21.6082	21.3944	20.5033	19.5217	21.0816	22.4603	21.1644	20.8712	21.9896	24.8285	24.827	21.7445	25.2808	20.6685	25.1509	24.3884	21.4245	24.6063	21.002	24.6173	20.9342	24.5334	24.495	24.9422	24.6547	24.759	24.8065	20.6109	19.5602	21.8703	19.8223	21.4637
A0A0U1RPM2;P16879;A0A0U1RNL3;A0A0U1RPD6;A0A0U1RPB9;A0A0U1RQ80	A0A0U1RPM2;P16879;A0A0U1RNL3	Tyrosine-protein kinase Fes/Fps	Fes	tr|A0A0U1RPM2|A0A0U1RPM2_MOUSE Isoform of P16879, Tyrosine-protein kinase OS=Mus musculus OX=10090 GN=Fes PE=1 SV=1;sp|P16879|FES_MOUSE Tyrosine-protein kinase Fes/Fps OS=Mus musculus OX=10090 GN=Fes PE=1 SV=2;tr|A0A0U1RNL3|A0A0U1RNL3_MOUSE Isoform of P168	161	7;7;4;1;1;1	7;7;4;1;1;1	7;7;4;1;1;1	22.2196	21.7915	21.7268	21.8787	22.4341	22.5826	22.0913	21.7952	22.1029	21.804	21.8471	21.6664	22.7992	22.7492	22.1187	22.0117	21.9583	21.5932	22.5948	22.68	22.1122	22.4329	22.788	22.3164	23.976	24.0989	23.6882	23.5858	23.8206	23.7131	23.7337	23.8214	23.5548	23.5574	23.4751	23.4185	22.6563	22.9256	22.6011	23.0079	22.8714
A0A0U1RQ37;Q921J4;A0A0U1RQ22	A0A0U1RQ37;Q921J4;A0A0U1RQ22	Ubiquitin-conjugating enzyme E2 S	Ube2s	tr|A0A0U1RQ37|A0A0U1RQ37_MOUSE Isoform of Q921J4, MCG20927, isoform CRA_b OS=Mus musculus OX=10090 GN=Ube2s PE=1 SV=1;sp|Q921J4|UBE2S_MOUSE Ubiquitin-conjugating enzyme E2 S OS=Mus musculus OX=10090 GN=Ube2s PE=1 SV=1;tr|A0A0U1RQ22|A0A0U1RQ22_MOUSE Isoform	162	3;3;2	3;3;2	3;3;2	22.372	23.2244	22.0666	23.241	22.9494	22.963	21.4547	22.9306	23.0901	22.8501	20.1558	22.8172	23.1819	22.9731	21.4407	23.2375	20.6092	23.1595	23.2627	23.4491	23.3977	22.9365	22.8228	22.786	22.973	23.0019	22.9185	23.3069	23.1769	23.1482	20.89	22.8194	22.1338	20.4937	22.8529	22.9196	23.2871	22.9704	22.9226	23.6837	20.6092
A0A140LHA2;Q9WVA3;A0A140LJ21;A0A140LI47;A0A140LIM5	A0A140LHA2;Q9WVA3;A0A140LJ21	Mitotic checkpoint protein BUB3	Bub3	tr|A0A140LHA2|A0A140LHA2_MOUSE Isoform of Q9WVA3, Mitotic checkpoint protein BUB3 OS=Mus musculus OX=10090 GN=Bub3 PE=1 SV=1;sp|Q9WVA3|BUB3_MOUSE Mitotic checkpoint protein BUB3 OS=Mus musculus OX=10090 GN=Bub3 PE=1 SV=2;tr|A0A140LJ21|A0A140LJ21_MOUSE Isof	163	9;9;5;3;3	9;9;5;3;3	9;9;5;3;3	24.5638	24.7716	24.4368	24.6576	24.898	24.792	24.775	25.2877	24.6564	25.0493	25.0897	24.8607	24.2611	24.5421	24.4598	24.7293	24.5188	24.515	24.6342	24.8406	24.5883	24.6316	24.7679	24.8913	24.6919	24.6261	24.7984	24.6609	24.7638	24.5209	24.8984	24.4312	24.8243	24.8766	24.818	24.7563	25.206	24.8371	24.8954	24.9203	24.9102
A0A140LJ01;A0A140LHG8;Q9CYN2;A0A140LHR3;A0A140LJG6;A0A140LIK0;A0A140LHW5	A0A140LJ01;A0A140LHG8;Q9CYN2;A0A140LHR3;A0A140LJG6;A0A140LIK0	Signal peptidase complex subunit 2	Spcs2	tr|A0A140LJ01|A0A140LJ01_MOUSE Isoform of Q9CYN2, Signal peptidase complex subunit 2 (Fragment) OS=Mus musculus OX=10090 GN=Spcs2 PE=1 SV=1;tr|A0A140LHG8|A0A140LHG8_MOUSE Isoform of Q9CYN2, Signal peptidase complex subunit 2 OS=Mus musculus OX=10090 GN=Spc	164	6;6;6;5;4;3;1	6;6;6;5;4;3;1	6;6;6;5;4;3;1	24.2596	23.4593	23.8024	24.3097	23.3878	24.1081	23.944	24.2498	23.9162	24.4421	24.3196	24.773	24.0755	23.9391	24.7492	24.1763	24.1618	24.2625	23.6819	23.7885	24.2334	23.6083	23.8809	23.789	24.205	23.6486	24.3811	24.5306	24.3027	24.4786	24.072	23.8442	24.117	24.4243	24.2363	24.3307	24.3176	24.2639	24.466	24.2185	24.5124
A0A140LHU9;A0A140LI54;Q3TRM4-2;Q3TRM4-3;Q3TRM4;Q3TRM4-4;A0A140LHT9;A2AJ88-3	A0A140LHU9;A0A140LI54;Q3TRM4-2;Q3TRM4-3;Q3TRM4;Q3TRM4-4	Neuropathy target esterase	Pnpla6	tr|A0A140LHU9|A0A140LHU9_MOUSE Isoform of Q3TRM4, Neuropathy target esterase OS=Mus musculus OX=10090 GN=Pnpla6 PE=1 SV=1;tr|A0A140LI54|A0A140LI54_MOUSE Isoform of Q3TRM4, Neuropathy target esterase OS=Mus musculus OX=10090 GN=Pnpla6 PE=1 SV=1;sp|Q3TRM4-2|	165	3;3;3;3;3;2;1;1	3;3;3;3;3;2;1;1	2;2;2;2;2;1;1;0	21.1872	20.9826	20.4007	20.139	20.122	20.5143	20.3193	20.4951	20.5917	20.6043	20.2454	20.3586	20.763	20.451	21.4163	20.0956	20.507	20.2081	20.876	20.6783	20.0538	21.612	22.0199	20.9435	21.5212	20.7477	20.5082	20.751	20.5532	21.1782	21.3511	20.5584	20.7112	20.6032	20.7187	20.2784	20.3615	20.4511	20.4881	21.1423	21.6354
A0A140LHY7;Q8BH76;Q9EQ28;A0A140LIW6	A0A140LHY7;Q8BH76;Q9EQ28;A0A140LIW6	DNA polymerase delta subunit 3	Pold3	tr|A0A140LHY7|A0A140LHY7_MOUSE Isoform of Q9EQ28, DNA polymerase delta subunit 3 OS=Mus musculus OX=10090 GN=Pold3 PE=1 SV=1;tr|Q8BH76|Q8BH76_MOUSE Isoform of Q9EQ28, DNA polymerase delta subunit 3 OS=Mus musculus OX=10090 GN=Pold3 PE=1 SV=1;sp|Q9EQ28|DPOD	166	6;6;6;4	6;6;6;4	6;6;6;4	24.1231	23.8976	23.8261	23.5377	23.6974	23.8254	23.9334	23.8247	23.929	23.8254	23.7747	23.6645	23.3284	23.6495	24.01	23.6368	23.6886	23.5331	23.8425	23.9652	24.0308	24.1642	24.2791	24.3842	23.9143	23.8051	23.853	23.5781	23.5898	23.6276	23.8452	23.7454	24.095	23.8275	23.7344	23.8615	23.7255	23.9409	23.9765	23.458	23.6948
A0A140LIT2;O88455	A0A140LIT2;O88455	7-dehydrocholesterol reductase	Dhcr7	tr|A0A140LIT2|A0A140LIT2_MOUSE Isoform of O88455, 7-dehydrocholesterol reductase OS=Mus musculus OX=10090 GN=Dhcr7 PE=1 SV=1;sp|O88455|DHCR7_MOUSE 7-dehydrocholesterol reductase OS=Mus musculus OX=10090 GN=Dhcr7 PE=1 SV=1	169	2;2	2;2	2;2	22.3354	21.2207	20.1085	22.1192	22.4038	22.3767	22.5881	22.9503	22.4046	21.468	22.6238	22.3744	20.9858	22.6236	22.2728	22.4675	22.8636	20.1661	20.6011	22.91	20.9884	22.3528	22.7362	22.4111	22.9568	22.2204	21.2404	22.3918	22.9188	22.195	22.6148	22.6109	21.1278	22.4854	23.0266	21.5652	23.0959	23.3801	23.0231	22.3378	22.0157
E9Q394-2;E9Q394;A0A140LJJ5;A0A140LHG3;A0A140LHQ3;A0A140LID7;A0A140LIX0	E9Q394-2;E9Q394;A0A140LJJ5;A0A140LHG3		Akap13	sp|E9Q394-2|AKP13_MOUSE Isoform of E9Q394, Isoform 2 of A-kinase anchor protein 13 OS=Mus musculus OX=10090 GN=Akap13;sp|E9Q394|AKP13_MOUSE A-kinase anchor protein 13 OS=Mus musculus OX=10090 GN=Akap13 PE=1 SV=1;tr|A0A140LJJ5|A0A140LJJ5_MOUSE Isoform of E9	171	7;7;7;4;1;1;1	7;7;7;4;1;1;1	7;7;7;4;1;1;1	20.3245	21.1154	23.1556	20.2235	22.0313	21.5517	22.9326	23.1494	21.7533	19.7205	21.5904	21.2963	23.1201	21.0287	22.9262	23.4233	22.9216	20.7134	23.0197	23.0755	21.2739	23.5442	23.3988	23.5015	23.4389	23.353	24.7221	23.5858	23.1486	23.5068	23.6254	23.4143	23.6985	23.6947	23.5578	24.0693	20.9886	20.8541	23.3351	21.7135	22.4596
A0A140T8R7;Q8CFE3;A0A0A6YWY4;A0A0A6YWP7;A0A0A6YXM5;Q6PGA0-2;Q6PGA0	A0A140T8R7;Q8CFE3;A0A0A6YWY4;A0A0A6YWP7;A0A0A6YXM5;Q6PGA0-2;Q6PGA0	REST corepressor 1;REST corepressor 3	Rcor1;Rcor3	tr|A0A140T8R7|A0A140T8R7_MOUSE Isoform of Q8CFE3, REST corepressor 1 OS=Mus musculus OX=10090 GN=Rcor1 PE=1 SV=1;sp|Q8CFE3|RCOR1_MOUSE REST corepressor 1 OS=Mus musculus OX=10090 GN=Rcor1 PE=1 SV=3;tr|A0A0A6YWY4|A0A0A6YWY4_MOUSE Isoform of Q6PGA0, REST cor	173	2;2;1;1;1;1;1	2;2;1;1;1;1;1	2;2;1;1;1;1;1	22.5944	22.5513	22.7414	23.0299	22.5102	23.4493	22.6035	22.5988	20.5939	22.3418	21.4498	23.5218	21.0992	21.8913	22.5075	22.4671	22.3012	22.8254	22.7385	21.8888	22.5231	21.2115	21.981	22.9443	21.9747	21.5931	22.3105	22.1892	22.0264	22.0207	22.3714	21.8698	22.343	22.3482	22.4214	22.3535	21.684	21.5774	20.4783	22.3742	21.8674
A0A140T8S5;Q8K327	A0A140T8S5;Q8K327	Chromosome alignment-maintaining phosphoprotein 1	Champ1	tr|A0A140T8S5|A0A140T8S5_MOUSE Isoform of Q8K327, Chromosome alignment-maintaining phosphoprotein 1 OS=Mus musculus OX=10090 GN=Champ1 PE=1 SV=2;sp|Q8K327|CHAP1_MOUSE Chromosome alignment-maintaining phosphoprotein 1 OS=Mus musculus OX=10090 GN=Champ1 PE=1	174	10;10	10;10	10;10	24.2241	24.1413	22.3128	23.5547	23.4998	24.0089	23.929	24.5355	24.1653	23.6105	23.5644	24.186	22.7153	23.3461	22.6143	23.248	23.1666	23.193	24.1675	24.0908	24.1416	24.3405	24.4271	24.6775	23.7189	23.6794	23.9037	23.5192	23.2379	23.6865	24.1305	23.7652	24.2807	24.204	23.8622	24.0835	23.0172	23.005	23.0384	22.8646	22.8312
A0A1B0GR11;Q93092	A0A1B0GR11;Q93092	Transaldolase	Taldo1	tr|A0A1B0GR11|A0A1B0GR11_MOUSE Isoform of Q93092, Transaldolase OS=Mus musculus OX=10090 GN=Taldo1 PE=1 SV=1;sp|Q93092|TALDO_MOUSE Transaldolase OS=Mus musculus OX=10090 GN=Taldo1 PE=1 SV=2	176	9;9	9;9	9;9	24.3605	23.6466	23.6943	24.3932	24.061	23.6713	24.037	23.8393	23.9899	25.3636	24.2418	25.6133	23.7873	24.0675	23.8214	23.6014	23.5081	23.8146	23.5489	24.0038	23.5631	23.7732	25.6586	24.3019	23.3888	23.4335	24.23	23.7828	24.5771	23.5686	24.5736	23.9248	23.8102	24.1595	24.0964	24.7554	25.3932	24.9706	24.4177	24.9408	24.6683
Q5PR72;A0A1B0GRJ9;F7D3W5;Q922S4-2;Q922S4-3;Q922S4	Q5PR72;A0A1B0GRJ9;F7D3W5;Q922S4-2;Q922S4-3;Q922S4	cGMP-dependent 3,5-cyclic phosphodiesterase	Pde2a	tr|Q5PR72|Q5PR72_MOUSE Isoform of Q922S4, Phosphodiesterase OS=Mus musculus OX=10090 GN=Pde2a PE=1 SV=1;tr|A0A1B0GRJ9|A0A1B0GRJ9_MOUSE Isoform of Q922S4, Phosphodiesterase OS=Mus musculus OX=10090 GN=Pde2a PE=1 SV=1;tr|F7D3W5|F7D3W5_MOUSE Phosphodiesterase	179	7;7;7;7;7;7	7;7;7;7;7;7	7;7;7;7;7;7	23.3166	23.2593	23.4081	23.4296	23.3817	23.3815	23.3399	23.2873	23.691	23.504	22.8573	23.3142	23.1552	23.1667	23.0975	23.112	23.0883	23.1992	23.5216	22.8156	23.0686	23.0707	22.5532	23.3758	23.1854	22.8717	23.0556	23.8009	23.594	22.8994	23.1478	22.9188	23.587	22.8474	23.0462	23.5129	25.0717	25.0766	24.1522	25.2559	25.2638
A0A1B0GRS5;P30204-2;P30204	A0A1B0GRS5;P30204-2;P30204	Macrophage scavenger receptor types I and II	Msr1	tr|A0A1B0GRS5|A0A1B0GRS5_MOUSE Isoform of P30204, Macrophage scavenger receptor types I and II (Fragment) OS=Mus musculus OX=10090 GN=Msr1 PE=1 SV=1;sp|P30204-2|MSRE_MOUSE Isoform of P30204, Isoform II of Macrophage scavenger receptor types I and II OS=Mus	181	3;3;3	3;3;3	3;3;3	21.0096	23.1588	21.1116	23.6105	23.7055	23.5492	23.0437	22.9622	23.2148	23.4038	23.2459	23.4631	23.0726	22.9173	23.2761	23.2991	21.763	19.8401	23.4984	23.416	23.6279	23.0339	22.8387	21.7308	21.124	21.9598	20.0277	23.1691	23.0923	22.9391	21.1356	21.9488	21.4721	21.8548	20.8907	21.2333	24.2402	24.0307	23.3789	24.8095	24.384
A0A1B0GRU3;E9Q8K8;Q6ZPZ3-2;Q6ZPZ3	A0A1B0GRU3;E9Q8K8;Q6ZPZ3-2;Q6ZPZ3	Zinc finger CCCH domain-containing protein 4	Zc3h4	tr|A0A1B0GRU3|A0A1B0GRU3_MOUSE Isoform of Q6ZPZ3, Zinc finger CCCH domain-containing protein 4 OS=Mus musculus OX=10090 GN=Zc3h4 PE=1 SV=1;tr|E9Q8K8|E9Q8K8_MOUSE Isoform of Q6ZPZ3, Zinc finger CCCH domain-containing protein 4 OS=Mus musculus OX=10090 GN=Zc	182	3;3;3;3	3;3;3;3	3;3;3;3	21.1916	23.4723	23.1716	23.2083	23.1247	23.2261	23.0644	23.2202	23.0995	23.0395	22.0158	22.7227	22.8451	23.0007	23.154	21.1426	22.731	22.9851	23.6695	23.3262	23.3024	23.9353	23.5843	23.9152	22.9677	22.8487	23.2763	23.3401	21.2147	23.3715	22.9025	23.0856	23.2886	23.4564	23.1097	23.4615	23.1206	22.705	23.1749	23.0249	20.4699
A0A1B0GSG3;D3Z197;D3Z357;Q6P2L6-4;Q6P2L6-2;Q6P2L6	A0A1B0GSG3;D3Z197;D3Z357;Q6P2L6-4;Q6P2L6-2;Q6P2L6	Histone-lysine N-methyltransferase;Histone-lysine N-methyltransferase NSD3	Whsc1l1	tr|A0A1B0GSG3|A0A1B0GSG3_MOUSE Isoform of Q6P2L6, Histone-lysine N-methyltransferase NSD3 OS=Mus musculus OX=10090 GN=Nsd3 PE=1 SV=1;tr|D3Z197|D3Z197_MOUSE Isoform of Q6P2L6, Histone-lysine N-methyltransferase NSD3 OS=Mus musculus OX=10090 GN=Nsd3 PE=1 SV=	184	3;3;3;3;3;3	3;3;3;3;3;3	3;3;3;3;3;3	22.5302	22.1884	21.9971	21.0388	22.4904	20.5672	22.0416	22.1508	21.9979	22.0184	22.0063	20.6652	21.7745	22.111	20.9179	21.679	22.8122	20.828	21.6469	23.4568	23.5901	22.3515	20.4146	22.5526	22.9894	19.3303	21.6792	21.2404	21.4981	22.5773	21.7561	21.7668	21.9269	22.0058	21.8051	21.9609	21.8994	21.8426	21.6521	21.9554	22.8295
D3Z0B9;A0A1B0GSU0;Q571I9;A0A1B0GSN3	D3Z0B9;A0A1B0GSU0;Q571I9	Aldehyde dehydrogenase family 16 member A1	Aldh16a1	tr|D3Z0B9|D3Z0B9_MOUSE Isoform of Q571I9, Aldehyde dehydrogenase family 16 member A1 OS=Mus musculus OX=10090 GN=Aldh16a1 PE=1 SV=3;tr|A0A1B0GSU0|A0A1B0GSU0_MOUSE Isoform of Q571I9, Aldehyde dehydrogenase family 16 member A1 OS=Mus musculus OX=10090 GN=Ald	185	9;9;9;2	9;9;9;2	9;9;9;2	24.4235	23.9667	24.1726	24.2227	24.2428	24.3553	24.159	24.5913	24.0783	24.8152	24.6351	24.849	24.1172	24.112	24.307	24.1909	24.4227	24.1839	24.3694	24.5935	24.4473	24.6248	24.7928	24.3136	25.0205	24.9724	25.1241	25.1466	25.0489	25.2264	24.7665	24.704	24.7021	24.8436	24.7252	24.7464	24.9111	24.9134	25.088	24.8958	25.2047
A0A1B0GSX7;Q6PFD9;B2RQL0;A0A140T8J8;A0A1B0GRB5;A0A1B0GRA7;A0A1B0GS62	A0A1B0GSX7;Q6PFD9;B2RQL0;A0A140T8J8	Nuclear pore complex protein Nup98-Nup96;Nuclear pore complex protein Nup98;Nuclear pore complex protein Nup96	Nup98	tr|A0A1B0GSX7|A0A1B0GSX7_MOUSE Isoform of Q6PFD9, Nuclear pore complex protein Nup98-Nup96 OS=Mus musculus OX=10090 GN=Nup98 PE=1 SV=1;sp|Q6PFD9|NUP98_MOUSE Nuclear pore complex protein Nup98-Nup96 OS=Mus musculus OX=10090 GN=Nup98 PE=1 SV=2;tr|B2RQL0|B2RQ	186	14;14;8;8;5;5;1	14;14;8;8;5;5;1	14;14;8;8;5;5;1	24.8009	24.6341	24.6262	24.485	24.4675	23.8242	24.7651	24.5293	24.6232	25.028	24.3101	25.6264	24.3865	24.3661	24.8227	24.5342	24.3157	24.6673	24.8915	24.8614	24.6582	25.5548	24.7576	25.5224	25.0752	24.9794	25.2042	24.4957	25.3377	24.653	24.9953	24.4646	24.4912	24.6787	25.335	24.7771	24.5669	24.3631	24.5601	24.379	24.2994
E9Q405;A0A1C7ZN10;K3W4L0;B2RRE2;E9QAX2;Q9JMH9-5;Q9JMH9-7;Q9JMH9-2;Q9JMH9-4;Q9JMH9-1;Q9JMH9;Q9JMH9-6;E9QA74	E9Q405;A0A1C7ZN10;K3W4L0;B2RRE2;E9QAX2;Q9JMH9-5;Q9JMH9-7;Q9JMH9-2;Q9JMH9-4;Q9JMH9-1;Q9JMH9;Q9JMH9-6;E9QA74	Unconventional myosin-XVIIIa	Myo18a	tr|E9Q405|E9Q405_MOUSE Isoform of Q9JMH9, Unconventional myosin-XVIIIa OS=Mus musculus OX=10090 GN=Myo18a PE=1 SV=1;tr|A0A1C7ZN10|A0A1C7ZN10_MOUSE Isoform of Q9JMH9, Unconventional myosin-XVIIIa OS=Mus musculus OX=10090 GN=Myo18a PE=1 SV=1;tr|K3W4L0|K3W4L0	190	13;13;13;13;13;13;13;13;13;13;13;13;12	13;13;13;13;13;13;13;13;13;13;13;13;12	13;13;13;13;13;13;13;13;13;13;13;13;12	24.1658	23.5063	23.8795	23.9854	23.8414	24.2199	24.0908	23.4691	23.6159	23.5927	23.6131	23.6435	24.5612	23.9432	24.2605	23.4754	23.5532	23.5323	24.2335	24.3912	24.0382	24.0844	24.3318	24.2501	23.8632	23.7525	24.6491	23.9167	24.0242	23.7351	23.87	23.6117	24.5849	23.5747	24.1958	23.5057	24.2064	24.4994	24.7293	24.2104	24.6982
A0A1D5RL92;G5E8I8;Q8CGZ0	A0A1D5RL92;G5E8I8;Q8CGZ0	Calcium homeostasis endoplasmic reticulum protein	Cherp	tr|A0A1D5RL92|A0A1D5RL92_MOUSE Isoform of Q8CGZ0, Calcium homeostasis endoplasmic reticulum protein OS=Mus musculus OX=10090 GN=Cherp PE=1 SV=1;tr|G5E8I8|G5E8I8_MOUSE Isoform of Q8CGZ0, Calcium homeostasis endoplasmic reticulum protein OS=Mus musculus OX=1	191	27;27;27	27;27;27	27;27;27	27.4166	27.6466	27.8854	27.2193	27.4955	27.5853	27.6854	27.7748	27.9906	27.3167	27.754	27.1171	26.8531	27.3398	27.3581	27.6559	27.2574	27.742	27.5504	27.6411	27.4901	27.3303	26.9454	27.7442	27.029	26.7409	26.7558	27.3646	27.213	27.1379	27.1002	27.0117	27.1453	27.0208	26.9552	27.2848	27.631	27.439	27.5156	27.439	27.3849
A0A1D5RLG3;Q80UJ7	A0A1D5RLG3;Q80UJ7	Rab3 GTPase-activating protein catalytic subunit	Rab3gap1	tr|A0A1D5RLG3|A0A1D5RLG3_MOUSE Isoform of Q80UJ7, Rab3 GTPase-activating protein catalytic subunit OS=Mus musculus OX=10090 GN=Rab3gap1 PE=1 SV=1;sp|Q80UJ7|RB3GP_MOUSE Rab3 GTPase-activating protein catalytic subunit OS=Mus musculus OX=10090 GN=Rab3gap1 PE	193	3;3	3;3	3;3	22.4772	22.8593	22.7772	22.4175	22.5581	22.8542	22.9044	22.9526	23.0302	22.8197	22.9366	22.5874	22.7159	22.6388	22.4209	22.8938	22.8115	22.5637	22.8251	22.6662	22.4007	23.2167	22.5426	22.7057	23.2607	23.0078	22.8124	22.6804	22.7492	22.2916	22.9201	22.952	22.8397	22.9099	22.9849	22.8701	22.9119	22.9989	22.7857	22.7553	22.4933
E9PZA7;E9QLK7;E9PWT1;A0A1D5RLL4;F7CGG2;Q80YV3;D3YY11	E9PZA7;E9QLK7;E9PWT1;A0A1D5RLL4;F7CGG2;Q80YV3	Transformation/transcription domain-associated protein	Trrap	tr|E9PZA7|E9PZA7_MOUSE Isoform of Q80YV3, Transformation/transcription domain-associated protein OS=Mus musculus OX=10090 GN=Trrap PE=1 SV=1;tr|E9QLK7|E9QLK7_MOUSE Isoform of Q80YV3, Transformation/transcription domain-associated protein OS=Mus musculus OX	194	11;11;11;11;10;7;1	11;11;11;11;10;7;1	11;11;11;11;10;7;1	23.0999	22.8363	23.463	22.7871	23.3395	22.6601	22.8326	22.9622	22.4207	22.9782	22.5015	22.5257	24.749	22.646	21.2955	22.9016	22.9816	22.264	23.0648	23.2387	23.3439	24.9812	23.3574	23.0899	23.8942	23.5839	22.9551	22.6365	22.611	23.0065	23.9039	24.6727	22.9806	23.4817	23.3669	23.2952	22.6715	23.0992	22.3878	22.7188	23.0806
Q3SXA6;A0A1D5RLN9;A0A1D5RMN0	Q3SXA6;A0A1D5RLN9;A0A1D5RMN0		Tnip3	tr|Q3SXA6|Q3SXA6_MOUSE Isoform of A0A1D5RMN0, RIKEN cDNA 9030611K07, isoform CRA_b OS=Mus musculus OX=10090 GN=Tnip3 PE=1 SV=1;tr|A0A1D5RLN9|A0A1D5RLN9_MOUSE Isoform of A0A1D5RMN0, TNFAIP3-interacting protein 3 OS=Mus musculus OX=10090 GN=Tnip3 PE=1 SV=1;t	195	2;2;2	2;2;2	2;2;2	21.1344	21.6593	21.0903	22.0469	19.796	21.5657	21.5669	21.3565	20.9808	22.7451	20.3218	21.5212	21.7858	21.8647	22.0499	20.3485	21.7859	21.5715	22.0026	21.9505	22.2173	20.7736	21.2758	20.5971	20.8908	20.4654	21.3281	22.2899	22.8758	20.4526	21.1228	20.5573	20.5215	21.1173	21.2101	21.4934	21.6857	21.5391	20.7481	22.4317	22.4455
A0A1D5RLY1;A0A1D5RLX7;A0A1D5RLW0;A0A1D5RLU2;Q91WE2;A0A1D5RLF2;A0A1D5RLI3;A0A1D5RM30;A0A1D5RLD7;A0A1D5RLT4;A0A1D5RLJ3	A0A1D5RLY1;A0A1D5RLX7;A0A1D5RLW0;A0A1D5RLU2;Q91WE2;A0A1D5RLF2;A0A1D5RLI3	Protein FAM192A	Fam192a	tr|A0A1D5RLY1|A0A1D5RLY1_MOUSE Isoform of Q91WE2, Protein FAM192A (Fragment) OS=Mus musculus OX=10090 GN=Fam192a PE=1 SV=1;tr|A0A1D5RLX7|A0A1D5RLX7_MOUSE Isoform of Q91WE2, Protein FAM192A (Fragment) OS=Mus musculus OX=10090 GN=Fam192a PE=1 SV=1;tr|A0A1D5R	196	3;3;3;3;3;2;2;1;1;1;1	3;3;3;3;3;2;2;1;1;1;1	3;3;3;3;3;2;2;1;1;1;1	20.7205	21.6829	22.3613	20.8211	20.3955	21.5594	21.2835	19.9751	21.4543	21.0003	22.3163	21.2361	20.3231	20.8573	21.8235	22.2859	20.3351	21.9312	20.9942	20.2415	22.1997	20.3662	22.2962	22.3917	20.8158	21.1122	21.7495	21.0803	20.5044	20.7421	21.081	22.5207	21.608	20.6872	21.6866	20.2995	20.4339	21.0099	21.2351	21.3295	19.9164
A0A1D5RMB4;A0A1D5RLV0;Q8C1D8	A0A1D5RMB4;A0A1D5RLV0;Q8C1D8	Protein IWS1 homolog	Iws1	tr|A0A1D5RMB4|A0A1D5RMB4_MOUSE Isoform of Q8C1D8, Protein IWS1 homolog (Fragment) OS=Mus musculus OX=10090 GN=Iws1 PE=1 SV=1;tr|A0A1D5RLV0|A0A1D5RLV0_MOUSE Isoform of Q8C1D8, Protein IWS1 homolog OS=Mus musculus OX=10090 GN=Iws1 PE=1 SV=1;sp|Q8C1D8|IWS1_MO	197	2;2;2	2;2;2	2;2;2	22.5434	22.5804	22.5925	21.5408	21.0306	21.0144	22.344	22.4086	21.4026	22.3401	22.1504	21.4875	20.2603	20.5093	21.5257	21.3228	22.5675	20.2775	20.5288	21.5382	20.6792	22.6257	22.2927	21.2891	21.5062	22.0169	20.1265	21.0051	21.4777	21.7894	22.0519	21.7501	19.8464	22.2574	21.788	20.1018	20.6474	20.9171	20.9173	21.9491	21.2997
A0A1D5RM83;E9PUA3;Q8R0S2;Q8R0S2-2;D3Z6V7;D3Z5I6;A4GZ26;E9QAD8;Q5DU25;A0A0R4J1U6	A0A1D5RM83;E9PUA3;Q8R0S2;Q8R0S2-2	IQ motif and SEC7 domain-containing protein 1	Iqsec1	tr|A0A1D5RM83|A0A1D5RM83_MOUSE Isoform of Q8R0S2, IQ motif and SEC7 domain-containing protein 1 OS=Mus musculus OX=10090 GN=Iqsec1 PE=1 SV=1;tr|E9PUA3|E9PUA3_MOUSE Isoform of Q8R0S2, IQ motif and SEC7 domain-containing protein 1 OS=Mus musculus OX=10090 GN	201	11;11;11;11;3;3;3;3;3;1	11;11;11;11;3;3;3;3;3;1	10;10;10;10;2;2;2;2;2;1	24.5268	24.1622	24.7426	23.9537	24.5275	24.3856	24.1891	23.8859	24.5101	23.892	24.1912	24.1618	23.9505	23.8169	24.6885	24.1794	23.6467	24.8686	24.4256	24.4736	24.5939	24.3936	23.7995	24.7462	24.3672	23.7357	24.1427	24.4757	24.7094	24.5516	24.5908	23.6635	23.9915	24.2757	24.1451	24.3964	24.025	23.8079	24.582	24.2252	25.0876
B7ZWL1;A0A1D5RMJ8;Q6ZQ08-2;Q6ZQ08;Q6ZQ08-4;A0A1D5RMD8;A0A1D5RM04;A0A1D5RML9;Q6ZQ08-3	B7ZWL1;A0A1D5RMJ8;Q6ZQ08-2;Q6ZQ08;Q6ZQ08-4	CCR4-NOT transcription complex subunit 1	Cnot1	tr|B7ZWL1|B7ZWL1_MOUSE Isoform of Q6ZQ08, CCR4-NOT transcription complex subunit 1 OS=Mus musculus OX=10090 GN=Cnot1 PE=1 SV=1;tr|A0A1D5RMJ8|A0A1D5RMJ8_MOUSE Isoform of Q6ZQ08, CCR4-NOT transcription complex subunit 1 OS=Mus musculus OX=10090 GN=Cnot1 PE=1	202	16;16;16;16;16;7;4;4;4	16;16;16;16;16;7;4;4;4	16;16;16;16;16;7;4;4;4	24.5584	23.8082	23.9715	24.0055	23.8631	24.1246	23.4191	23.932	23.8537	24.7322	23.792	24.4643	25.4784	23.9118	24.1074	23.8196	24.7034	23.2304	24.2386	24.0451	24.3301	25.1079	25.2521	24.905	25.1461	25.3617	25.0345	24.2228	24.2728	24.1599	25.0798	25.0579	24.7081	24.0833	25.3043	24.1982	23.6515	24.0857	24.069	23.7002	24.027
A0A1L1SSE2;A0A1L1SQA7;A0A1L1SS47;A0A1L1SQF2;Q8BH15-5;Q8BH15-4;Q8BH15-3;Q8BH15-2;Q8BH15	A0A1L1SSE2;A0A1L1SQA7;A0A1L1SS47;A0A1L1SQF2;Q8BH15-5;Q8BH15-4;Q8BH15-3;Q8BH15-2;Q8BH15	CCR4-NOT transcription complex subunit 10	Cnot10	tr|A0A1L1SSE2|A0A1L1SSE2_MOUSE Isoform of Q8BH15, CCR4-NOT transcription complex subunit 10 OS=Mus musculus OX=10090 GN=Cnot10 PE=1 SV=1;tr|A0A1L1SQA7|A0A1L1SQA7_MOUSE Isoform of Q8BH15, CCR4-NOT transcription complex subunit 10 OS=Mus musculus OX=10090 GN	204	2;2;2;2;2;2;2;2;2	2;2;2;2;2;2;2;2;2	2;2;2;2;2;2;2;2;2	21.9578	21.3139	21.5737	21.1087	21.4891	20.9289	20.832	20.8973	21.079	20.8287	20.3719	20.823	20.5569	18.4476	21.1187	21.0272	21.2733	21.2655	20.6277	20.8062	21.7881	21.1363	22.1922	21.1598	21.4131	21.1309	21.9499	20.1909	22.7101	20.056	21.1775	21.054	21.2934	21.0219	21.1765	20.9545	20.8237	21.0547	21.0207	20.55	22.358
A0A1L1SQA8;P62852	A0A1L1SQA8;P62852	40S ribosomal protein S25	Rps25	tr|A0A1L1SQA8|A0A1L1SQA8_MOUSE Isoform of P62852, 40S ribosomal protein S25 OS=Mus musculus OX=10090 GN=Rps25 PE=1 SV=1;sp|P62852|RS25_MOUSE 40S ribosomal protein S25 OS=Mus musculus OX=10090 GN=Rps25 PE=1 SV=1	205	9;9	9;9	9;9	29.8953	29.7889	30.0186	29.5806	29.9566	29.9163	29.6873	29.721	29.8849	29.5865	29.6769	29.8192	29.0517	29.9867	30.1747	29.7119	29.4897	30.0124	29.1556	29.1006	29.7073	29.0493	29.0372	29.7528	29.0534	28.9791	29.1456	29.331	29.3692	29.2899	29.2139	29.2861	29.4378	29.3484	29.1645	29.3761	29.7449	29.9004	30.1046	29.8188	30.1505
A0A1L1STE4;Q9Z1X4-3;Q9Z1X4;Q9Z1X4-2;Q45VK5;A0A1L1SQR7;A0A1L1SSU8;A0A1L1SR62;A0A1L1SQ69;A0A1L1SU19;A0A1L1ST48	A0A1L1STE4;Q9Z1X4-3;Q9Z1X4;Q9Z1X4-2;Q45VK5	Interleukin enhancer-binding factor 3	Ilf3	tr|A0A1L1STE4|A0A1L1STE4_MOUSE Isoform of Q9Z1X4, Interleukin enhancer-binding factor 3 OS=Mus musculus OX=10090 GN=Ilf3 PE=1 SV=1;sp|Q9Z1X4-3|ILF3_MOUSE Isoform of Q9Z1X4, Isoform 3 of Interleukin enhancer-binding factor 3 OS=Mus musculus OX=10090 GN=Ilf3	210	30;30;29;27;26;7;4;3;3;3;2	30;30;29;27;26;7;4;3;3;3;2	26;26;25;23;22;3;4;3;3;3;2	27.1082	27.1804	27.2366	27.1477	27.1854	27.0915	27.1062	27.2338	27.0481	26.9338	27.0297	26.9366	26.9027	27.2331	27.2769	27.0919	26.9817	27.0473	26.9693	26.9538	27.0966	26.7971	26.8465	27.066	26.6988	26.9006	26.6694	26.8121	26.8361	26.9838	26.8329	26.9156	27.1402	26.8824	26.7882	26.9865	27.0206	27.2558	27.197	26.9203	27.1846
A0A1L1STE6;Q9D6R2;Q9D6R2-2	A0A1L1STE6;Q9D6R2;Q9D6R2-2	Isocitrate dehydrogenase [NAD] subunit alpha, mitochondrial	Idh3a	tr|A0A1L1STE6|A0A1L1STE6_MOUSE Isoform of Q9D6R2, Isocitrate dehydrogenase [NAD] subunit, mitochondrial OS=Mus musculus OX=10090 GN=Idh3a PE=1 SV=1;sp|Q9D6R2|IDH3A_MOUSE Isocitrate dehydrogenase [NAD] subunit alpha, mitochondrial OS=Mus musculus OX=10090 G	211	14;14;12	14;14;12	14;14;12	25.3855	25.6925	23.7704	25.6817	26.0238	24.7498	25.3768	25.743	24.6626	25.8946	26.205	26.1067	25.0935	25.5712	24.2873	24.2034	25.2125	24.0146	23.9266	24.2902	23.9961	24.2702	25.1247	23.4682	24.7335	23.7503	24.7067	24.3306	25.1859	23.9367	24.817	23.9404	24.2931	25.1913	25.0909	24.456	25.6265	26.3422	24.8485	25.8143	26.41
A0A1L1SV25;P57780;E9Q2W9;A0A1L1SVJ6;D3Z0L8;D3Z761	A0A1L1SV25;P57780;E9Q2W9	Alpha-actinin-4	Actn4	tr|A0A1L1SV25|A0A1L1SV25_MOUSE Isoform of P57780, Alpha-actinin-4 OS=Mus musculus OX=10090 GN=Actn4 PE=1 SV=1;sp|P57780|ACTN4_MOUSE Alpha-actinin-4 OS=Mus musculus OX=10090 GN=Actn4 PE=1 SV=1;tr|E9Q2W9|E9Q2W9_MOUSE Isoform of P57780, Alpha-actinin-4 (Fragm	212	33;33;17;10;8;6	28;28;12;10;5;3	18;18;6;7;3;2	26.6458	26.2606	25.426	26.6393	25.7895	26.1982	26.6972	26.4018	26.7866	27.1359	26.6005	27.5607	26.5336	26.1371	25.0875	26.5342	26.4008	25.7686	25.2575	25.4405	25.8977	26.1249	26.4448	25.4218	25.7071	24.9582	26.111	25.5565	26.0777	25.6611	26.1193	24.9515	25.9924	26.3122	26.2828	26.2177	26.696	26.3278	26.3222	26.7	25.3857
A0A1S6GWJ4;Q91VN6	A0A1S6GWJ4;Q91VN6	Probable ATP-dependent RNA helicase DDX41	Ddx41	tr|A0A1S6GWJ4|A0A1S6GWJ4_MOUSE Isoform of Q91VN6, DEAD (Asp-Glu-Ala-Asp) box polypeptide 41 OS=Mus musculus OX=10090 GN=Ddx41 PE=1 SV=1;sp|Q91VN6|DDX41_MOUSE Probable ATP-dependent RNA helicase DDX41 OS=Mus musculus OX=10090 GN=Ddx41 PE=1 SV=2	214	13;13	13;13	13;13	25.2772	25.2873	25.1889	24.8195	25.736	25.2097	25.5941	25.1262	25.8859	25.1288	25.6319	25.0131	24.9983	25.0655	24.6861	25.3173	25.2381	24.8582	24.7316	25.1459	25.0896	25.1288	25.3133	25.3529	24.6215	25.3242	24.7679	24.7454	24.5039	24.7357	24.8049	24.8003	24.584	24.8733	24.7249	24.7331	25.6537	25.1118	25.1152	25.1968	24.8842
A0A1U6URG8;Q9WV30-4;Q9WV30;Q9WV30-2;F6VCW7	A0A1U6URG8;Q9WV30-4;Q9WV30;Q9WV30-2	Nuclear factor of activated T-cells 5	Nfat5	tr|A0A1U6URG8|A0A1U6URG8_MOUSE Isoform of Q9WV30, Nuclear factor of-activated T-cells 5 OS=Mus musculus OX=10090 GN=Nfat5 PE=1 SV=1;sp|Q9WV30-4|NFAT5_MOUSE Isoform of Q9WV30, Isoform 4 of Nuclear factor of activated T-cells 5 OS=Mus musculus OX=10090 GN=Nf	215	7;7;7;7;3	7;7;7;7;3	6;6;6;6;3	23.249	22.7738	23.3276	23.3778	23.3557	23.1296	23.1513	23.5812	23.3164	22.9605	23.191	23.3324	23.1096	22.7694	23.3441	23.1209	22.9746	23.1374	24.7245	20.4991	24.9606	23.4018	24.1624	24.5942	22.9514	23.1022	23.5784	23.756	23.5225	23.7314	22.9072	23.0145	23.6529	23.4302	23.1521	23.6925	22.9829	22.7196	23.0039	22.1064	22.2602
A0A1W2P6F6;A0A1W2P7Q9;Q60605-2;Q60605;A0A1W2P6G5;Q8CI43	A0A1W2P6F6;A0A1W2P7Q9;Q60605-2;Q60605;A0A1W2P6G5	Myosin light polypeptide 6	Myl6	tr|A0A1W2P6F6|A0A1W2P6F6_MOUSE Isoform of Q60605, Myosin light polypeptide 6 OS=Mus musculus OX=10090 GN=Myl6 PE=1 SV=1;tr|A0A1W2P7Q9|A0A1W2P7Q9_MOUSE Isoform of Q60605, Myosin light polypeptide 6 OS=Mus musculus OX=10090 GN=Myl6 PE=1 SV=1;sp|Q60605-2|MYL6	216	7;7;7;7;5;1	7;7;7;7;5;1	7;7;7;7;5;1	25.134	24.5515	24.0732	24.9069	24.6515	24.5626	24.7169	24.4313	24.2995	25.2034	24.4221	25.5637	25.2567	24.7861	25.0196	25.6951	24.4632	24.5553	25.5231	24.68	25.4467	25.634	25.2779	25.3689	24.5473	24.052	24.8079	23.6925	23.7726	24.2141	25.1284	24.5317	24.5086	25.2934	24.9718	24.6171	25.2018	24.8624	25.0102	25.4184	25.1628
A0A1W2P6X3;Q9JL26;A2AB60;Q9JL26-2;G3UWI1	A0A1W2P6X3;Q9JL26;A2AB60;Q9JL26-2	Formin-like protein 1	Fmnl1	tr|A0A1W2P6X3|A0A1W2P6X3_MOUSE Isoform of Q9JL26, Formin-like protein 1 OS=Mus musculus OX=10090 GN=Fmnl1 PE=1 SV=1;sp|Q9JL26|FMNL1_MOUSE Formin-like protein 1 OS=Mus musculus OX=10090 GN=Fmnl1 PE=1 SV=1;tr|A2AB60|A2AB60_MOUSE Isoform of Q9JL26, Formin-lik	217	42;42;40;39;4	42;42;40;39;4	38;38;36;35;4	27.6247	27.9369	27.8911	27.6747	27.9538	27.9506	27.8965	27.8307	27.9707	27.5704	27.816	27.5496	27.4459	27.7608	27.7121	27.6988	27.4297	27.655	27.906	27.8133	27.8513	27.6495	27.3421	27.656	27.6005	27.3967	27.5672	27.6504	27.8436	27.877	27.6521	27.4635	27.6602	27.6946	27.5761	27.7427	27.9489	27.7611	27.8404	27.6902	27.8316
A0A1W2P768;P84228;P68433	A0A1W2P768;P84228;P68433	Histone H3.2;Histone H3.1	Hist1h3b;Hist1h3a	tr|A0A1W2P768|A0A1W2P768_MOUSE Isoform of P84228, Histone H3.2 OS=Mus musculus OX=10090 GN=Hist2h3c1 PE=1 SV=1;sp|P84228|H32_MOUSE Histone H3.2 OS=Mus musculus OX=10090 GN=Hist1h3b PE=1 SV=2;sp|P68433|H31_MOUSE Histone H3.1 OS=Mus musculus OX=10090 GN=Hist	221	11;11;10	11;11;10	3;3;2	33.1354	33.0903	33.3391	32.1896	32.4628	32.5979	33.1922	33.2022	32.7275	33.7239	33.096	32.2244	31.9748	33.2672	33.0452	33.3242	33.8139	32.8731	32.5209	32.1625	32.2218	32.3451	33.1212	32.3576	32.5761	34.1475	32.613	32.3145	31.89	32.7612	32.5826	33.5156	32.724	33.151	32.6239	32.7735	33.207	33.7426	33.2754	32.6198	33.1175
Q6ZWZ6;F7AEH4;A0A1W2P7A1;P63323	Q6ZWZ6;F7AEH4;A0A1W2P7A1;P63323	40S ribosomal protein S12	Rps12	tr|Q6ZWZ6|Q6ZWZ6_MOUSE Isoform of P63323, 40S ribosomal protein S12 OS=Mus musculus OX=10090 GN=Rps12-ps3 PE=1 SV=1;tr|F7AEH4|F7AEH4_MOUSE Isoform of P63323, 40S ribosomal protein S12 OS=Mus musculus OX=10090 GN=Rps12 PE=1 SV=1;tr|A0A1W2P7A1|A0A1W2P7A1_MOU	222	9;9;9;8	9;9;9;8	9;9;9;8	27.7186	27.6076	27.6373	27.845	27.7371	27.8699	27.7296	27.5931	27.8572	27.9388	27.6705	28.3461	27.9339	28.0784	27.8187	27.8445	27.8221	27.6511	27.6359	27.6909	27.6994	27.6262	27.9517	27.6022	27.8886	27.8059	28.093	27.5475	27.7634	27.7987	27.7887	27.9059	27.9382	27.8808	27.9845	27.9279	27.7985	27.6225	27.7136	27.7859	28.0142
A0A1W2P7L7;P59708	A0A1W2P7L7;P59708	Splicing factor 3B subunit 6	Sf3b6	tr|A0A1W2P7L7|A0A1W2P7L7_MOUSE Isoform of P59708, Splicing factor 3B subunit 6 (Fragment) OS=Mus musculus OX=10090 GN=Sf3b6 PE=1 SV=1;sp|P59708|SF3B6_MOUSE Splicing factor 3B subunit 6 OS=Mus musculus OX=10090 GN=Sf3b6 PE=1 SV=1	224	2;2	2;2	2;2	24.4503	24.3155	24.0759	24.2399	24.3146	24.1747	24.2851	21.3002	24.0364	24.4658	24.3897	24.7359	24.0383	24.0362	24.0881	23.8251	24.4016	24.1585	23.924	23.9058	24.389	23.9605	23.9709	24.2945	21.1397	23.8568	24.4192	24.1676	24.0212	24.1146	20.7204	20.7943	21.302	24.0935	21.8649	24.0466	24.0828	24.3091	24.2241	24.3737	24.2696
A0A1W2P7Q6;Q9CRT8;A0A1W2P7V1	A0A1W2P7Q6;Q9CRT8	Exportin-T	Xpot	tr|A0A1W2P7Q6|A0A1W2P7Q6_MOUSE Isoform of Q9CRT8, Exportin-T OS=Mus musculus OX=10090 GN=Xpot PE=1 SV=1;sp|Q9CRT8|XPOT_MOUSE Exportin-T OS=Mus musculus OX=10090 GN=Xpot PE=1 SV=3	225	23;23;3	23;23;3	23;23;3	25.7643	25.3777	25.3101	24.9965	24.7369	25.1598	25.1428	25.4218	25.1148	25.0884	24.8433	25.3293	26.2842	25.5961	25.3349	25.7394	25.6329	25.5584	25.8827	25.9631	25.7647	26.4348	26.0185	26.1415	26.3621	26.2823	25.8306	24.8639	25.6258	24.8595	26.3128	26.225	25.5746	25.8664	26.0581	25.9185	25.2048	24.9241	25.3922	24.5231	24.2716
A0A1Y7VMH7;A0A1Y7VME9;E9Q9B7;A0A1Y7VNF8	A0A1Y7VMH7;A0A1Y7VME9;E9Q9B7;A0A1Y7VNF8		Kidins220	tr|A0A1Y7VMH7|A0A1Y7VMH7_MOUSE Isoform of E9Q9B7, Kinase D-interacting substrate 220 OS=Mus musculus OX=10090 GN=Kidins220 PE=1 SV=1;tr|A0A1Y7VME9|A0A1Y7VME9_MOUSE Isoform of E9Q9B7, Kinase D-interacting substrate 220 OS=Mus musculus OX=10090 GN=Kidins220	230	3;3;3;2	3;3;3;2	3;3;3;2	21.1819	21.2777	21.1399	20.7687	20.7178	20.9987	21.6123	21.4165	21.4034	21.4825	21.4896	21.4805	21.2877	20.8252	21.0356	21.4312	21.9464	21.8107	21.8427	21.6109	20.3468	22.5288	22.2517	21.9025	22.4305	22.6152	21.4206	20.7263	21.3188	22.3448	22.3027	22.2302	21.7865	22.1649	21.9904	21.3928	21.6628	21.2834	21.3502	19.4735	21.9413
A0A1Y7VMH3;Q80X41-2;Q80X41-5;Q80X41-3;Q80X41;A0A1Y7VLL5	A0A1Y7VMH3;Q80X41-2;Q80X41-5;Q80X41-3;Q80X41	Serine/threonine-protein kinase VRK1	Vrk1	tr|A0A1Y7VMH3|A0A1Y7VMH3_MOUSE Isoform of Q80X41, Serine/threonine-protein kinase VRK1 OS=Mus musculus OX=10090 GN=Vrk1 PE=1 SV=1;sp|Q80X41-2|VRK1_MOUSE Isoform of Q80X41, Isoform 2 of Serine/threonine-protein kinase VRK1 OS=Mus musculus OX=10090 GN=Vrk1;s	232	22;22;22;22;22;3	22;22;22;22;22;3	22;22;22;22;22;3	26.803	26.7308	26.8957	26.6351	26.9101	26.9385	26.5813	26.6857	26.7599	26.5032	26.3068	26.7085	26.459	26.5812	26.8874	26.2579	26.2824	26.5027	26.3439	26.2517	26.6525	26.3056	26.1668	26.8005	26.3053	26.202	26.412	26.3188	26.3694	26.7436	26.478	26.2737	26.8001	26.4718	26.4108	26.6947	26.4017	26.6103	26.9001	26.4815	26.6529
F8VPK5;A0A1Y7VMN0;P70336;P70336-2;A0A1Y7VLD1	F8VPK5;A0A1Y7VMN0;P70336;P70336-2;A0A1Y7VLD1	Rho-associated protein kinase;Rho-associated protein kinase 2	Rock2	tr|F8VPK5|F8VPK5_MOUSE Isoform of P70336, Rho-associated protein kinase OS=Mus musculus OX=10090 GN=Rock2 PE=1 SV=1;tr|A0A1Y7VMN0|A0A1Y7VMN0_MOUSE Isoform of P70336, Rho-associated protein kinase 2 (Fragment) OS=Mus musculus OX=10090 GN=Rock2 PE=1 SV=1;sp|	233	6;6;6;6;4	4;4;4;4;4	4;4;4;4;4	22.8303	22.764	22.9666	22.6609	22.764	22.8409	22.7806	22.9043	22.8422	22.7724	22.8953	22.8318	22.8162	22.7684	22.7016	22.5375	22.8172	22.77	22.7804	22.8689	22.5893	23.1527	22.7707	22.9437	23.112	23.0274	22.5896	22.7386	22.9147	22.6623	23.184	23.1414	22.5396	23.011	23.0013	22.7357	22.9227	23.0703	23.3328	22.9854	22.8787
A0A286YDB7;A0A286YCT4;A0A286YCG8;Q9CY50	A0A286YDB7;A0A286YCT4;A0A286YCG8;Q9CY50	Translocon-associated protein subunit alpha	Ssr1	tr|A0A286YDB7|A0A286YDB7_MOUSE Isoform of Q9CY50, Translocon-associated protein subunit alpha (Fragment) OS=Mus musculus OX=10090 GN=Ssr1 PE=1 SV=1;tr|A0A286YCT4|A0A286YCT4_MOUSE Isoform of Q9CY50, Translocon-associated protein subunit alpha OS=Mus musculu	235	3;3;3;3	3;3;3;3	3;3;3;3	23.4794	23.1593	23.178	24.651	23.1837	23.0773	24.5074	24.2039	24.3808	25.1815	24.1153	25.639	23.9265	23.2947	24.1244	23.9319	24.6349	23.9085	22.6151	22.5108	23.8095	23.7651	24.7363	23.2772	23.9111	22.7642	24.2716	22.6529	22.8589	24.0949	24.0941	22.852	24.4641	23.8115	24.1545	24.0679	23.3358	23.2977	23.3419	23.2176	22.2682
A0A286YDA2;A0A286YDT3;E9Q5C9;E9Q5C9-2;A0A286YDV7;A0A286YCD1;A0A286YDZ1	A0A286YDA2;A0A286YDT3;E9Q5C9;E9Q5C9-2;A0A286YDV7		Nolc1	tr|A0A286YDA2|A0A286YDA2_MOUSE Isoform of E9Q5C9, Nucleolar and coiled-body phosphoprotein 1 OS=Mus musculus OX=10090 GN=Nolc1 PE=1 SV=1;tr|A0A286YDT3|A0A286YDT3_MOUSE Isoform of E9Q5C9, Nucleolar and coiled-body phosphoprotein 1 OS=Mus musculus OX=10090 G	239	25;25;25;24;24;10;3	25;25;25;24;24;10;3	25;25;25;24;24;10;3	28.2841	28.0701	28.3415	28.0015	28.045	28.131	27.9189	28.1006	28.1099	28.0649	27.8423	28.2706	27.5563	28.0651	28.3971	27.786	27.9134	28.1762	28.3292	28.099	28.5082	27.992	28.0248	28.5606	27.411	27.3399	27.8296	27.5267	27.6007	28.1705	27.5344	27.4768	28.3266	27.7696	27.5795	28.0689	27.8233	27.9923	28.2567	27.7519	28.1014
A0A286YDB8;Q9CZX0;Q9CZX0-2	A0A286YDB8;Q9CZX0;Q9CZX0-2	Elongator complex protein 3	Elp3	tr|A0A286YDB8|A0A286YDB8_MOUSE Isoform of Q9CZX0, Elongator complex protein 3 OS=Mus musculus OX=10090 GN=Elp3 PE=1 SV=1;sp|Q9CZX0|ELP3_MOUSE Elongator complex protein 3 OS=Mus musculus OX=10090 GN=Elp3 PE=1 SV=1;sp|Q9CZX0-2|ELP3_MOUSE Isoform of Q9CZX0, I	240	3;3;3	3;3;3	3;3;3	22.485	22.3643	22.3624	21.8837	22.222	22.3095	22.3621	22.2769	22.0584	22.2864	22.3322	22.2113	20.871	22.0022	22.2026	22.0322	22.115	22.2955	22.0156	21.8878	21.09	22.0451	21.9714	22.1899	20.2315	22.1034	22.1534	22.2699	22.0562	22.1449	21.4832	21.127	22.4513	21.9469	21.2592	22.1605	21.3212	21.9136	22.2623	22.2327	22.0635
A0A286YDD7;E9PUA2;Q5BLK4	A0A286YDD7;E9PUA2;Q5BLK4	Terminal uridylyltransferase 7	Zcchc6	tr|A0A286YDD7|A0A286YDD7_MOUSE Isoform of Q5BLK4, Terminal uridylyl transferase 7 (Fragment) OS=Mus musculus OX=10090 GN=Tut7 PE=1 SV=1;tr|E9PUA2|E9PUA2_MOUSE Isoform of Q5BLK4, Terminal uridylyl transferase 7 OS=Mus musculus OX=10090 GN=Tut7 PE=1 SV=1;sp|	241	2;2;2	2;2;2	2;2;2	21.037	23.5466	20.512	23.2229	23.0656	23.0435	23.5857	23.5392	23.2376	23.5058	23.4244	23.1736	21.3023	21.9968	20.4114	23.4923	23.2024	21.873	23.7699	23.7843	21.7432	21.7178	23.3099	23.2761	21.1698	20.251	22.9887	23.4135	23.229	21.586	23.334	23.4415	23.2107	21.1228	23.5289	23.4271	23.4145	23.4116	23.0638	23.2427	21.9867
A0A286YDF5;Q69ZN7;E9Q390;Q69ZN7-4;Q69ZN7-2;A0A286YCZ3;Q69ZN7-3;A0A286YE65;E9QL12;E9PXU9;A0A0N4SUJ2;E9Q423;A0A0N4SWH3;A0A0N4SWG7;A0A0N4SUN3;A0A0N4SVX9;A0A0N4SV63;Q9ESD7-3;Q9ESD7;Q9ESD7-2	A0A286YDF5;Q69ZN7;E9Q390;Q69ZN7-4;Q69ZN7-2;A0A286YCZ3	Myoferlin	Myof	tr|A0A286YDF5|A0A286YDF5_MOUSE Isoform of Q69ZN7, Myoferlin OS=Mus musculus OX=10090 GN=Myof PE=1 SV=1;sp|Q69ZN7|MYOF_MOUSE Myoferlin OS=Mus musculus OX=10090 GN=Myof PE=1 SV=2;tr|E9Q390|E9Q390_MOUSE Isoform of Q69ZN7, Myoferlin OS=Mus musculus OX=10090 GN	242	49;49;48;42;28;27;6;2;1;1;1;1;1;1;1;1;1;1;1;1	49;49;48;42;28;27;6;2;1;1;1;1;1;1;1;1;1;1;1;1	49;49;48;42;28;27;6;2;1;1;1;1;1;1;1;1;1;1;1;1	26.6918	26.5368	26.6105	27.0068	27.154	26.8789	26.7842	26.8393	26.7285	26.6349	26.7938	26.6092	26.5186	26.6248	27.033	26.3556	26.3248	26.2819	25.8686	25.6418	25.6495	26.0098	25.7419	25.8169	26.513	26.4091	26.3769	26.4189	26.9844	25.794	26.4381	26.3765	26.4668	26.4252	26.6295	26.4003	27.4751	27.6025	27.5206	27.307	27.8185
A0A286YDG5;Q8CG46-2;Q8CG46	A0A286YDG5;Q8CG46-2;Q8CG46	Structural maintenance of chromosomes protein 5	Smc5	tr|A0A286YDG5|A0A286YDG5_MOUSE Isoform of Q8CG46, Structural maintenance of chromosomes protein 5 OS=Mus musculus OX=10090 GN=Smc5 PE=1 SV=1;sp|Q8CG46-2|SMC5_MOUSE Isoform of Q8CG46, Isoform 2 of Structural maintenance of chromosomes protein 5 OS=Mus muscu	243	3;3;3	3;3;3	3;3;3	21.4504	22.2676	22.4266	22.2984	21.313	20.1909	21.0647	21.9973	20.4288	21.9217	20.8855	22.4501	21.4115	22.0339	21.7593	22.239	22.1259	20.5407	21.5334	22.3083	20.5803	21.7978	22.1176	20.9394	22.1299	22.8129	22.3019	22.0363	20.8962	21.1637	21.9203	22.7413	22.6397	21.6702	21.9389	22.3453	21.6409	21.4123	20.6583	19.4486	20.9944
A0A286YDI8;G3X972;A0A286YD08;A0A2I3BQS4	A0A286YDI8;G3X972		Sec24c	tr|A0A286YDI8|A0A286YDI8_MOUSE Isoform of G3X972, Sec24-related gene family, member C (S. cerevisiae) OS=Mus musculus OX=10090 GN=Sec24c PE=1 SV=1;tr|G3X972|G3X972_MOUSE SEC24 related gene family, member C (S. cerevisiae), isoform CRA_a OS=Mus musculus OX=	244	13;13;4;1	13;13;4;1	13;13;4;1	25.1822	25.0876	24.8798	24.8072	24.8792	25.1378	25.0775	25.0676	25.2513	24.8513	24.9486	25.3148	24.8753	25.081	24.6082	24.993	25.3519	24.8685	24.7663	25.1413	24.6096	25.1918	25.0559	25.3485	25.4271	25.4217	25.2401	24.911	24.8616	24.2588	25.2204	25.2281	25.2624	25.3865	25.146	24.8563	25.4698	25.0685	25.119	25.0468	24.6402
A0A286YDS5;Q99KF1	A0A286YDS5;Q99KF1	Transmembrane emp24 domain-containing protein 9	Tmed9	tr|A0A286YDS5|A0A286YDS5_MOUSE Isoform of Q99KF1, Transmembrane emp24 domain-containing protein 9 OS=Mus musculus OX=10090 GN=Tmed9 PE=1 SV=1;sp|Q99KF1|TMED9_MOUSE Transmembrane emp24 domain-containing protein 9 OS=Mus musculus OX=10090 GN=Tmed9 PE=1 SV=2	245	3;3	3;3	3;3	23.5103	22.7426	19.8326	23.002	23.3846	23.1383	23.0273	22.8867	23.0146	23.4392	23.0452	23.992	22.6075	22.507	24.3545	22.7932	23.0816	22.7974	22.627	23.2623	21.0264	22.6429	23.0316	22.6088	23.2354	23.1424	23.3551	23.4908	23.8051	23.6713	23.737	23.0208	22.9618	23.1685	23.3047	22.7533	22.8159	23.4114	22.9482	23.1244	23.2778
A0A2C9F2D2;Q07076;A0A286YCW4	A0A2C9F2D2;Q07076	Annexin A7	Anxa7	tr|A0A2C9F2D2|A0A2C9F2D2_MOUSE Isoform of Q07076, Annexin OS=Mus musculus OX=10090 GN=Anxa7 PE=1 SV=1;sp|Q07076|ANXA7_MOUSE Annexin A7 OS=Mus musculus OX=10090 GN=Anxa7 PE=1 SV=2	247	10;10;1	10;10;1	10;10;1	24.0884	23.627	23.2631	24.2284	23.7135	24.2725	23.7867	23.5866	23.4936	24.6543	23.7084	25.1295	24.7574	24.6758	24.3564	24.1931	24.8074	23.8073	24.247	24.4505	24.1825	24.55	24.6722	23.8678	24.4711	23.9799	24.0443	23.7146	23.9658	23.4728	24.5862	24.2338	23.85	24.4068	23.915	23.8243	23.481	23.3648	23.3936	23.8627	23.8833
E9Q784;A0A2I3BPQ5	E9Q784;A0A2I3BPQ5		Zc3h13	sp|E9Q784|ZC3HD_MOUSE Zinc finger CCCH domain-containing protein 13 OS=Mus musculus OX=10090 GN=Zc3h13 PE=1 SV=1;tr|A0A2I3BPQ5|A0A2I3BPQ5_MOUSE Isoform of E9Q784, Zinc finger CCCH domain-containing protein 13 OS=Mus musculus OX=10090 GN=Zc3h13 PE=1 SV=1	249	11;11	11;11	11;11	22.7428	23.0572	22.9139	23.0078	22.8033	22.9044	22.9493	23.3346	22.8441	22.5585	22.9543	22.7127	22.867	23.0669	22.9151	22.7075	22.5992	22.7082	24.1339	23.3073	23.4158	24.0108	23.7937	23.4823	22.5181	23.1018	22.8486	23.2148	22.7972	22.7258	22.5903	22.834	23.4643	22.8276	22.4145	22.9024	22.7199	22.5769	22.8716	23.105	22.9495
A0A2I3BPY7;Q9EP71	A0A2I3BPY7;Q9EP71	Ankycorbin	Rai14	tr|A0A2I3BPY7|A0A2I3BPY7_MOUSE Isoform of Q9EP71, Ankycorbin OS=Mus musculus OX=10090 GN=Rai14 PE=1 SV=1;sp|Q9EP71|RAI14_MOUSE Ankycorbin OS=Mus musculus OX=10090 GN=Rai14 PE=1 SV=1	251	12;12	12;12	12;12	22.0493	22.2084	20.3736	21.9533	22.0555	21.6469	21.6847	21.333	21.7689	21.7287	21.6613	21.8025	22.5264	22.6485	23.1121	22.5391	22.426	22.6737	23.4743	22.6569	23.078	22.5587	22.859	23.4293	23.8135	23.7052	24.1141	24.5952	24.3372	25.0175	23.6522	23.7672	23.9935	23.8854	23.6339	24.1102	21.9667	21.8037	21.9708	22.0268	22.3922
A0A2I3BQP6;Q923T9-3;Q923T9-2;Q923T9;A0A286YCW8;A0A286YDK9;A0A286YCB8;A0A286YDL6;Q5SVI9;Q5SVJ1;Q5SVI3;Q5SVI0;Q5SVI2;Q68EG2;Q5SVI1;Q5SVJ0;P28652;A0A286YCH4	A0A2I3BQP6;Q923T9-3;Q923T9-2;Q923T9;A0A286YCW8;A0A286YDK9;A0A286YCB8;A0A286YDL6	Calcium/calmodulin-dependent protein kinase type II subunit gamma	Camk2g	tr|A0A2I3BQP6|A0A2I3BQP6_MOUSE Isoform of Q923T9, Calcium/calmodulin-dependent protein kinase type II subunit gamma OS=Mus musculus OX=10090 GN=Camk2g PE=1 SV=1;sp|Q923T9-3|KCC2G_MOUSE Isoform of Q923T9, Isoform 3 of Calcium/calmodulin-dependent protein ki	252	7;7;7;7;5;4;4;4;3;3;3;3;3;3;3;3;3;1	7;7;7;7;5;4;4;4;3;3;3;3;3;3;3;3;3;1	5;5;5;5;4;3;3;3;1;1;1;1;1;1;1;1;1;1	23.2575	23.1706	23.1044	22.6435	22.8452	23.5943	23.1471	23.4772	22.7459	23.1738	23.4453	22.935	23.587	23.1644	22.9724	23.3094	23.2818	22.8719	23.6046	23.6889	23.271	24.1026	23.9718	23.8842	24.0082	23.6942	23.4143	23.2487	23.4345	22.8989	23.9366	23.5591	23.7958	23.8918	23.7947	23.4054	23.4575	23.7708	23.8722	23.273	22.8764
A0A2I3BRL8;Q91VM5;S4R1F6;A0A2I3BQC0;Q9DAE2;A0A0R4J1I0;Q8C796	A0A2I3BRL8;Q91VM5	RNA binding motif protein, X-linked-like-1	Rbmxl1	tr|A0A2I3BRL8|A0A2I3BRL8_MOUSE Predicted gene 7324 OS=Mus musculus OX=10090 GN=Gm7324 PE=4 SV=1;sp|Q91VM5|RMXL1_MOUSE RNA binding motif protein, X-linked-like-1 OS=Mus musculus OX=10090 GN=Rbmxl1 PE=2 SV=1	254	27;27;11;3;1;1;1	27;27;11;3;1;1;1	8;8;0;0;0;0;0	28.7388	28.7994	28.7615	28.598	28.5333	28.4194	28.5001	28.579	28.4424	28.5116	28.4864	28.4054	28.4659	28.7256	28.6661	28.3253	28.5311	28.5875	28.4062	28.2379	28.217	28.1398	28.2508	28.3644	28.0036	28.2408	28.0959	28.2632	28.1512	28.6579	28.1576	28.2679	28.6491	28.3198	28.1698	28.4419	28.2497	28.6807	28.569	28.5904	28.8813
A0A2R8VHH1;Q99P88	A0A2R8VHH1;Q99P88	Nuclear pore complex protein Nup155	Nup155	tr|A0A2R8VHH1|A0A2R8VHH1_MOUSE Isoform of Q99P88, Nuclear pore complex protein Nup155 OS=Mus musculus OX=10090 GN=Nup155 PE=1 SV=1;sp|Q99P88|NU155_MOUSE Nuclear pore complex protein Nup155 OS=Mus musculus OX=10090 GN=Nup155 PE=1 SV=1	258	35;35	35;35	35;35	28.0613	27.5871	27.5716	27.286	26.915	27.4136	27.8953	27.8843	27.704	27.874	27.5717	27.894	28.4265	27.8411	27.2971	28.2354	28.2841	27.9203	28.0626	28.2049	27.5652	28.7333	28.638	28.362	28.8131	28.8171	28.347	27.5419	27.7062	27.0498	28.6154	28.7823	28.119	28.3889	28.4586	28.1342	28.0223	27.9265	27.9625	27.1954	27.1086
A0A2R8VI25;B2M1R7;Q61990-2;Q61990;A0A2R8VHP9;Q61990-3;Q3TT81;A0A2R8VJY1;A0A2R8W6L5;A0A2R8VHZ0;A0A2R8VHY9;A0A2R8VI12;A0A2R8VHN3;A0A2R8VHG2;A0A2R8VI71;A0A2R8VKN0;A0A2R8VI73;A0A2R8VKF0;A0A2R8VHL8;A0A2R8W6U6;P57722-2;P57722;A0A2R8VI92;E9Q7D8;A0A2R8VHI3;A0A2R8VI15;A0A2R8W6H3;G3UYM5	A0A2R8VI25;B2M1R7;Q61990-2;Q61990;A0A2R8VHP9;Q61990-3;Q3TT81;A0A2R8VJY1;A0A2R8W6L5;A0A2R8VHZ0;A0A2R8VHY9;A0A2R8VI12;A0A2R8VHN3;A0A2R8VHG2;A0A2R8VI71;A0A2R8VKN0;A0A2R8VI73;A0A2R8VKF0;A0A2R8VHL8	Poly(rC)-binding protein 2	Pcbp2	tr|A0A2R8VI25|A0A2R8VI25_MOUSE Isoform of Q61990, Poly(RC) binding protein 2, isoform CRA_d OS=Mus musculus OX=10090 GN=Pcbp2 PE=1 SV=1;tr|B2M1R7|B2M1R7_MOUSE Isoform of Q61990, Poly(rC)-binding protein 2 OS=Mus musculus OX=10090 GN=Pcbp2 PE=1 SV=1;sp|Q619	261	13;13;13;13;12;12;11;9;9;9;9;9;8;8;8;8;8;7;7;6;6;6;5;5;4;4;3;2	8;8;8;8;7;7;6;6;5;6;5;5;4;5;4;5;5;4;5;4;2;2;4;2;1;3;2;1	8;8;8;8;7;7;6;6;5;6;5;5;4;5;4;5;5;4;5;4;2;2;4;2;1;3;2;1	26.799	26.8276	26.6072	26.9936	26.6308	27.1145	27.1788	27.1883	27.0487	27.1674	27.033	27.2131	26.9936	27.2321	26.5398	27.2299	27.1415	26.9148	26.7646	26.9909	26.1005	27.1532	27.1418	26.9798	27.7115	27.3579	27.4763	26.6564	27.0454	26.386	27.5304	27.5343	27.2073	27.3617	27.5205	27.1678	27.2168	27.0349	26.952	26.6948	26.5698
A0A2R8VK76;Q9EPU4;A0A2R8VI46	A0A2R8VK76;Q9EPU4	Cleavage and polyadenylation specificity factor subunit 1	Cpsf1	tr|A0A2R8VK76|A0A2R8VK76_MOUSE Isoform of Q9EPU4, Cleavage and polyadenylation-specificity factor subunit 1 OS=Mus musculus OX=10090 GN=Cpsf1 PE=1 SV=1;sp|Q9EPU4|CPSF1_MOUSE Cleavage and polyadenylation specificity factor subunit 1 OS=Mus musculus OX=10090	262	7;7;1	7;7;1	7;7;1	23.9068	23.8618	24.0989	23.8502	23.8162	24.0257	23.4762	24.3961	24.2331	23.517	24.0336	23.9979	23.6807	23.7602	23.593	23.7858	23.5215	20.4904	23.6933	23.5692	24.2266	23.5469	23.4328	23.7	23.4239	23.3095	23.7487	23.8046	23.6539	23.8173	23.4092	23.4109	23.9964	23.5444	23.5567	23.7871	24.1294	23.58	24.3396	23.8502	23.8168
A0JNY3;Q8BUV3	A0JNY3;Q8BUV3	Gephyrin;Molybdopterin adenylyltransferase;Molybdopterin molybdenumtransferase	Gphn	tr|A0JNY3|A0JNY3_MOUSE Isoform of Q8BUV3, Gephyrin OS=Mus musculus OX=10090 GN=Gphn PE=1 SV=1;sp|Q8BUV3|GEPH_MOUSE Gephyrin OS=Mus musculus OX=10090 GN=Gphn PE=1 SV=2	263	6;6	6;6	6;6	23.5112	23.7806	23.6594	23.6421	23.765	23.613	23.6794	23.5158	22.1718	23.7588	23.5926	23.7297	23.5564	23.5962	23.5265	23.7386	23.4779	24.0943	23.5644	23.6752	23.5547	21.806	21.6596	19.9255	24.2259	23.9277	23.9963	23.9813	24.0709	23.9965	23.6658	23.7651	24.149	24.2899	23.9406	24.5216	23.614	20.8091	23.908	23.5085	23.6436
A1BN54;Q7TPR4	A1BN54;Q7TPR4	Alpha-actinin-1	Actn1	tr|A1BN54|A1BN54_MOUSE Isoform of Q7TPR4, Alpha actinin 1a OS=Mus musculus OX=10090 GN=Actn1 PE=1 SV=1;sp|Q7TPR4|ACTN1_MOUSE Alpha-actinin-1 OS=Mus musculus OX=10090 GN=Actn1 PE=1 SV=1	264	26;26	12;12	11;11	24.5862	23.1743	22.5318	25.058	23.5997	23.546	24.7335	23.9173	24.3804	25.6573	23.6471	26.4353	24.3476	23.862	23.8251	23.2275	24.1475	23.3242	21.8677	22.933	23.1389	22.2088	23.5191	23.0507	22.1576	20.7616	22.555	23.3523	22.8414	23.594	22.3203	21.5266	22.3071	22.5152	22.9043	21.9502	23.7508	23.4682	23.2071	24.3871	23.6943
A1L314;E9QN37	A1L314;E9QN37	Macrophage-expressed gene 1 protein	Mpeg1	sp|A1L314|MPEG1_MOUSE Macrophage-expressed gene 1 protein OS=Mus musculus OX=10090 GN=Mpeg1 PE=1 SV=1;tr|E9QN37|E9QN37_MOUSE Isoform of A1L314, Macrophage-expressed gene 1 protein OS=Mus musculus OX=10090 GN=Mpeg1 PE=1 SV=1	265	12;11	12;11	12;11	24.5516	24.3656	24.1221	25.6474	25.5702	25.5512	24.2388	24.069	24.3463	24.3017	24.3545	24.6895	25.2087	25.6993	25.7305	24.34	24.3068	24.3896	24.8469	25.2851	25.5918	24.3723	24.3883	23.7066	25.0306	24.8458	24.9486	25.7017	25.8686	25.4587	25.3254	25.1147	24.9732	25.052	25.2363	25.0304	24.0042	24.0554	24.0153	24.6893	25.0417
A1L3S7;Q8VHR5;Q8VHR5-2;A0A0U1RNM2	A1L3S7;Q8VHR5;Q8VHR5-2	Transcriptional repressor p66-beta	Gatad2b	tr|A1L3S7|A1L3S7_MOUSE Isoform of Q8VHR5, Gatad2b protein OS=Mus musculus OX=10090 GN=Gatad2b PE=1 SV=1;sp|Q8VHR5|P66B_MOUSE Transcriptional repressor p66-beta OS=Mus musculus OX=10090 GN=Gatad2b PE=1 SV=1;sp|Q8VHR5-2|P66B_MOUSE Isoform of Q8VHR5, Isoform	266	13;13;10;6	13;13;10;6	12;12;9;5	25.7364	25.5236	25.4576	25.0089	25.2847	25.028	25.4447	24.9792	25.5652	25.4853	25.17	25.3393	24.9528	25.2534	25.0462	25.5839	25.1744	25.3757	25.3926	25.7134	25.9243	25.7435	25.6765	25.8574	25.431	25.4587	25.6288	25.0359	25.2582	25.3013	25.4412	25.358	25.2409	25.6162	25.2583	25.2067	25.0606	24.72	24.8356	24.7391	25.1598
A2A3Z2;Q8BN78	A2A3Z2;Q8BN78	Transcriptional regulator Kaiso	Zbtb33	tr|A2A3Z2|A2A3Z2_MOUSE Isoform of Q8BN78, Transcriptional regulator Kaiso (Fragment) OS=Mus musculus OX=10090 GN=Zbtb33 PE=1 SV=1;sp|Q8BN78|KAISO_MOUSE Transcriptional regulator Kaiso OS=Mus musculus OX=10090 GN=Zbtb33 PE=1 SV=1	267	9;9	9;9	9;9	24.4069	24.4375	24.4291	22.735	24.4668	24.675	24.513	24.87	24.834	22.9873	23.6975	23.2647	22.1114	22.3797	22.4862	22.3859	22.3192	22.2232	24.9699	24.8951	24.5998	24.929	24.8697	25.3738	22.606	22.5608	23.127	22.7291	22.5107	22.6712	22.8803	22.748	22.9874	23.0413	23.077	23.3348	21.0259	20.5373	21.1839	20.6735	21.5557
E9PXY1;A2A432;A2A432-2;J3QJX0	E9PXY1;A2A432;A2A432-2;J3QJX0	Cullin-4B	Cul4b	tr|E9PXY1|E9PXY1_MOUSE Isoform of A2A432, Cullin-4B OS=Mus musculus OX=10090 GN=Cul4b PE=1 SV=2;sp|A2A432|CUL4B_MOUSE Cullin-4B OS=Mus musculus OX=10090 GN=Cul4b PE=1 SV=1;sp|A2A432-2|CUL4B_MOUSE Isoform of A2A432, Isoform 2 of Cullin-4B OS=Mus musculus OX	268	25;25;24;13	25;25;24;13	13;13;13;8	26.4798	26.3077	26.3898	26.2453	26.3284	26.3168	26.2533	26.2232	26.4572	26.094	26.2367	26.4065	26.2664	26.0027	26.4781	26.1323	26.1306	26.3842	26.5347	26.3649	26.5649	26.329	26.3094	26.5318	26.3254	26.1383	26.5568	26.3947	26.3459	26.2397	26.2627	26.1272	26.3772	26.2023	26.2179	26.3794	25.9262	25.7768	26.2427	25.8319	26.0789
A2A4J1;P61290;A2A4J3	A2A4J1;P61290;A2A4J3	Proteasome activator complex subunit 3	Psme3	tr|A2A4J1|A2A4J1_MOUSE Isoform of P61290, Proteasome activator complex subunit 3 (Fragment) OS=Mus musculus OX=10090 GN=Psme3 PE=1 SV=1;sp|P61290|PSME3_MOUSE Proteasome activator complex subunit 3 OS=Mus musculus OX=10090 GN=Psme3 PE=1 SV=1;tr|A2A4J3|A2A4J	269	3;3;2	3;3;2	3;3;2	21.9562	20.2168	21.6072	22.0708	21.7418	22.1438	22.2008	22.4085	22.209	22.6136	22.1254	24.1793	21.6265	21.7044	21.3553	21.5288	22.1786	21.4993	22.3444	21.9294	22.5121	23.389	22.985	22.9723	22.1232	21.8263	22.1762	21.9668	22.2109	20.7545	22.3643	21.6267	22.0377	22.3892	22.3169	22.2087	21.9983	21.7754	21.8557	21.878	21.8582
A2A547;P84099	A2A547;P84099	Ribosomal protein L19;60S ribosomal protein L19	Rpl19	tr|A2A547|A2A547_MOUSE Isoform of P84099, Ribosomal protein L19 OS=Mus musculus OX=10090 GN=Rpl19 PE=1 SV=1;sp|P84099|RL19_MOUSE 60S ribosomal protein L19 OS=Mus musculus OX=10090 GN=Rpl19 PE=1 SV=1	272	16;16	16;16	16;16	29.1615	29.421	29.6989	29.5674	30.1533	29.728	29.3318	29.4406	29.4771	29.3221	29.3919	29.2195	29.534	30.2651	29.7696	29.3637	29.4094	29.374	29.2622	29.4363	29.1803	28.9638	28.9645	29.0563	29.0423	29.2592	29.0449	29.3708	29.565	30.0687	28.9789	29.3832	29.5647	29.2594	29.0375	29.4109	29.3057	29.6007	29.5822	29.5593	30.1092
A2A5R8;Q9DBE7;A2A5S3;Q9Z108;V9GX87	A2A5R8;Q9DBE7;A2A5S3;Q9Z108;V9GX87	Double-stranded RNA-binding protein Staufen homolog 1	Stau1	tr|A2A5R8|A2A5R8_MOUSE Isoform of Q9Z108, Double-stranded RNA-binding protein Staufen homolog 1 OS=Mus musculus OX=10090 GN=Stau1 PE=1 SV=1;tr|Q9DBE7|Q9DBE7_MOUSE Isoform of Q9Z108, Double-stranded RNA-binding protein Staufen homolog 1 OS=Mus musculus OX=1	273	3;3;3;3;2	3;3;3;3;2	3;3;3;3;2	22.1709	22.2549	22.4027	21.8485	22.1329	22.1789	22.0528	22.1602	22.0475	22.1608	22.0111	22.0934	22.0423	22.3869	22.2585	22.3006	22.2427	20.2741	22.2909	22.336	22.0958	22.5178	22.4541	22.3459	22.7657	22.6003	22.7444	22.3269	22.4673	22.2714	22.6317	22.9409	22.6301	22.3276	22.2459	22.5145	22.0428	22.1756	22.4763	21.3175	21.1289
A2A5V3;A2A5V2;S4R2D3;P55194;A0A2R8W6I7;S4R2T6;A2A5V1	A2A5V3;A2A5V2;S4R2D3;P55194;A0A2R8W6I7	SH3 domain-binding protein 1	Sh3bp1	tr|A2A5V3|A2A5V3_MOUSE Isoform of P55194, SH3 domain-binding protein 1 OS=Mus musculus OX=10090 GN=Sh3bp1 PE=1 SV=1;tr|A2A5V2|A2A5V2_MOUSE Isoform of P55194, SH3 domain-binding protein 1 OS=Mus musculus OX=10090 GN=Sh3bp1 PE=1 SV=1;tr|S4R2D3|S4R2D3_MOUSE I	274	7;7;7;7;6;3;1	7;7;7;7;6;3;1	7;7;7;7;6;3;1	24.3638	23.7158	23.7294	23.4475	23.9708	21.2356	24.0606	23.5377	23.7502	24.11	24.3949	24.2108	23.3184	23.763	23.536	24.2651	23.7019	24.2127	23.3367	23.3749	23.9875	22.7389	23.8718	23.7653	23.2604	23.8316	23.9854	24.5609	23.6389	24.1576	21.2008	23.5694	23.4243	23.5988	23.423	23.3651	23.9934	20.8773	21.5124	24.3332	23.7998
A2A6U3;Q80UG5-2;Q80UG5-3;Q80UG5;A2A6U5;A8Y5D3	A2A6U3;Q80UG5-2;Q80UG5-3;Q80UG5;A2A6U5	Septin-9	2019-09-09	tr|A2A6U3|A2A6U3_MOUSE Isoform of Q80UG5, Septin-9 OS=Mus musculus OX=10090 GN=Sept9 PE=1 SV=1;sp|Q80UG5-2|SEPT9_MOUSE Isoform of Q80UG5, Isoform 2 of Septin-9 OS=Mus musculus OX=10090 GN=Sept9;sp|Q80UG5-3|SEPT9_MOUSE Isoform of Q80UG5, Isoform 3 of Septin	277	9;9;9;9;8;1	9;9;9;9;8;1	9;9;9;9;8;1	25.0074	24.6745	24.3653	24.6901	24.8931	24.5917	24.7549	24.4439	24.3348	24.899	24.444	25.3691	24.0831	24.4409	24.7371	24.231	24.7664	24.5492	22.9939	23.6125	24.2126	23.5886	23.9925	23.9962	23.0136	23.1196	23.5115	23.5271	23.3878	23.304	23.5147	23.0016	23.037	23.3983	23.3031	23.393	24.0088	23.6042	23.9125	23.8485	23.8564
A2A7S7;Q91WQ3;F6VXZ2	A2A7S7;Q91WQ3	Tyrosine--tRNA ligase;Tyrosine--tRNA ligase, cytoplasmic;Tyrosine--tRNA ligase, cytoplasmic, N-terminally processed	Yars	tr|A2A7S7|A2A7S7_MOUSE Isoform of Q91WQ3, Tyrosine--tRNA ligase OS=Mus musculus OX=10090 GN=Yars PE=1 SV=1;sp|Q91WQ3|SYYC_MOUSE Tyrosine--tRNA ligase, cytoplasmic OS=Mus musculus OX=10090 GN=Yars PE=1 SV=3	278	20;20;3	20;20;3	20;20;3	26.3189	26.1915	26.2081	25.9525	26.3757	26.2941	26.1246	25.8256	26.2601	26.1078	26.1044	26.4766	25.9346	25.9861	26.2798	26.1879	25.8993	26.4266	25.7313	25.8397	26.2808	25.5102	25.6874	25.9835	25.4348	25.1185	25.7932	26.1562	26.3113	26.1014	25.6281	25.1641	25.9308	25.7364	25.7261	25.9207	26.1781	25.9533	26.3005	26.2235	26.3795
A2A839;A2A838;A2A841;P48193-2;P48193;A2A842;A2AD32;A0A1D5RLV1;F7BUB8;F6S4K9;F7CR30;A0A286YD84;A0A286YDY4;A7YY80;Q9WV92-7;Q9WV92-6;Q9WV92-4;Q9WV92-5;Q9WV92-3;Q9WV92;Q9WV92-2;Q9WV92-8	A2A839;A2A838;A2A841;P48193-2;P48193;A2A842;A2AD32;A0A1D5RLV1	Protein 4.1	Epb4.1;Epb41	tr|A2A839|A2A839_MOUSE Isoform of P48193, Protein 4.1 OS=Mus musculus OX=10090 GN=Epb41 PE=1 SV=1;tr|A2A838|A2A838_MOUSE Isoform of P48193, Protein 4.1 (Fragment) OS=Mus musculus OX=10090 GN=Epb41 PE=1 SV=1;tr|A2A841|A2A841_MOUSE Isoform of P48193, Protein	279	19;19;19;19;19;17;14;12;8;8;3;1;1;1;1;1;1;1;1;1;1;1	19;19;19;19;19;17;14;12;8;8;3;1;1;1;1;1;1;1;1;1;1;1	19;19;19;19;19;17;14;12;8;8;3;1;1;1;1;1;1;1;1;1;1;1	25.0086	25.1144	25.3208	25.0859	25.0815	25.2193	25.2165	25.2687	25.5311	25.0708	25.2961	25.396	25.5404	25.9103	26.425	25.9047	25.8065	25.8738	25.9887	25.8469	26.2813	25.6687	25.597	25.8528	26.2959	25.9768	26.4843	26.7354	26.8563	26.8706	26.2499	26.0797	26.3863	26.4008	26.2434	26.7077	25.7957	25.2588	25.6739	25.5579	25.7301
A2A8V8;A2A8V9;E9PUK6;Q52KI8;E9QKA4;Q52KI8-2;A2A983;F6T4M4;F7BWM1;F6UK16	A2A8V8;A2A8V9;E9PUK6;Q52KI8;E9QKA4;Q52KI8-2	Serine/arginine repetitive matrix protein 1	Srrm1	tr|A2A8V8|A2A8V8_MOUSE Isoform of Q52KI8, Serine/arginine repetitive matrix protein 1 OS=Mus musculus OX=10090 GN=Srrm1 PE=1 SV=1;tr|A2A8V9|A2A8V9_MOUSE Isoform of Q52KI8, Serine/arginine repetitive matrix protein 1 OS=Mus musculus OX=10090 GN=Srrm1 PE=1 S	280	9;9;9;9;8;8;3;2;2;1	9;9;9;9;8;8;3;2;2;1	9;9;9;9;8;8;3;2;2;1	26.3891	26.6292	26.5346	26.6512	26.5936	26.6292	26.5036	26.5525	26.6913	26.2134	26.2668	26.0494	26.1715	26.41	26.3088	26.4804	26.0669	26.4224	26.6274	26.2155	26.2983	26.4569	26.0378	26.5085	25.7816	25.9055	26.1667	26.049	26.0531	26.1537	26.2195	25.9641	26.5519	26.3373	26.3031	26.4266	26.7881	26.5906	26.6811	26.3445	26.1937
A2A9P6;P24788;P24788-2	A2A9P6;P24788;P24788-2	Cyclin-dependent kinase 11B	Cdk11b	tr|A2A9P6|A2A9P6_MOUSE Isoform of P24788, Cyclin-dependent kinase 11B OS=Mus musculus OX=10090 GN=Cdk11b PE=1 SV=1;sp|P24788|CD11B_MOUSE Cyclin-dependent kinase 11B OS=Mus musculus OX=10090 GN=Cdk11b PE=1 SV=2;sp|P24788-2|CD11B_MOUSE Isoform of P24788, Iso	281	12;12;9	12;12;9	12;12;9	25.0135	25.2662	25.3679	25.3081	25.5841	25.5133	25.2115	25.2775	25.4114	25.1684	25.1887	25.2776	24.8726	25.2603	25.5728	25.1521	24.9677	25.3124	25.304	25.3475	25.7153	25.243	25.0827	25.5601	24.7782	24.7462	24.789	24.5053	24.6396	24.7059	25.0554	24.9162	24.8671	25.0278	24.8721	24.7928	25.0556	25.1551	25.2364	24.9617	25.4686
A6PWC3;A2A9Q2;Q8BHG1	A6PWC3;A2A9Q2;Q8BHG1	Nardilysin	Nrd1	tr|A6PWC3|A6PWC3_MOUSE Isoform of Q8BHG1, Nardilysin, N-arginine dibasic convertase, NRD convertase 1 OS=Mus musculus OX=10090 GN=Nrd1 PE=1 SV=1;tr|A2A9Q2|A2A9Q2_MOUSE Isoform of Q8BHG1, Nardilysin, N-arginine dibasic convertase, NRD convertase 1 OS=Mus mu	282	6;6;6	6;6;6	6;6;6	23.3171	23.3009	23.2084	23.1696	23.2843	23.1933	23.2439	23.2141	23.3633	23.3867	23.0602	24.116	20.5166	23.2216	21.268	23.3735	23.3876	23.3162	21.358	21.0273	19.633	20.9485	23.4152	20.4661	21.2458	21.5107	23.0882	23.1025	23.2621	22.9442	21.0621	20.9303	22.8724	20.1912	20.6516	23.049	23.3685	23.1843	23.2711	23.3608	23.286
A2AA71;Q3U2P1;A2AA72;Q3U2P1-2	A2AA71;Q3U2P1;A2AA72;Q3U2P1-2	Protein transport protein Sec24A	Sec24a	tr|A2AA71|A2AA71_MOUSE Isoform of Q3U2P1, Protein transport protein Sec24A OS=Mus musculus OX=10090 GN=Sec24a PE=1 SV=1;sp|Q3U2P1|SC24A_MOUSE Protein transport protein Sec24A OS=Mus musculus OX=10090 GN=Sec24a PE=1 SV=1;tr|A2AA72|A2AA72_MOUSE Isoform of Q3	283	2;2;1;1	2;2;1;1	2;2;1;1	21.7799	21.1064	20.4854	22.8597	22.0767	20.4775	20.9027	20.5388	21.126	20.0196	21.261	21.8427	20.6098	22.0706	20.8819	20.9189	21.2563	22.0632	22.209	22.1252	22.1665	20.3155	22.5346	20.7891	22.4417	22.2678	20.3276	22.299	22.1321	20.9316	22.3865	20.3387	21.5661	22.2231	21.2209	21.4385	20.6024	20.5183	19.77	22.2893	21.9344
A2AAY5;O89032-3;O89032-2;O89032	A2AAY5	SH3 and PX domain-containing protein 2B	Sh3pxd2b	sp|A2AAY5|SPD2B_MOUSE SH3 and PX domain-containing protein 2B OS=Mus musculus OX=10090 GN=Sh3pxd2b PE=1 SV=1	285	15;1;1;1	15;1;1;1	15;1;1;1	25.8848	25.7775	25.7169	25.7566	25.726	25.6146	25.4913	25.6594	25.2401	25.6449	25.545	25.2887	26.0911	26.0205	26.0896	25.6526	25.6683	25.5915	26.1069	25.9658	26.0194	25.9544	25.7044	25.721	26.0008	26.2234	25.8955	26.0875	26.3015	26.6231	26.1906	26.3319	26.1212	26.138	26.0885	26.1544	25.5614	25.9232	25.8996	25.837	26.1377
A2ACG7;Q9DBG6	A2ACG7;Q9DBG6	Dolichyl-diphosphooligosaccharide--protein glycosyltransferase subunit 2	Rpn2	tr|A2ACG7|A2ACG7_MOUSE Isoform of Q9DBG6, Dolichyl-diphosphooligosaccharide--protein glycosyltransferase subunit 2 OS=Mus musculus OX=10090 GN=Rpn2 PE=1 SV=1;sp|Q9DBG6|RPN2_MOUSE Dolichyl-diphosphooligosaccharide--protein glycosyltransferase subunit 2 OS=M	287	7;7	7;7	7;7	23.0549	22.9589	20.0787	23.0932	22.73	20.2671	23.3388	23.142	23.0763	23.4271	22.8326	25.8424	23.2527	22.8453	22.5707	22.8221	23.527	21.8553	20.6103	21.0146	22.9096	23.0637	23.5358	22.9611	22.9228	21.2468	23.1596	22.7865	22.9356	22.9692	23.4067	21.5867	23.0762	23.4237	23.3412	23.0836	23.3204	23.0915	22.8678	23.1615	21.9852
A2ACM0;Q8K4Q0;Q8K4Q0-4;E9PXZ5;F6U5L3;Q8K4Q0-5;Q8K4Q0-2	A2ACM0;Q8K4Q0;Q8K4Q0-4	Regulatory-associated protein of mTOR	Rptor	tr|A2ACM0|A2ACM0_MOUSE Isoform of Q8K4Q0, Regulatory-associated protein of mTOR OS=Mus musculus OX=10090 GN=Rptor PE=1 SV=1;sp|Q8K4Q0|RPTOR_MOUSE Regulatory-associated protein of mTOR OS=Mus musculus OX=10090 GN=Rptor PE=1 SV=1;sp|Q8K4Q0-4|RPTOR_MOUSE Isof	288	6;6;4;2;1;1;1	6;6;4;2;1;1;1	6;6;4;2;1;1;1	23.0341	22.9598	23.1757	22.7743	23.0094	23.1726	22.9101	23.069	23.0195	22.9445	22.9213	22.8926	23.0231	22.9795	23.0007	23.1423	22.9781	22.9831	23.0276	23.3264	23.1608	23.2601	23.3239	23.2554	23.5199	23.2375	23.0121	21.367	23.1687	22.9022	23.2069	23.1596	23.008	23.1772	23.2098	22.9253	23.0978	23.1015	23.0348	19.2286	22.9905
F6TBV1;F6WHL0;A2ADH1;Q9CQY5-2;Q9CQY5-3;Q9CQY5	F6TBV1;F6WHL0;A2ADH1;Q9CQY5-2;Q9CQY5-3;Q9CQY5	Magnesium transporter protein 1	Magt1	tr|F6TBV1|F6TBV1_MOUSE Isoform of Q9CQY5, Magnesium transporter protein 1 (Fragment) OS=Mus musculus OX=10090 GN=Magt1 PE=1 SV=1;tr|F6WHL0|F6WHL0_MOUSE Isoform of Q9CQY5, Magnesium transporter protein 1 (Fragment) OS=Mus musculus OX=10090 GN=Magt1 PE=1 SV=	289	5;5;5;5;5;5	5;5;5;5;5;5	5;5;5;5;5;5	22.4318	23.5708	23.2522	22.581	23.4912	22.8475	23.3328	23.4376	23.0238	23.3906	23.4923	22.4534	23.3968	23.2871	22.0894	23.8561	23.2111	21.8555	22.817	23.9266	22.3726	23.9652	22.1961	20.9155	23.7931	23.2772	23.286	23.301	23.8845	22.391	23.9956	20.221	22.2152	23.7101	23.7101	23.6263	24.1235	23.9807	23.1972	23.1615	22.5177
A2AE27;Q9DBT5	A2AE27;Q9DBT5	AMP deaminase 2	Ampd2	tr|A2AE27|A2AE27_MOUSE Isoform of Q9DBT5, AMP deaminase OS=Mus musculus OX=10090 GN=Ampd2 PE=1 SV=1;sp|Q9DBT5|AMPD2_MOUSE AMP deaminase 2 OS=Mus musculus OX=10090 GN=Ampd2 PE=1 SV=1	292	19;19	19;19	19;19	25.7295	25.6352	25.6787	25.2867	25.6465	25.7428	25.5288	25.4561	25.6689	25.3457	25.4839	25.7107	25.2391	25.653	25.8535	25.6716	25.2379	26.0325	25.5858	25.6072	25.9201	25.4067	25.2399	25.6069	25.2589	24.8667	25.5285	25.8422	25.9669	25.5773	25.3436	24.8619	25.3113	25.5207	25.5377	25.591	26.0354	25.5046	25.8568	25.9605	26.2007
A2AF47;A2AF67;A2AF65	A2AF47;A2AF67	Dedicator of cytokinesis protein 11	Dock11	sp|A2AF47|DOC11_MOUSE Dedicator of cytokinesis protein 11 OS=Mus musculus OX=10090 GN=Dock11 PE=1 SV=1;tr|A2AF67|A2AF67_MOUSE Isoform of A2AF47, Dedicator of cytokinesis protein 11 OS=Mus musculus OX=10090 GN=Dock11 PE=1 SV=1	294	11;9;3	10;8;2	10;8;2	23.5241	23.6253	23.0693	23.1485	23.0698	23.1049	23.2987	23.6559	22.8152	23.4984	23.4695	23.0847	24.942	23.5118	22.9082	23.7171	23.5156	23.5834	23.5523	24.6518	23.1553	24.8469	24.6286	23.3434	24.0718	25.1029	23.4706	23.5933	23.7263	23.1085	24.9083	25.037	23.554	23.9814	24.2263	23.7547	23.6699	23.8927	23.2048	23.4444	23.32
A2AFF6;O35638;D6REF2;D6RHQ7;Q8C918	A2AFF6;O35638	Cohesin subunit SA-2	Stag2	tr|A2AFF6|A2AFF6_MOUSE Isoform of O35638, Cohesin subunit SA-2 OS=Mus musculus OX=10090 GN=Stag2 PE=1 SV=1;sp|O35638|STAG2_MOUSE Cohesin subunit SA-2 OS=Mus musculus OX=10090 GN=Stag2 PE=1 SV=3	295	14;14;3;2;1	14;14;3;2;1	10;10;0;0;0	25.3089	25.3176	25.3781	25.1776	25.2391	25.2959	25.4441	25.2143	25.4563	24.6264	25.0044	25.3684	24.4988	25.2211	25.3944	24.6366	24.6926	24.8228	24.4972	24.5478	25.0587	25.2702	25.0027	25.258	24.8546	24.6516	24.4995	24.2274	24.7332	24.0312	24.8416	24.3137	25.0358	24.4666	24.9403	25.3092	25.4851	25.2266	25.2637	24.8273	24.4948
A2AFQ0;Q7TMY8-3;Q7TMY8;Q7TMY8-4;Q7TMY8-2;F6XP90;F6UYC1	A2AFQ0;Q7TMY8-3;Q7TMY8;Q7TMY8-4;Q7TMY8-2	E3 ubiquitin-protein ligase HUWE1	Huwe1	tr|A2AFQ0|A2AFQ0_MOUSE Isoform of Q7TMY8, E3 ubiquitin-protein ligase HUWE1 OS=Mus musculus OX=10090 GN=Huwe1 PE=1 SV=1;sp|Q7TMY8-3|HUWE1_MOUSE Isoform of Q7TMY8, Isoform 3 of E3 ubiquitin-protein ligase HUWE1 OS=Mus musculus OX=10090 GN=Huwe1;sp|Q7TMY8|HU	296	73;73;73;70;60;26;4	73;73;73;70;60;26;4	73;73;73;70;60;26;4	27.4493	27.3718	27.3669	27.134	27.1536	27.169	27.283	27.2229	27.3137	27.3017	27.2054	27.1799	27.649	27.3235	27.4834	27.2461	27.2758	27.1295	27.3702	27.4472	27.4314	27.6456	27.5879	27.5317	27.7575	27.9263	27.5967	27.1327	27.4315	27.3583	27.7289	27.8695	27.608	27.5535	27.5321	27.5753	27.1995	27.4284	27.3283	26.9808	27.1333
Q99N15;A2AFQ2;O08756	Q99N15;A2AFQ2;O08756	3-hydroxyacyl-CoA dehydrogenase type-2	Hsd17b10	tr|Q99N15|Q99N15_MOUSE Isoform of O08756, 17beta-hydroxysteroid dehydrogenase type 10/short chain L-3-hydroxyacyl-CoA dehydrogenase OS=Mus musculus OX=10090 GN=Hsd17b10 PE=1 SV=1;tr|A2AFQ2|A2AFQ2_MOUSE Isoform of O08756, 3-hydroxyacyl-CoA dehydrogenase typ	297	4;4;3	4;4;3	4;4;3	23.71	23.4987	23.3164	24.04	22.9986	23.791	23.8096	24.12	23.4087	23.6984	23.2493	23.615	23.2385	23.3195	22.7827	23.5037	24.0629	20.9959	22.9987	22.8972	22.5624	23.7898	23.9222	23.3564	24.3387	24.2844	24.0367	23.5807	19.5135	22.591	24.0201	24.2128	23.995	23.9502	24.2223	24.0015	24.032	24.4593	23.701	23.91	23.1479
A2AFQ9;E9PUU4;Q8BX17	A2AFQ9;E9PUU4;Q8BX17	Gem-associated protein 5	Gemin5	tr|A2AFQ9|A2AFQ9_MOUSE Isoform of Q8BX17, Gem-associated protein 5 OS=Mus musculus OX=10090 GN=Gemin5 PE=1 SV=1;tr|E9PUU4|E9PUU4_MOUSE Isoform of Q8BX17, Gem-associated protein 5 OS=Mus musculus OX=10090 GN=Gemin5 PE=1 SV=1;sp|Q8BX17|GEMI5_MOUSE Gem-associ	298	6;6;6	6;6;6	6;6;6	22.6108	22.4779	22.8674	22.589	22.8019	23.3598	22.5523	22.4313	22.7398	22.4908	22.8558	22.6174	22.5028	23.1051	23.0947	22.363	22.6057	22.5528	22.0903	22.4297	22.5765	22.699	22.8803	22.8299	22.433	22.4246	22.7513	22.6972	22.3515	23.0438	22.3096	22.3549	23.3019	22.3574	22.3848	22.8902	22.6056	22.532	22.7465	22.5914	22.6879
A2AGH8;A2AGH9;A2AGH6-2;A2AGH6	A2AGH8;A2AGH9;A2AGH6-2;A2AGH6	Mediator of RNA polymerase II transcription subunit 12	Med12	tr|A2AGH8|A2AGH8_MOUSE Isoform of A2AGH6, Mediator of RNA polymerase II transcription subunit 12 OS=Mus musculus OX=10090 GN=Med12 PE=1 SV=1;tr|A2AGH9|A2AGH9_MOUSE Isoform of A2AGH6, Mediator of RNA polymerase II transcription subunit 12 OS=Mus musculus OX	299	2;2;2;2	2;2;2;2	2;2;2;2	21.3011	20.0467	19.5396	22.8109	21.4683	19.4567	20.4562	22.2613	21.6336	21.0308	20.6647	22.0199	20.1599	22.0898	20.9091	20.112	21.6043	20.8715	21.6268	20.4993	19.4861	22.7198	22.3747	19.7702	22.4038	20.5865	20.6547	21.875	21.4808	21.7576	21.8718	22.6495	22.0993	21.1808	20.385	20.8342	20.7423	19.4181	21.0095	22.42	21.4399
A2AH25;Q5FWK3	A2AH25;Q5FWK3	Rho GTPase-activating protein 1	Arhgap1	tr|A2AH25|A2AH25_MOUSE Isoform of Q5FWK3, Rho GTPase-activating protein 1 OS=Mus musculus OX=10090 GN=Arhgap1 PE=1 SV=1;sp|Q5FWK3|RHG01_MOUSE Rho GTPase-activating protein 1 OS=Mus musculus OX=10090 GN=Arhgap1 PE=1 SV=1	300	4;4	4;4	4;4	22.7588	22.6814	22.3198	22.6772	22.473	22.0828	22.8308	22.8425	22.5626	22.9748	22.8602	23.6139	22.4052	22.8754	22.286	22.6332	22.6805	22.4424	22.5452	22.4773	22.2433	23.1793	23.1258	22.4697	22.7549	22.6008	22.8815	22.8794	22.6068	22.1385	22.7902	22.46	22.4183	22.7101	22.6682	22.4723	22.7376	22.5437	22.446	22.5625	22.4274
A2AH85;O08810;G3UZ34;G3UXK8	A2AH85;O08810;G3UZ34	116 kDa U5 small nuclear ribonucleoprotein component	Eftud2	tr|A2AH85|A2AH85_MOUSE Isoform of O08810, 116 kDa U5 small nuclear ribonucleoprotein component OS=Mus musculus OX=10090 GN=Eftud2 PE=1 SV=1;sp|O08810|U5S1_MOUSE 116 kDa U5 small nuclear ribonucleoprotein component OS=Mus musculus OX=10090 GN=Eftud2 PE=1 SV	301	20;20;19;4	19;19;18;3	19;19;18;3	25.9733	26.0493	25.9766	25.904	25.9297	25.898	25.9272	26.2188	26.1179	26.1357	26.4167	26.3729	25.4566	25.6443	25.954	25.7603	25.7783	25.892	25.0897	25.6943	26.0812	25.3307	25.7579	25.6283	25.5302	25.2157	25.8547	25.8553	25.9941	25.9058	25.6338	25.3424	25.6947	25.599	25.6532	25.7537	26.1798	26.0407	26.239	26.2356	26.2301
A2AHJ7;A2AHK0;Q80UP3;D6RHK9;S4R215;S4R2G0;D3Z519;D3Z2W1;D3YWQ0	A2AHJ7;A2AHK0;Q80UP3	Diacylglycerol kinase;Diacylglycerol kinase zeta	Dgkz	tr|A2AHJ7|A2AHJ7_MOUSE Isoform of Q80UP3, Diacylglycerol kinase OS=Mus musculus OX=10090 GN=Dgkz PE=1 SV=1;tr|A2AHK0|A2AHK0_MOUSE Isoform of Q80UP3, Diacylglycerol kinase OS=Mus musculus OX=10090 GN=Dgkz PE=1 SV=1;sp|Q80UP3|DGKZ_MOUSE Diacylglycerol kinase	303	18;18;18;1;1;1;1;1;1	18;18;18;1;1;1;1;1;1	18;18;18;1;1;1;1;1;1	25.8714	25.8539	25.7625	25.2306	25.6583	25.5176	25.4482	25.7296	25.6393	25.3556	25.6727	25.2628	25.2988	25.1954	25.5278	25.4075	25.374	25.437	26.137	26.0149	25.9638	26.1485	25.9695	26.1583	26.0263	26.0882	25.975	25.6974	25.7371	25.683	25.9535	26.0105	26.0138	26.0728	25.9939	26.0402	25.3206	25.8898	25.5168	25.0847	25.2481
E9PZY8;A2AIV2;A2AIV2-2	E9PZY8;A2AIV2	Protein virilizer homolog	1110037F02Rik;Kiaa1429	tr|E9PZY8|E9PZY8_MOUSE Isoform of A2AIV2, Protein virilizer homolog OS=Mus musculus OX=10090 GN=Virma PE=1 SV=1;sp|A2AIV2|VIR_MOUSE Protein virilizer homolog OS=Mus musculus OX=10090 GN=Virma PE=1 SV=1	306	9;9;4	9;9;4	9;9;4	22.8592	22.1586	22.589	23.5151	22.5404	22.9131	23.1164	23.2922	23.3708	23.1133	23.1509	23.2111	24.456	23.0051	21.0286	22.4896	23.6342	22.6879	24.2818	23.6642	21.9315	24.0607	24.3964	23.9842	24.2597	24.2022	23.6947	23.0965	23.1649	22.5145	24.1005	24.2656	24.4278	23.5539	23.5279	24.3029	22.8726	23.3754	23.1211	22.7273	21.3899
A2AJ72;Q3TIX6;A0A0A6YVV5;A0A0A6YY39;F7AM43;A0A0A6YX76;A2AJ71	A2AJ72;Q3TIX6;A0A0A6YVV5		Fubp3	tr|A2AJ72|A2AJ72_MOUSE Isoform of Q3TIX6, Far upstream element (FUSE)-binding protein 3 OS=Mus musculus OX=10090 GN=Fubp3 PE=1 SV=1;tr|Q3TIX6|Q3TIX6_MOUSE Far upstream element (FUSE)-binding protein 3 OS=Mus musculus OX=10090 GN=Fubp3 PE=1 SV=1;tr|A0A0A6YV	309	8;8;5;2;2;1;1	6;6;3;2;2;1;1	6;6;3;2;2;1;1	23.1991	22.964	22.9368	22.9916	20.8232	22.9806	22.7274	22.919	22.8553	22.9766	23.0358	23.7038	22.9918	22.9089	22.8608	22.8376	22.97	23.0375	21.0965	22.9234	22.9742	22.6176	23.2664	22.9925	23.061	19.4896	21.5074	22.0572	20.5503	20.8362	21.0752	19.7616	21.1746	20.5415	22.9956	20.9143	22.7803	22.8759	21.7224	21.3268	21.4895
A2AJI1;A8Y5P4;A2AJI0-2;A2AJI0;F6WF36	A2AJI1;A8Y5P4;A2AJI0-2;A2AJI0;F6WF36	MAP7 domain-containing protein 1	Map7d1	tr|A2AJI1|A2AJI1_MOUSE Isoform of A2AJI0, MAP7 domain-containing protein 1 OS=Mus musculus OX=10090 GN=Map7d1 PE=1 SV=1;tr|A8Y5P4|A8Y5P4_MOUSE Isoform of A2AJI0, MAP7 domain-containing protein 1 OS=Mus musculus OX=10090 GN=Map7d1 PE=1 SV=1;sp|A2AJI0-2|MA7D	311	7;7;7;7;5	7;7;7;7;5	7;7;7;7;5	21.4936	23.2785	22.9658	23.2042	23.1103	23.4466	23.6563	23.645	23.4908	23.413	23.9754	22.769	22.8771	23.9315	23.4192	23.5656	23.7076	21.4286	23.2263	23.1657	23.3653	23.4112	20.8261	23.5121	23.4736	23.6884	23.4051	20.6252	22.9721	22.7893	23.6745	23.5667	23.6114	23.5681	23.357	23.2822	24.096	24.2535	23.8372	23.7114	24.3965
A2AKA9;Q8K2F0;Q8K2F0-2	A2AKA9;Q8K2F0;Q8K2F0-2	Bromodomain-containing protein 3	Brd3	tr|A2AKA9|A2AKA9_MOUSE Isoform of Q8K2F0, Bromodomain-containing protein 3 (Fragment) OS=Mus musculus OX=10090 GN=Brd3 PE=1 SV=1;sp|Q8K2F0|BRD3_MOUSE Bromodomain-containing protein 3 OS=Mus musculus OX=10090 GN=Brd3 PE=1 SV=2;sp|Q8K2F0-2|BRD3_MOUSE Isoform	313	5;5;5	2;2;2	2;2;2	22.5366	22.1365	22.3921	22.7044	21.3416	22.4428	22.2195	22.5821	22.3722	22.3349	20.3994	21.9632	19.7352	22.5238	22.3841	21.2291	22.2736	22.7523	22.6864	22.4576	20.4353	22.2306	22.4501	21.3626	21.6577	21.2598	20.9087	20.3195	22.0706	21.8722	22.124	21.6489	20.3712	20.4315	21.5137	22.8431	22.3256	21.1962	20.5351	20.1206	22.7506
E9PYJ6;A2AKG8;A2AKG8-3	E9PYJ6;A2AKG8	Focadhesin	Focad	tr|E9PYJ6|E9PYJ6_MOUSE Isoform of A2AKG8, Focadhesin OS=Mus musculus OX=10090 GN=Focad PE=1 SV=1;sp|A2AKG8|FOCAD_MOUSE Focadhesin OS=Mus musculus OX=10090 GN=Focad PE=1 SV=1	314	9;9;1	9;9;1	9;9;1	23.2839	23.2995	23.1363	23.219	22.6966	22.9352	20.9054	23.0822	22.9253	23.18	22.9097	21.2044	24.2255	23.232	23.3492	23.2763	23.2522	23.0867	23.1342	23.5642	23.1371	24.2173	23.5801	23.297	23.7399	23.9055	23.17	22.9906	23.2321	23.0024	23.4563	23.6749	22.9211	23.1725	23.2714	23.0259	23.1076	23.2112	22.792	22.9539	22.9015
Q8C2Q8;A2AKU9;Q91VR2;A2AKV1;A2AKV2;A2AKV3;A2AKV0	Q8C2Q8;A2AKU9;Q91VR2;A2AKV1;A2AKV2;A2AKV3	ATP synthase subunit gamma;ATP synthase subunit gamma, mitochondrial	Atp5c1	tr|Q8C2Q8|Q8C2Q8_MOUSE Isoform of Q91VR2, ATP synthase subunit gamma OS=Mus musculus OX=10090 GN=Atp5c1 PE=1 SV=1;tr|A2AKU9|A2AKU9_MOUSE Isoform of Q91VR2, ATP synthase subunit gamma OS=Mus musculus OX=10090 GN=Atp5c1 PE=1 SV=1;sp|Q91VR2|ATPG_MOUSE ATP syn	316	11;11;11;8;8;8;4	11;11;11;8;8;8;4	11;11;11;8;8;8;4	27.6725	27.5949	27.564	27.3948	27.7814	27.5493	27.5525	27.498	27.5585	27.4428	27.6151	27.4071	27.2694	27.5725	27.6367	27.6328	27.2694	27.633	27.0145	27.3032	27.2956	27.0131	27.132	27.121	27.3801	27.4258	27.4842	27.4305	27.4845	27.8993	27.3427	27.5386	27.5322	27.34	27.4375	27.4076	27.8954	27.7606	27.7818	27.6793	27.985
A2AL12;Q8BG05;A2AL13;V9GX38	A2AL12;Q8BG05	Heterogeneous nuclear ribonucleoprotein A3	Hnrnpa3	tr|A2AL12|A2AL12_MOUSE Isoform of Q8BG05, Heterogeneous nuclear ribonucleoprotein A3 OS=Mus musculus OX=10090 GN=Hnrnpa3 PE=1 SV=1;sp|Q8BG05|ROA3_MOUSE Heterogeneous nuclear ribonucleoprotein A3 OS=Mus musculus OX=10090 GN=Hnrnpa3 PE=1 SV=1	317	35;35;4;3	35;35;4;3	5;5;0;0	30.6353	30.8075	30.9946	30.8606	30.7517	30.8282	30.9557	31.0052	30.7935	30.8541	30.7452	30.7847	30.6201	30.9202	30.7242	30.6867	30.8445	30.5889	30.654	30.4702	30.3867	30.6164	30.5866	30.6025	30.743	30.6061	30.627	30.5495	30.642	30.6733	30.7012	30.7314	31.005	30.756	30.7563	30.7809	30.8667	31.0471	30.8058	30.5561	30.6814
H3BKN2;A2AL50;Q8C0I1;A2AL49;H3BIY5	H3BKN2;A2AL50;Q8C0I1;A2AL49	Alkyldihydroxyacetonephosphate synthase, peroxisomal	Agps	tr|H3BKN2|H3BKN2_MOUSE Isoform of Q8C0I1, Alkylglycerone-phosphate synthase OS=Mus musculus OX=10090 GN=Agps PE=1 SV=1;tr|A2AL50|A2AL50_MOUSE Isoform of Q8C0I1, Alkylglycerone-phosphate synthase OS=Mus musculus OX=10090 GN=Agps PE=1 SV=1;sp|Q8C0I1|ADAS_MOU	319	12;12;12;9;2	12;12;12;9;2	12;12;12;9;2	25.2382	25.4458	25.305	24.3255	24.6323	25.0802	25.578	25.3533	25.3858	25.0225	24.9981	25.0367	24.2359	24.8738	24.1426	25.3269	24.2818	24.4996	23.6734	24.1644	24.2339	23.8479	23.807	23.8536	24.0787	24.0492	24.2618	24.3669	24.5047	23.6755	23.9466	24.1371	24.1736	24.0256	24.0781	24.0352	25.4972	25.5306	25.1597	24.8758	25.1512
A2AL85;Q8BSY0;Q8CBM2;A2AL83;Q3TU40;A2AL81;A2AL79;Q6P8S1;A2AL78;A2AL75;A2AL71;A2AL77;Q9CR06;A2AL74;A2AL76;REV__F6XNB6;REV__Q60575-2;REV__Q60575;Q8BSY0-2	A2AL85;Q8BSY0;Q8CBM2	Aspartyl/asparaginyl beta-hydroxylase	Asph	tr|A2AL85|A2AL85_MOUSE Isoform of Q8BSY0, Aspartyl/asparaginyl beta-hydroxylase OS=Mus musculus OX=10090 GN=Asph PE=1 SV=1;sp|Q8BSY0|ASPH_MOUSE Aspartyl/asparaginyl beta-hydroxylase OS=Mus musculus OX=10090 GN=Asph PE=1 SV=1;tr|Q8CBM2|Q8CBM2_MOUSE Isoform	320	37;37;36;3;3;3;2;2;2;2;1;1;1;1;1;1;1;1;1	37;37;36;3;3;3;2;2;2;2;1;1;1;1;1;1;1;1;1	37;37;36;3;3;3;2;2;2;2;1;1;1;1;1;1;1;1;1	27.9037	28.0016	27.9988	28.3053	28.3957	28.506	27.955	27.9952	27.7881	27.6974	27.714	27.6661	28.0599	28.252	28.3126	27.7085	27.7442	27.7491	27.7602	27.4833	27.8356	27.1607	27.0733	27.4658	26.8939	26.7125	26.9293	27.4754	27.4595	27.4752	27.0266	26.791	27.3005	26.9909	27.0488	27.0595	27.6225	27.722	27.6753	28.1396	28.3148
A2ALB2;Q6PAQ4;A2ALB1	A2ALB2;Q6PAQ4;A2ALB1	RNA exonuclease 4	Rexo4	tr|A2ALB2|A2ALB2_MOUSE Isoform of Q6PAQ4, RNA exonuclease 4 OS=Mus musculus OX=10090 GN=Rexo4 PE=1 SV=1;sp|Q6PAQ4|REXO4_MOUSE RNA exonuclease 4 OS=Mus musculus OX=10090 GN=Rexo4 PE=2 SV=2;tr|A2ALB1|A2ALB1_MOUSE Isoform of Q6PAQ4, RNA exonuclease 4 (Fragmen	321	8;8;7	8;8;7	8;8;7	23.8549	24.1377	24.2607	24.0138	24.6203	24.2493	23.8269	24.1416	19.6673	23.5888	23.8804	23.5168	24.0541	25.0389	24.9122	24.0689	23.5302	24.1844	20.7387	23.7485	23.7212	24.3019	23.7467	23.9493	24.0032	23.8093	23.3941	19.7602	24.1318	23.975	24.1565	23.807	24.1406	23.5281	20.8659	21.3211	23.8462	23.6936	24.025	23.704	23.8032
A2AMY5;Q91VX2;A2AMY7;F6PYV5	A2AMY5;Q91VX2	Ubiquitin-associated protein 2	Ubap2	tr|A2AMY5|A2AMY5_MOUSE Isoform of Q91VX2, Ubiquitin-associated protein 2 OS=Mus musculus OX=10090 GN=Ubap2 PE=1 SV=1;sp|Q91VX2|UBAP2_MOUSE Ubiquitin-associated protein 2 OS=Mus musculus OX=10090 GN=Ubap2 PE=1 SV=1	324	12;12;2;1	12;12;2;1	12;12;2;1	24.8931	24.9121	25.0228	24.8294	24.827	24.9514	24.7953	24.8569	24.7265	24.7448	24.4951	25.0046	24.5312	25.028	25.4518	24.8279	24.6267	24.9753	25.2973	24.9065	25.4644	24.8884	24.8666	25.3446	24.6315	24.6877	25.047	24.8028	24.713	25.3825	24.7807	24.8442	25.3619	25.0926	24.7552	25.2405	24.752	25.0054	25.0717	24.4788	24.8111
A2AN08-3;A2AN08;A2AN08-5;F6SSP6;A2AN08-2;Z4YMA7;A2AN08-4;Z4YLP1	A2AN08-3;A2AN08;A2AN08-5	E3 ubiquitin-protein ligase UBR4	Ubr4	sp|A2AN08-3|UBR4_MOUSE Isoform of A2AN08, Isoform 3 of E3 ubiquitin-protein ligase UBR4 OS=Mus musculus OX=10090 GN=Ubr4;sp|A2AN08|UBR4_MOUSE E3 ubiquitin-protein ligase UBR4 OS=Mus musculus OX=10090 GN=Ubr4 PE=1 SV=1;sp|A2AN08-5|UBR4_MOUSE Isoform of A2AN	325	53;53;53;23;22;14;5;2	53;53;53;23;22;14;5;2	53;53;53;23;22;14;5;2	26.3917	26.3674	26.1706	26.316	26.5436	26.4833	26.3334	26.3241	25.9748	26.3511	26.2206	26.134	27.0417	26.6859	26.6657	26.2262	26.4645	26.0681	26.7479	26.7992	26.7705	26.658	26.6451	26.3971	26.655	26.902	26.3746	26.517	26.6112	26.648	26.6324	26.7975	26.4231	26.4004	26.5148	26.5894	26.2573	26.4763	26.234	26.2239	26.6077
B7ZCL8;A2AN84;P70290;B7ZCL9;D6RFD5;B7ZCM1;B7ZCM0	B7ZCL8;A2AN84;P70290	55 kDa erythrocyte membrane protein	Mpp1	tr|B7ZCL8|B7ZCL8_MOUSE Isoform of P70290, 55 kDa erythrocyte membrane protein OS=Mus musculus OX=10090 GN=Mpp1 PE=1 SV=1;tr|A2AN84|A2AN84_MOUSE Isoform of P70290, 55 kDa erythrocyte membrane protein OS=Mus musculus OX=10090 GN=Mpp1 PE=1 SV=1;sp|P70290|EM55	326	5;5;5;2;1;1;1	5;5;5;2;1;1;1	5;5;5;2;1;1;1	23.2808	23.1763	23.0742	24.1391	24.4801	24.5019	22.998	22.8759	23.1898	22.6164	23.064	23.4581	23.8891	23.318	24.3862	22.8874	22.9939	23.1577	23.2044	23.1834	23.2259	22.7168	22.7231	22.9017	23.3602	23.0765	23.4314	24.4691	24.0384	23.8324	23.9137	22.7671	23.7013	23.2984	23.7505	23.2059	23.4033	22.9409	23.551	24.468	23.7864
J3QMC5;A2ANY6	J3QMC5;A2ANY6		Mdn1	tr|J3QMC5|J3QMC5_MOUSE Isoform of A2ANY6, Midasin OS=Mus musculus OX=10090 GN=Mdn1 PE=1 SV=1;tr|A2ANY6|A2ANY6_MOUSE Midasin OS=Mus musculus OX=10090 GN=Mdn1 PE=1 SV=1	327	86;86	86;86	86;86	26.9509	27.0667	26.1089	26.0707	25.9826	26.1507	26.7778	26.8379	26.1961	27.0006	26.5493	26.3734	27.7175	26.5756	25.9674	26.2844	27.0563	26.1446	27.1967	27.2162	26.469	27.3767	27.3984	26.9996	27.1664	27.5384	26.7517	26.2166	26.7283	26.5818	27.0345	27.4086	26.4887	26.6752	26.9579	26.6803	26.1637	26.3687	26.139	25.7656	25.7019
A2APB8	A2APB8	Targeting protein for Xklp2	Tpx2	sp|A2APB8|TPX2_MOUSE Targeting protein for Xklp2 OS=Mus musculus OX=10090 GN=Tpx2 PE=1 SV=1	328	44	44	44	26.9421	26.7155	27.0793	26.5611	26.6895	26.8625	26.7784	26.8362	26.8693	26.3003	26.8025	26.3839	25.9167	26.124	26.601	25.659	25.5467	26.0237	27.9356	27.8303	28.1019	27.6965	27.5609	28.0597	25.7524	25.5606	25.7	25.9518	26.395	26.8608	25.9893	25.5154	26.017	26.2803	25.9985	26.3484	25.7412	25.7579	26.2405	26.1753	26.4026
A2APF7;Q9QY24;Q9QY24-2	A2APF7;Q9QY24;Q9QY24-2	Z-DNA-binding protein 1	Zbp1	tr|A2APF7|A2APF7_MOUSE Isoform of Q9QY24, Z-DNA-binding protein 1 OS=Mus musculus OX=10090 GN=Zbp1 PE=1 SV=1;sp|Q9QY24|ZBP1_MOUSE Z-DNA-binding protein 1 OS=Mus musculus OX=10090 GN=Zbp1 PE=1 SV=1;sp|Q9QY24-2|ZBP1_MOUSE Isoform of Q9QY24, Isoform 2 of Z-DN	329	10;10;6	10;10;6	10;10;6	21.8248	20.9949	21.6371	22.9619	23.3939	23.1785	23.0289	23.1885	22.9319	20.9159	23.2909	19.9566	23.2227	23.6504	23.9091	21.8223	21.2833	21.7335	26.058	26.3142	26.0378	22.6517	21.02	21.0962	20.7822	20.5189	21.2838	25.6187	25.9633	26.1113	21.3505	20.7685	20.486	21.4449	20.0285	21.4224	21.4205	23.0047	22.9963	23.2533	23.518
A2API3;Q80V86	A2API3;Q80V86	Integrator complex subunit 8	Ints8	tr|A2API3|A2API3_MOUSE Isoform of Q80V86, Integrator complex subunit 8 OS=Mus musculus OX=10090 GN=Ints8 PE=1 SV=1;sp|Q80V86|INT8_MOUSE Integrator complex subunit 8 OS=Mus musculus OX=10090 GN=Ints8 PE=1 SV=1	330	5;5	5;5	5;5	21.5972	22.5032	22.6079	22.3215	22.4897	22.4575	22.5527	22.4229	22.6147	22.5389	21.0701	22.081	23.6725	22.5259	22.2042	22.3425	22.4598	21.6485	22.7123	23.0719	22.3991	23.5277	22.5626	22.6106	22.9914	22.7089	22.6146	21.3203	22.5133	21.3983	22.6149	22.878	22.4992	22.5466	22.4095	22.5644	22.2054	22.2636	22.1691	20.6976	20.7794
A2AQ19	A2AQ19	RNA polymerase-associated protein RTF1 homolog	Rtf1	sp|A2AQ19|RTF1_MOUSE RNA polymerase-associated protein RTF1 homolog OS=Mus musculus OX=10090 GN=Rtf1 PE=1 SV=1	332	5	5	5	23.7817	23.6014	23.9271	23.4205	23.8062	23.8697	23.4695	23.5748	23.7287	23.4031	23.3321	23.7189	23.1217	23.54	23.9297	23.3231	23.3676	23.874	24.1092	23.6869	24.258	23.7301	23.8422	24.3508	23.3817	23.4345	23.6529	23.4613	23.5767	23.3983	23.45	23.2644	23.5935	23.8136	23.5291	23.546	23.5731	23.7199	23.7404	23.5768	23.9008
A2AQA7;Q8CFQ3	A2AQA7;Q8CFQ3	Intron-binding protein aquarius	Aqr	tr|A2AQA7|A2AQA7_MOUSE Isoform of Q8CFQ3, RNA helicase aquarius OS=Mus musculus OX=10090 GN=Aqr PE=1 SV=1;sp|Q8CFQ3|AQR_MOUSE RNA helicase aquarius OS=Mus musculus OX=10090 GN=Aqr PE=1 SV=2	333	10;10	10;10	10;10	24.4882	24.4216	24.473	24.5752	24.2844	24.0267	24.2848	24.4113	24.234	24.1947	24.1787	24.4474	24.2251	24.1263	24.2288	24.1188	24.3613	24.387	23.5456	23.9687	24.2226	24.8955	25.0239	24.0976	25.0121	24.9441	24.891	24.2938	24.2411	24.1098	24.6401	24.2659	24.4543	24.5197	24.5554	24.1596	24.2224	24.1038	23.6767	24.4275	24.2917
A2AQC8;B5B2R5;Q60591-4;Q60591-2;Q60591;Q8C443;Q9DBQ6;Q6P7T9;A0A2I3BRR0;B5B2N7;B5B2N2;B5B2U1;B5B2U2;Q3UZ64;O88942-3;O88942-2;O88942;Q8K120-2;Q8K120;P97305-3;P97305-2;P97305	A2AQC8;B5B2R5;Q60591-4;Q60591-2;Q60591;Q8C443;Q9DBQ6;Q6P7T9;A0A2I3BRR0;B5B2N7;B5B2N2;B5B2U1;B5B2U2;Q3UZ64;O88942-3;O88942-2;O88942;Q8K120-2;Q8K120;P97305-3;P97305-2;P97305	Nuclear factor of activated T-cells, cytoplasmic 2;Nuclear factor of activated T-cells, cytoplasmic 1;Nuclear factor of activated T-cells, cytoplasmic 4;Nuclear factor of activated T-cells, cytoplasmic 3	Nfatc2;Nfatc1;Nfatc3;Nfatc4	tr|A2AQC8|A2AQC8_MOUSE Isoform of Q60591, Nuclear factor of activated T-cells c2 isoform IA-IIL-VIIa OS=Mus musculus OX=10090 GN=Nfatc2 PE=1 SV=1;tr|B5B2R5|B5B2R5_MOUSE Isoform of Q60591, Nuclear factor of activated T-cells c2 isoform IB-IIL-VIIa OS=Mus mu	335	2;2;2;2;2;1;1;1;1;1;1;1;1;1;1;1;1;1;1;1;1;1	2;2;2;2;2;1;1;1;1;1;1;1;1;1;1;1;1;1;1;1;1;1	2;2;2;2;2;1;1;1;1;1;1;1;1;1;1;1;1;1;1;1;1;1	21.3237	20.2211	22.4991	22.0496	22.5918	22.2298	22.1623	22.5575	20.9014	22.5473	21.2562	20.6262	22.1934	21.8858	20.9059	22.5261	20.8762	21.6972	22.6322	21.3087	21.112	22.3755	22.2431	20.3776	22.3038	22.3873	21.6812	21.9872	22.4702	20.2726	22.4024	22.1631	22.6897	22.4453	21.0851	20.1304	22.6744	21.7923	19.883	21.2462	20.6532
A2AR02;A2AR01	A2AR02;A2AR01	Peptidyl-prolyl cis-trans isomerase G;Peptidyl-prolyl cis-trans isomerase	Ppig	sp|A2AR02|PPIG_MOUSE Peptidyl-prolyl cis-trans isomerase G OS=Mus musculus OX=10090 GN=Ppig PE=1 SV=1;tr|A2AR01|A2AR01_MOUSE Isoform of A2AR02, Peptidyl-prolyl cis-trans isomerase (Fragment) OS=Mus musculus OX=10090 GN=Ppig PE=1 SV=1	338	15;8	15;8	15;8	25.6925	25.763	26.231	25.6622	26.096	26.199	25.8636	25.6675	26.2577	25.3819	25.8699	25.5856	25.4535	25.8377	25.9865	25.8491	25.7669	26.4381	25.9828	25.9073	25.8753	25.7443	25.5801	25.9711	25.2455	25.0279	25.316	25.3623	25.6914	25.7604	25.3103	24.9317	25.537	25.1887	25.223	25.5493	25.7168	25.465	25.7828	25.4819	25.9289
A2AR26;Q3UDF0;A2AR27	A2AR26;Q3UDF0		Slc2a6	tr|A2AR26|A2AR26_MOUSE Isoform of Q3UDF0, Slc2a6 protein OS=Mus musculus OX=10090 GN=Slc2a6 PE=1 SV=1;tr|Q3UDF0|Q3UDF0_MOUSE Solute carrier family 2 (Facilitated glucose transporter), member 6, isoform CRA_a OS=Mus musculus OX=10090 GN=Slc2a6 PE=1 SV=1	339	5;5;2	5;5;2	5;5;2	24.0735	23.6187	22.89	23.6605	23.5777	23.856	23.0118	23.5054	22.8375	23.0425	23.257	22.8411	23.9554	23.711	23.7784	23.2072	23.1876	21.9945	23.7102	24.0662	23.631	23.3483	23.2542	23.289	23.6482	23.5854	23.6781	24.8459	24.6954	24.1381	24.1449	24.0613	23.9793	23.5761	24.1245	23.8926	23.298	23.4021	23.0514	23.4864	23.7798
A2AS05;A2AS03;E9QAM5	A2AS05;A2AS03;E9QAM5	Helicase with zinc finger domain 2	Helz2	tr|A2AS05|A2AS05_MOUSE Isoform of E9QAM5, Helicase with zinc finger domain 2 OS=Mus musculus OX=10090 GN=Helz2 PE=1 SV=2;tr|A2AS03|A2AS03_MOUSE Isoform of E9QAM5, Helicase with zinc finger domain 2 OS=Mus musculus OX=10090 GN=Helz2 PE=1 SV=1;sp|E9QAM5|HELZ	340	34;34;34	34;34;34	34;34;34	21.9188	21.8259	21.9181	26.4699	26.7418	27.0076	22.1083	22.3496	22.4397	22.4104	20.9977	22.4398	26.8834	27.0036	26.515	21.8278	22.64	19.9673	26.8656	27.0532	26.5767	22.34	21.2134	21.8808	22.3414	22.5626	20.9556	25.9223	26.9072	26.4296	22.433	22.4244	22.6624	22.2175	22.4798	20.0618	19.6053	19.7137	21.118	25.3664	26.275
E9Q8N1;E9Q8K5;A2ASS6;A2ASS6-2;F7CR78;A2AT70;A2ASS6-3;A2AT64;A2AT67;A2AT66;A2AT65;A2AT68;F6RSJ3	E9Q8N1;E9Q8K5;A2ASS6;A2ASS6-2	Titin	Ttn	tr|E9Q8N1|E9Q8N1_MOUSE Isoform of A2ASS6, Titin OS=Mus musculus OX=10090 GN=Ttn PE=1 SV=1;tr|E9Q8K5|E9Q8K5_MOUSE Isoform of A2ASS6, Titin OS=Mus musculus OX=10090 GN=Ttn PE=1 SV=1;sp|A2ASS6|TITIN_MOUSE Titin OS=Mus musculus OX=10090 GN=Ttn PE=1 SV=1;sp|A2A	341	89;89;89;84;9;4;3;2;2;2;2;2;2	89;89;89;84;9;4;3;2;2;2;2;2;2	89;89;89;84;9;4;3;2;2;2;2;2;2	23.8052	25.768	25.2521	23.0368	22.2336	22.3878	24.5951	22.334	23.5047	24.9534	25.538	22.8245	21.5697	22.5346	23.5177	25.9285	23.1076	23.7842	21.5045	22.1179	23.0679	22.596	23.582	23.1705	30.8895	24.338	21.6562	22.5126	21.8416	21.1912	23.6317	23.1712	22.0516	22.715	22.9535	23.0925	24.3516	23.7103	22.9205	20.7261	23.7998
A2AT37	A2AT37		Upf2	tr|A2AT37|A2AT37_MOUSE UPF2 regulator of nonsense transcripts homolog (Yeast) OS=Mus musculus OX=10090 GN=Upf2 PE=1 SV=1	342	6	6	6	21.6161	22.7665	21.6768	20.6481	22.1817	19.585	21.7129	23.1637	19.8043	19.1103	21.4053	21.1415	23.2316	22.6651	22.4538	20.5292	21.9729	20.7283	21.4469	20.1398	22.2254	23.3665	23.5201	22.8774	21.3053	23.6196	21.4699	21.3849	23.1837	19.7518	23.3827	20.6536	23.2808	23.0521	20.9478	20.5555	22.2881	22.6863	21.0849	22.8096	20.4594
A2ATU9;Q8BY71	A2ATU9;Q8BY71	Histone acetyltransferase type B catalytic subunit	Hat1	tr|A2ATU9|A2ATU9_MOUSE Isoform of Q8BY71, Histone acetyltransferase type B catalytic subunit OS=Mus musculus OX=10090 GN=Hat1 PE=1 SV=1;sp|Q8BY71|HAT1_MOUSE Histone acetyltransferase type B catalytic subunit OS=Mus musculus OX=10090 GN=Hat1 PE=1 SV=1	344	9;9	9;9	9;9	25.4464	25.2512	25.149	25.3071	25.4284	25.4334	25.4099	25.3538	25.1726	25.4421	25.2723	25.3917	25.3886	25.498	25.5623	25.3179	25.5017	25.3266	25.5724	25.8235	25.7435	25.5662	25.3479	25.4961	25.715	25.554	25.2704	25.6279	25.7635	25.2253	25.5075	25.5238	25.5	25.5558	25.4397	25.4105	25.3064	25.2539	25.4986	25.7572	25.849
A2AUY4;F6R4Y5;A2AUY3	A2AUY4		Baz2b	tr|A2AUY4|A2AUY4_MOUSE Bromodomain adjacent to zinc finger domain, 2B OS=Mus musculus OX=10090 GN=Baz2b PE=1 SV=1	345	5;1;1	5;1;1	5;1;1	22.4482	22.5572	21.176	20.6833	20.1937	20.1859	19.9377	21.1333	20.7334	21.8954	20.7483	22.5196	20.1291	21.2887	21.3954	20.0004	22.1855	20.1966	23.9858	21.2197	21.6252	22.6641	22.5278	22.885	22.1772	22.491	21.0476	21.2449	22.1338	20.9085	22.1735	21.3839	20.4678	19.8813	21.0442	20.573	21.4686	22.4738	20.8285	22.2153	20.4361
A2AVJ7;Q99PL5;Q99PL5-4;Q99PL5-3;Q99PL5-2;Q99PL5-8;Q99PL5-7;Q99PL5-6;Q99PL5-5;Q99PL5-11;Q99PL5-10;Q99PL5-9;Q99PL5-12	A2AVJ7;Q99PL5	Ribosome-binding protein 1	Rrbp1	tr|A2AVJ7|A2AVJ7_MOUSE Isoform of Q99PL5, Ribosome-binding protein 1 OS=Mus musculus OX=10090 GN=Rrbp1 PE=1 SV=1;sp|Q99PL5|RRBP1_MOUSE Ribosome-binding protein 1 OS=Mus musculus OX=10090 GN=Rrbp1 PE=1 SV=2	346	66;66;12;12;12;11;11;11;11;10;10;10;8	66;66;12;12;12;11;11;11;11;10;10;10;8	66;66;12;12;12;11;11;11;11;10;10;10;8	28.4097	28.2847	28.3753	28.8662	28.9774	28.995	28.2098	28.2605	28.2855	28.288	27.9842	28.1897	28.941	29.1538	29.2202	28.3731	28.3379	28.4303	29.5752	29.4106	29.6251	28.8471	28.6864	28.9487	27.946	27.9048	28.0215	28.5738	28.8037	29.0256	28.0911	28.0469	28.3927	28.2012	28.0912	28.3133	28.2176	28.4518	28.4207	28.6378	28.943
A2AWP6;A2AWP8-3;A2AWP8-2;A2AWP8-4;A2AWP8;A2AWP8-5;F6S3V7;F6ZH54;A2AWP4	A2AWP6;A2AWP8-3;A2AWP8-2;A2AWP8-4;A2AWP8;A2AWP8-5;F6S3V7	Rho guanine nucleotide exchange factor 10-like protein	Arhgef10l	tr|A2AWP6|A2AWP6_MOUSE Isoform of A2AWP8, Rho guanine nucleotide exchange factor 10-like protein OS=Mus musculus OX=10090 GN=Arhgef10l PE=1 SV=1;sp|A2AWP8-3|ARGAL_MOUSE Isoform of A2AWP8, Isoform 3 of Rho guanine nucleotide exchange factor 10-like protein	349	9;9;9;9;9;8;7;2;1	9;9;9;9;9;8;7;2;1	9;9;9;9;9;8;7;2;1	24.5167	24.4427	24.3504	23.8675	24.1585	24.1427	24.4483	24.2989	24.8546	24.3366	24.3622	24.5963	23.8806	23.8208	24.5095	24.2549	23.9822	24.8171	22.6849	22.7116	23.1817	23.4937	23.3692	23.6518	23.3231	23.3894	23.6286	23.1595	22.8663	23.1094	23.1141	20.513	23.3554	22.8904	23.3193	20.7538	24.0333	23.9229	24.5043	23.6898	23.6918
A2AWT6;A2AWT7;A2AWT5;P25976-2;P25976;G3UZW9;E9Q4A8	A2AWT6;A2AWT7;A2AWT5;P25976-2;P25976	Nucleolar transcription factor 1	Ubtf	tr|A2AWT6|A2AWT6_MOUSE Isoform of P25976, Nucleolar transcription factor 1 OS=Mus musculus OX=10090 GN=Ubtf PE=1 SV=1;tr|A2AWT7|A2AWT7_MOUSE Isoform of P25976, Nucleolar transcription factor 1 OS=Mus musculus OX=10090 GN=Ubtf PE=1 SV=1;tr|A2AWT5|A2AWT5_MOU	350	24;24;24;23;23;6;6	24;24;24;23;23;6;6	24;24;24;23;23;6;6	26.803	26.7656	26.9704	26.3578	26.0814	26.6036	26.6487	27.0457	26.7886	26.4912	26.7146	26.6898	26.2145	26.4373	26.579	26.1648	26.4696	26.6657	26.409	26.1455	26.3551	26.414	26.2443	26.62	25.9977	26.0054	26.037	25.7222	26.0412	26.0519	26.0687	26.0518	26.6185	26.2515	26.2998	26.5337	26.6094	27.0202	27.0822	26.2818	26.5525
A2BDX3	A2BDX3	Adenylyltransferase and sulfurtransferase MOCS3;Molybdopterin-synthase adenylyltransferase;Molybdopterin-synthase sulfurtransferase	Mocs3	sp|A2BDX3|MOCS3_MOUSE Adenylyltransferase and sulfurtransferase MOCS3 OS=Mus musculus OX=10090 GN=Mocs3 PE=1 SV=1	351	3	3	3	23.0067	21.7322	23.2252	23.524	21.2278	23.6057	23.4154	20.5433	21.3124	23.7539	21.4847	23.6562	23.6414	23.5437	20.9986	20.8649	21.1211	21.9157	23.4849	23.3236	22.6931	23.9461	23.4762	23.4677	23.9337	20.6744	23.5168	23.4422	23.6272	21.5866	23.8953	23.7546	23.8154	23.7294	23.7502	23.6161	23.7124	23.3931	20.8945	20.8348	20.7381
A2BE28-2;A2BE28	A2BE28-2;A2BE28	Ribosomal biogenesis protein LAS1L	Las1l	sp|A2BE28-2|LAS1L_MOUSE Isoform of A2BE28, Isoform 2 of Ribosomal biogenesis protein LAS1L OS=Mus musculus OX=10090 GN=Las1l;sp|A2BE28|LAS1L_MOUSE Ribosomal biogenesis protein LAS1L OS=Mus musculus OX=10090 GN=Las1l PE=1 SV=1	352	7;7	7;7	7;7	23.7793	23.5949	23.7377	23.5769	23.6812	23.8266	23.6078	23.5057	23.6731	23.4218	23.3005	23.6006	23.1492	23.4466	23.6358	23.615	22.937	23.785	23.5417	23.4334	23.7328	23.9679	23.8472	24.139	23.6454	23.5031	23.4628	23.3254	23.3828	23.2846	23.5123	23.3395	23.3472	23.3226	23.6784	23.535	23.5815	23.4889	23.3977	23.1958	23.4273
A2BE93;Q9EQU5;A2BE92;Q9EQU5-3;Q9EQU5-2	A2BE93;Q9EQU5;A2BE92;Q9EQU5-3;Q9EQU5-2	Protein SET	Set	tr|A2BE93|A2BE93_MOUSE Isoform of Q9EQU5, Protein SET (Fragment) OS=Mus musculus OX=10090 GN=Set PE=1 SV=1;sp|Q9EQU5|SET_MOUSE Protein SET OS=Mus musculus OX=10090 GN=Set PE=1 SV=1;tr|A2BE92|A2BE92_MOUSE Isoform of Q9EQU5, Protein SET (Fragment) OS=Mus mus	353	11;11;10;8;7	11;11;10;8;7	11;11;10;8;7	27.2815	27.0451	27.0896	26.7737	27.2236	27.0003	27.063	26.5999	27.2464	27.2737	26.9175	27.5449	26.416	26.3055	27.0593	27.0275	26.7696	27.2272	27.0114	26.8945	27.4988	26.6894	26.9554	27.2863	25.9351	26.2771	26.6839	26.9127	26.6252	26.7012	26.0934	25.9711	26.4589	26.3773	26.2871	26.6472	26.6195	26.2433	26.1549	27.0024	26.9281
S4R265;S4R2L4;A2RTL5;S4R1M5;Q8BI46;S4R2G2	S4R265;S4R2L4;A2RTL5;S4R1M5	Arginine/serine-rich coiled-coil protein 2	Rsrc2	tr|S4R265|S4R265_MOUSE Isoform of A2RTL5, Arginine/serine-rich coiled-coil protein 2 OS=Mus musculus OX=10090 GN=Rsrc2 PE=1 SV=1;tr|S4R2L4|S4R2L4_MOUSE Isoform of A2RTL5, Arginine/serine-rich coiled-coil protein 2 OS=Mus musculus OX=10090 GN=Rsrc2 PE=1 SV=	356	6;6;6;5;1;1	6;6;6;5;1;1	6;6;6;5;1;1	23.7272	23.8028	24.0871	23.8389	24.5544	24.433	23.8609	24.0403	24.1508	23.5101	23.6353	23.215	23.1417	24.3344	23.4151	24.2944	24.0065	24.6527	23.5621	24.1486	24.023	23.9099	23.245	23.9744	23.8109	23.4715	23.8814	23.3491	24.0552	23.821	23.397	23.6978	23.5676	23.5955	23.3677	23.3331	24.0588	23.9662	23.6537	23.4191	24.2809
Q91YZ8;A3KFU5;A3KFU8;Q6PHQ9;V9GXG3;A0A0A6YWT2;G5E8X2	Q91YZ8;A3KFU5;A3KFU8;Q6PHQ9	Polyadenylate-binding protein	Pabpc4	tr|Q91YZ8|Q91YZ8_MOUSE Isoform of Q6PHQ9, Polyadenylate-binding protein OS=Mus musculus OX=10090 GN=Pabpc4 PE=1 SV=1;tr|A3KFU5|A3KFU5_MOUSE Isoform of Q6PHQ9, Polyadenylate-binding protein OS=Mus musculus OX=10090 GN=Pabpc4 PE=1 SV=1;tr|A3KFU8|A3KFU8_MOUSE	357	37;37;37;37;12;2;2	25;25;25;25;6;1;1	24;24;24;24;5;0;0	27.5681	27.6391	27.794	27.3576	27.6155	27.6044	27.5743	27.5328	27.6926	27.3493	27.5234	27.4499	27.041	27.8179	27.5497	27.4808	27.4751	27.738	26.9193	26.7638	26.8184	27.0102	26.848	27.253	27.1018	27.0876	27.1214	26.7575	27.0367	27.0049	27.0702	27.1381	27.1681	27.2277	27.1023	27.1768	27.4642	27.4101	27.5815	27.0423	27.3562
G8JL40;A3KG93;Q6ZQ88;F6Z4I3	G8JL40;A3KG93;Q6ZQ88	Lysine-specific histone demethylase 1A	Kdm1a	tr|G8JL40|G8JL40_MOUSE Isoform of Q6ZQ88, Lysine-specific histone demethylase 1A (Fragment) OS=Mus musculus OX=10090 GN=Kdm1a PE=1 SV=1;tr|A3KG93|A3KG93_MOUSE Isoform of Q6ZQ88, Lysine-specific histone demethylase 1A OS=Mus musculus OX=10090 GN=Kdm1a PE=1	358	4;4;4;1	4;4;4;1	4;4;4;1	23.8465	23.9687	24.4776	23.3174	23.7687	23.6425	23.9671	23.6457	23.8528	23.5433	23.6949	23.5265	22.984	23.4432	23.4394	24.1364	23.3736	23.6853	23.3359	23.2099	23.5296	23.2613	23.3945	23.7868	23.2949	23.598	23.5089	23.4917	23.2856	23.189	23.23	23.119	23.3149	23.2856	23.3232	23.2717	23.9934	23.7958	23.75	23.6511	23.744
A3KGI3;Q66JQ7;A3KGI5	A3KGI3;Q66JQ7;A3KGI5	Protein CASC5	Casc5	tr|A3KGI3|A3KGI3_MOUSE Isoform of Q66JQ7, Kinetochore scaffold 1 OS=Mus musculus OX=10090 GN=Knl1 PE=1 SV=1;sp|Q66JQ7|KNL1_MOUSE Kinetochore scaffold 1 OS=Mus musculus OX=10090 GN=Knl1 PE=1 SV=3;tr|A3KGI5|A3KGI5_MOUSE Isoform of Q66JQ7, Kinetochore scaffol	359	2;2;1	2;2;1	2;2;1	21.261	21.6647	21.258	20.7501	21.1313	21.488	21.2138	21.4889	20.3997	20.3625	20.994	20.7991	20.8522	21.1339	21.0989	20.5665	20.7958	19.4573	21.674	21.6317	22.5041	21.6479	21.4286	22.5661	21.2878	21.2204	21.1823	21.5846	21.3555	21.1458	21.3144	21.2527	21.3178	21.4689	21.3227	21.4568	20.9359	21.1058	21.672	21.4057	20.8281
A3KGL9;F6W687;P09602;Q5XK38;B7ZCQ3;J3QM43;E9Q2Z4	A3KGL9;F6W687;P09602;Q5XK38;B7ZCQ3;J3QM43	Non-histone chromosomal protein HMG-17	Hmgn2;Gm6594	tr|A3KGL9|A3KGL9_MOUSE Isoform of P09602, Non-histone chromosomal protein HMG-17 OS=Mus musculus OX=10090 GN=Hmgn2 PE=1 SV=1;tr|F6W687|F6W687_MOUSE Isoform of P09602, Non-histone chromosomal protein HMG-17 (Fragment) OS=Mus musculus OX=10090 GN=Hmgn2 PE=1	360	8;8;8;7;6;4;3	8;8;8;7;6;4;3	8;8;8;7;6;4;3	26.8123	26.8104	27.2062	26.963	27.4623	27.1297	26.8388	26.695	27.1982	27.101	26.6855	27.175	26.7292	27.88	27.8592	26.8429	27.2408	26.9074	25.931	26.7526	26.8032	26.4084	26.6742	27.1404	26.2266	26.4335	26.6906	26.7585	26.2816	27.2942	26.1183	26.3365	27.3215	26.7041	26.1185	26.7482	26.7878	27.3189	27.2691	27.1853	27.7843
A3KGR9;Q9D8V0-3;Q9D8V0;Q9D8V0-4;Q6PGJ8;Q9D8V0-2	A3KGR9;Q9D8V0-3;Q9D8V0;Q9D8V0-4	Minor histocompatibility antigen H13	H13;Hm13	tr|A3KGR9|A3KGR9_MOUSE Isoform of Q9D8V0, Histocompatibility 13 (Fragment) OS=Mus musculus OX=10090 GN=H13 PE=1 SV=1;sp|Q9D8V0-3|HM13_MOUSE Isoform of Q9D8V0, Isoform 3 of Minor histocompatibility antigen H13 OS=Mus musculus OX=10090 GN=Hm13;sp|Q9D8V0|HM13	361	3;3;3;3;1;1	3;3;3;3;1;1	3;3;3;3;1;1	23.9731	23.8083	23.674	23.495	23.6665	23.9058	23.5311	23.8035	22.0751	23.8506	23.5256	24.3703	20.9338	23.8201	23.976	20.7658	23.7836	20.7948	20.6249	24.0893	24.1305	20.4937	23.4524	23.7073	20.7176	21.1816	20.2556	23.9458	24.4123	23.6082	21.9845	21.8296	20.8657	20.2611	21.3635	23.341	21.2886	21.464	23.4451	23.3938	23.5605
A4QPD3;P15307	A4QPD3;P15307	Proto-oncogene c-Rel	Rel	tr|A4QPD3|A4QPD3_MOUSE Isoform of P15307, Proto-oncogene c-Rel OS=Mus musculus OX=10090 GN=Rel PE=1 SV=1;sp|P15307|REL_MOUSE Proto-oncogene c-Rel OS=Mus musculus OX=10090 GN=Rel PE=1 SV=2	362	10;10	9;9	9;9	23.9844	23.9006	23.7126	24.3898	23.8964	24.3306	24.043	23.8644	23.8822	23.6801	23.7436	23.9532	23.8666	23.6646	23.9865	23.768	23.6301	23.7686	24.0488	24.1124	24.1771	23.8899	23.7639	23.8819	24.2493	24.1112	24.2217	24.7205	25.0754	24.7486	24.7616	24.1514	24.8329	24.8312	24.3273	24.4909	24.0768	23.9653	24.1489	24.1057	24.1084
A6H5X4-3;A6H5X4;A6H5X4-2;B4XVP9;B4XVQ1;Q8BVM9	A6H5X4-3;A6H5X4;A6H5X4-2	PHD finger protein 11	Phf11	sp|A6H5X4-3|PHF11_MOUSE Isoform of A6H5X4, Isoform 3 of PHD finger protein 11 OS=Mus musculus OX=10090 GN=Phf11;sp|A6H5X4|PHF11_MOUSE PHD finger protein 11 OS=Mus musculus OX=10090 GN=Phf11 PE=2 SV=1;sp|A6H5X4-2|PHF11_MOUSE Isoform of A6H5X4, Isoform 2 of	363	11;11;9;3;1;1	11;11;9;3;1;1	11;11;9;3;1;1	21.0634	20.9475	21.4327	27.4635	26.7621	27.2768	21.8806	22.1753	21.4181	20.0841	22.0994	20.6869	26.3008	26.601	26.7339	21.2245	20.9687	20.8513	26.2945	26.155	27.4347	21.3764	22.7277	21.5066	21.1023	21.0282	20.5952	26.2012	27.7452	27.2203	21.0685	21.2521	23.0028	22.3373	21.898	21.8021	20.5398	21.2482	20.6013	27.4086	27.7544
A6H611;A0A286YDC5;A0A286YCX4	A6H611;A0A286YDC5	Mitochondrial intermediate peptidase	Mipep	sp|A6H611|MIPEP_MOUSE Mitochondrial intermediate peptidase OS=Mus musculus OX=10090 GN=Mipep PE=1 SV=1;tr|A0A286YDC5|A0A286YDC5_MOUSE Isoform of A6H611, Mitochondrial intermediate peptidase OS=Mus musculus OX=10090 GN=Mipep PE=1 SV=1	364	6;5;1	6;5;1	6;5;1	22.1051	22.419	22.1635	22.1256	22.1148	22.3574	22.5378	22.8112	22.4569	22.4125	22.7022	22.2084	22.6768	22.3759	22.3369	22.4711	22.3482	21.223	22.1698	22.4953	21.8455	23.8229	22.5379	22.0969	23.8866	24.0626	22.3665	22.3024	22.192	21.4942	23.7928	23.8935	22.61	23.0963	23.5588	22.4403	21.692	22.5709	22.2366	20.6894	20.4957
A6H8H2;A6H8H2-2;E9Q449	A6H8H2;A6H8H2-2;E9Q449	DENN domain-containing protein 4C	Dennd4c	sp|A6H8H2|DEN4C_MOUSE DENN domain-containing protein 4C OS=Mus musculus OX=10090 GN=Dennd4c PE=1 SV=1;sp|A6H8H2-2|DEN4C_MOUSE Isoform of A6H8H2, Isoform 2 of DENN domain-containing protein 4C OS=Mus musculus OX=10090 GN=Dennd4c;tr|E9Q449|E9Q449_MOUSE Isofo	366	8;8;7	8;8;7	8;8;7	23.1107	21.1136	20.9464	23.1123	22.7884	23.2005	23.1859	23.1418	23.1908	23.1332	23.0162	23.1294	23.9918	23.082	21.1227	23.0566	23.4166	23.0872	23.1188	23.1764	20.7599	23.294	23.3799	23.4012	23.5773	23.3339	23.2355	23.1532	23.0314	22.8711	23.3412	23.3636	23.2821	23.2966	23.4056	23.0699	23.1446	23.0316	23.1839	22.9698	21.8629
A8C756;A8C756-2;A8C756-3;A8C756-4;A8C756-5	A8C756	Thyroid adenoma-associated protein homolog	Thada	sp|A8C756|THADA_MOUSE Thyroid adenoma-associated protein homolog OS=Mus musculus OX=10090 GN=Thada PE=1 SV=1	368	20;6;4;3;2	20;6;4;3;2	20;6;4;3;2	25.0331	24.8795	24.1165	23.9968	24.209	23.9783	24.3322	24.5769	24.1464	25.2722	24.675	23.8976	25.801	25.175	23.6085	25.1297	25.391	24.3072	24.8798	25.0657	23.6477	25.5298	25.4166	24.2945	25.7404	25.7057	23.7747	24.3247	24.825	23.3556	25.4851	25.6633	24.2322	24.7237	25.4788	23.988	24.0146	24.2188	23.7401	23.4514	23.2663
A8Y5J3;Q9CWS4;D6RH69	A8Y5J3;Q9CWS4	Integrator complex subunit 11	Cpsf3l	tr|A8Y5J3|A8Y5J3_MOUSE Isoform of Q9CWS4, Integrator complex subunit 11 OS=Mus musculus OX=10090 GN=Ints11 PE=1 SV=1;sp|Q9CWS4|INT11_MOUSE Integrator complex subunit 11 OS=Mus musculus OX=10090 GN=Ints11 PE=1 SV=1	370	5;5;1	5;5;1	5;5;1	22.9965	22.9282	22.8812	22.5964	22.8059	22.9766	22.7882	22.7135	22.7427	22.6474	22.4848	22.6829	23.0386	22.8739	22.8552	22.8463	22.8944	22.6206	22.6871	23.2608	22.7687	23.1707	23.1663	22.948	23.3738	23.6016	22.9352	22.7229	23.2724	22.4234	23.3518	23.4909	22.9503	23.0287	23.1082	22.8067	22.6892	22.7895	22.7967	22.5502	22.4868
B0QZL5;Q3UDT3;Q8CI98;Q3TBW3;Q3T9Y0;O35904;B1AS26;B1AS24;B1AS25;O35904-2	B0QZL5;Q3UDT3;Q8CI98;Q3TBW3;Q3T9Y0;O35904	Phosphatidylinositol 4,5-bisphosphate 3-kinase catalytic subunit delta isoform	Pik3cd	tr|B0QZL5|B0QZL5_MOUSE Isoform of O35904, Phosphatidylinositol 4,5-bisphosphate 3-kinase catalytic subunit delta isoform OS=Mus musculus OX=10090 GN=Pik3cd PE=1 SV=1;tr|Q3UDT3|Q3UDT3_MOUSE Isoform of O35904, Phosphatidylinositol 4,5-bisphosphate 3-kinase c	372	5;5;5;5;5;5;1;1;1;1	5;5;5;5;5;5;1;1;1;1	4;4;4;4;4;4;1;1;1;1	21.3876	21.7449	21.3762	21.1311	21.0489	21.4532	21.6381	21.5187	21.9851	21.4161	21.5994	21.5637	22.2504	21.1845	20.7843	21.5575	21.5454	21.7606	21.4787	22.4124	21.1984	22.7289	22.586	22.0311	23.0367	22.5869	21.3923	21.8665	22.5536	21.3319	23.0477	22.0239	22.3619	22.1241	22.2446	22.1405	21.911	21.8009	22.0595	21.6738	21.2434
B1AQD3;Q0PD20;Q64008;B1AQD4	B1AQD3;Q0PD20;Q64008;B1AQD4	Ras-related protein Rab-34	Rab34	tr|B1AQD3|B1AQD3_MOUSE Isoform of Q64008, Ras-related protein Rab-34 OS=Mus musculus OX=10090 GN=Rab34 PE=1 SV=1;tr|Q0PD20|Q0PD20_MOUSE Isoform of Q64008, Rab34 OS=Mus musculus OX=10090 GN=Rab34 PE=1 SV=1;sp|Q64008|RAB34_MOUSE Ras-related protein Rab-34 OS	374	2;2;2;1	2;2;2;1	2;2;2;1	21.424	19.3857	21.004	20.7745	19.7711	21.4819	21.6144	21.9178	21.3348	19.6065	19.8895	20.3073	21.6329	20.5942	21.3935	21.2089	19.8058	21.5749	21.3912	21.8549	20.4242	19.9066	21.0406	20.5262	22.0154	22.038	21.9655	20.7061	20.625	21.4664	22.0084	22.0599	22.2188	21.4443	21.7074	19.678	20.8408	20.0241	22.8499	21.0175	21.8604
B1AQF4;Q9D7X3;H3BKL8;Q3V2Y9;H3BKD1	B1AQF4;Q9D7X3;H3BKL8;Q3V2Y9;H3BKD1	Dual specificity protein phosphatase 3	Dusp3	tr|B1AQF4|B1AQF4_MOUSE Isoform of Q9D7X3, Dual-specificity protein phosphatase 3 OS=Mus musculus OX=10090 GN=Dusp3 PE=1 SV=1;sp|Q9D7X3|DUS3_MOUSE Dual specificity protein phosphatase 3 OS=Mus musculus OX=10090 GN=Dusp3 PE=1 SV=1;tr|H3BKL8|H3BKL8_MOUSE Isof	375	4;4;3;2;2	4;4;3;2;2	4;4;3;2;2	24.0705	23.7026	23.4916	23.9554	23.3047	23.4411	23.7854	23.3636	23.5209	24.3657	23.6354	24.6325	23.9123	23.9312	23.4171	23.9081	24.2701	23.6569	23.4133	23.4811	23.7193	24.256	24.5228	24.1194	24.3984	24.1939	23.9599	23.6755	23.737	22.9237	24.2457	24.0256	23.8464	24.0117	24.1421	24.05	23.4937	23.4404	23.207	23.346	23.1768
B1AQJ2;B0QZF8	B1AQJ2;B0QZF8	Ubiquitin carboxyl-terminal hydrolase 36	Usp36	sp|B1AQJ2|UBP36_MOUSE Ubiquitin carboxyl-terminal hydrolase 36 OS=Mus musculus OX=10090 GN=Usp36 PE=1 SV=1;tr|B0QZF8|B0QZF8_MOUSE Isoform of B1AQJ2, Ubiquitin carboxyl-terminal hydrolase 36 (Fragment) OS=Mus musculus OX=10090 GN=Usp36 PE=1 SV=1	376	5;4	5;4	5;4	21.5569	22.0626	20.1267	21.7619	21.0093	20.5385	21.7359	22.0789	22.1106	21.0328	20.7407	21.9259	22.122	22.0561	20.614	20.2476	21.1688	19.9732	22.1697	22.8396	21.4457	22.6032	22.9736	22.1514	20.9884	22.1634	21.9054	20.9578	22.1248	20.9895	22.0975	20.7058	20.1707	21.9908	20.7873	21.1546	20.7205	21.9961	20.5208	21.9462	21.6249
B1AQR8;G3X9T7;O08573-3;O08573-2;O08573	B1AQR8;G3X9T7;O08573-3;O08573-2;O08573	Galectin;Galectin-9	Lgals9	tr|B1AQR8|B1AQR8_MOUSE Isoform of O08573, Galectin OS=Mus musculus OX=10090 GN=Lgals9 PE=1 SV=1;tr|G3X9T7|G3X9T7_MOUSE Isoform of O08573, Galectin OS=Mus musculus OX=10090 GN=Lgals9 PE=1 SV=1;sp|O08573-3|LEG9_MOUSE Isoform of O08573, Isoform 3 of Galectin-	377	2;2;2;2;2	2;2;2;2;2	2;2;2;2;2	21.0223	20.7516	20.5727	23.0636	23.4491	23.2077	20.9409	21.2763	21.3908	21.4832	20.428	20.7381	23	23.2003	23.2886	20.0102	20.7107	22.8514	23.0715	23.1347	23.3169	20.877	21.1282	20.62	20.6408	20.7211	21.1164	20.826	23.1331	22.9841	21.7194	20.2049	21.4347	20.6258	21.0037	20.9758	21.9047	21.8772	19.9399	23.264	23.4248
B1ARD6;B1ARD8	B1ARD6		Slfn9	sp|B1ARD6|SLFN9_MOUSE Schlafen family member 9 OS=Mus musculus OX=10090 GN=Slfn9 PE=2 SV=1	379	23;4	23;4	23;4	23.8368	24.1549	24.305	26.6242	26.8176	26.74	24.1536	24.2492	23.7599	23.9009	23.8574	23.9313	26.7614	26.5531	26.9402	24.2538	23.8845	24.1541	26.5904	26.5234	26.6559	24.0379	23.8208	23.8929	24.2697	24.2994	24.1772	26.3799	26.447	26.8844	24.3196	24.4718	24.4506	24.1987	24.2954	24.4411	23.5813	23.8768	23.866	26.4107	26.6089
E9QA63;B1ARU4;E9PVY8;Q9QXZ0;A0A0A0MQA6;Q9QXZ0-2;E9QNP1;Q9QXZ0-4;F6SHS0	E9QA63;B1ARU4;E9PVY8;Q9QXZ0;A0A0A0MQA6;Q9QXZ0-2;E9QNP1;Q9QXZ0-4	Microtubule-actin cross-linking factor 1	Macf1	tr|E9QA63|E9QA63_MOUSE Isoform of Q9QXZ0, Microtubule-actin cross-linking factor 1 OS=Mus musculus OX=10090 GN=Macf1 PE=1 SV=2;tr|B1ARU4|B1ARU4_MOUSE Isoform of Q9QXZ0, Microtubule-actin cross-linking factor 1 OS=Mus musculus OX=10090 GN=Macf1 PE=1 SV=1;tr	380	82;82;82;82;66;66;65;65;24	81;81;81;81;66;66;65;65;24	0;0;0;0;0;0;0;0;0	27.2225	27.1109	27.0851	26.8446	26.9951	27.1038	27.0911	26.997	27.1705	27.1355	26.8527	27.0976	26.9321	26.9315	27.1801	26.9973	26.9726	27.0437	27.0898	27.2558	27.5959	27.5291	27.3365	27.6358	27.6044	27.2737	27.6516	27.507	27.4654	27.2807	27.5921	27.4737	27.5956	27.5064	27.5163	27.6113	27.5004	27.4145	27.6471	26.9719	27.1514
B1ASE2;Q9DCX2	B1ASE2;Q9DCX2	ATP synthase subunit d, mitochondrial	Atp5h	tr|B1ASE2|B1ASE2_MOUSE Isoform of Q9DCX2, ATP synthase subunit d, mitochondrial (Fragment) OS=Mus musculus OX=10090 GN=Atp5h PE=1 SV=1;sp|Q9DCX2|ATP5H_MOUSE ATP synthase subunit d, mitochondrial OS=Mus musculus OX=10090 GN=Atp5h PE=1 SV=3	382	3;3	3;3	3;3	22.301	22.1613	21.4067	22.4459	22.247	22.0954	22.2897	22.1442	21.7485	22.8547	22.0346	24.5616	22.0992	21.007	21.7154	21.4941	22.0544	21.2331	21.1744	21.7969	19.847	21.8341	22.2111	21.9646	21.587	21.3609	22.0655	21.1889	22.3178	21.8989	22.0039	21.5166	21.7771	22.1336	22.0081	21.8732	22.4446	22.5248	22.2997	22.4724	22.4258
B1AT82;Q9D0M1;B1AT84;B1AT83	B1AT82;Q9D0M1;B1AT84;B1AT83	Phosphoribosyl pyrophosphate synthase-associated protein 1	Prpsap1	tr|B1AT82|B1AT82_MOUSE Isoform of Q9D0M1, MCG6846, isoform CRA_c OS=Mus musculus OX=10090 GN=Prpsap1 PE=1 SV=1;sp|Q9D0M1|KPRA_MOUSE Phosphoribosyl pyrophosphate synthase-associated protein 1 OS=Mus musculus OX=10090 GN=Prpsap1 PE=1 SV=1;tr|B1AT84|B1AT84_MO	383	8;8;4;4	7;7;4;4	7;7;4;4	24.0061	23.947	23.3741	23.9153	23.4853	23.8059	24.2014	24.1296	24.0161	24.2269	24.2237	24.3076	24.4841	24.1784	23.9006	24.4078	24.6548	23.8166	24.1693	24.4205	23.8613	24.8137	24.7985	24.465	25.0414	25.0416	24.3369	24.0588	24.1911	23.2054	24.7521	24.7606	24.3318	24.4973	24.5847	24.2362	24.418	24.2681	23.7621	23.6382	23.6292
B1ATI9;Q3U432;Q60780-2;Q60780	B1ATI9;Q3U432;Q60780-2;Q60780	Growth arrest-specific protein 7	Gas7	tr|B1ATI9|B1ATI9_MOUSE Isoform of Q60780, Growth arrest-specific protein 7 OS=Mus musculus OX=10090 GN=Gas7 PE=1 SV=1;tr|Q3U432|Q3U432_MOUSE Isoform of Q60780, Growth arrest-specific protein 7 OS=Mus musculus OX=10090 GN=Gas7 PE=1 SV=1;sp|Q60780-2|GAS7_MOU	384	5;5;5;5	5;5;5;5	5;5;5;5	23.6878	23.8257	23.3975	23.3667	23.8846	23.2798	23.6084	23.2706	23.6272	23.872	23.8475	24.3213	23.2973	23.4209	23.808	23.9291	23.7905	24.1821	23.4081	23.9989	24.2512	23.5489	24.2105	23.6528	23.7894	24.0146	24.5736	24.9191	24.399	24.8281	23.7678	23.8408	24.2243	24.0414	24.2588	23.9292	23.8211	23.473	23.6272	23.5868	23.4639
B1AU25;Q9Z0X1	B1AU25;Q9Z0X1	Apoptosis-inducing factor 1, mitochondrial	Aifm1	tr|B1AU25|B1AU25_MOUSE Isoform of Q9Z0X1, Apoptosis-inducing factor 1, mitochondrial OS=Mus musculus OX=10090 GN=Aifm1 PE=1 SV=1;sp|Q9Z0X1|AIFM1_MOUSE Apoptosis-inducing factor 1, mitochondrial OS=Mus musculus OX=10090 GN=Aifm1 PE=1 SV=1	386	15;15	15;15	15;15	25.4657	25.3123	25.4555	25.1844	24.9919	25.2161	25.3512	25.0866	25.1866	25.4883	25.4506	26.0324	25.0304	24.7914	25.446	25.6342	25.4132	25.5472	24.395	24.5159	25.1769	24.5155	25.29	24.8508	24.2269	24.3541	25.1749	25.1381	25.2143	25.0212	25.0077	24.3204	24.8933	25.0437	24.9554	25.2732	25.5918	25.1197	25.2713	25.1339	24.8745
B1AUN3;Q3UKV0;B1AUN2	B1AUN3;Q3UKV0;B1AUN2		Eif2b3	tr|B1AUN3|B1AUN3_MOUSE Isoform of B1AUN2, Eukaryotic translation initiation factor 2B, subunit 3 OS=Mus musculus OX=10090 GN=Eif2b3 PE=1 SV=1;tr|Q3UKV0|Q3UKV0_MOUSE Isoform of B1AUN2, Eukaryotic translation initiation factor 2B, subunit 3 OS=Mus musculus O	387	7;7;7	7;7;7	7;7;7	24.3818	23.628	23.8551	23.9304	24.184	24.1896	24.04	24.9053	24.4896	23.9628	24.4747	24.1934	23.7324	23.4478	23.8435	23.5314	23.8711	22.3831	23.6082	23.498	23.5739	23.6912	23.7169	24.0599	23.6811	23.7886	23.5641	23.9545	23.7542	23.3269	23.8207	23.4551	24.3023	23.8979	24.1419	23.9199	24.5883	24.1465	24.2623	23.9213	24.1691
B1AUX2;Q61191	B1AUX2;Q61191	Host cell factor 1;HCF N-terminal chain 1;HCF N-terminal chain 2;HCF N-terminal chain 3;HCF N-terminal chain 4;HCF N-terminal chain 5;HCF N-terminal chain 6;HCF C-terminal chain 1;HCF C-terminal chain 2;HCF C-terminal chain 3;HCF C-terminal chain 4;HCF C-terminal chain 5;HCF C-terminal chain 6	Hcfc1	tr|B1AUX2|B1AUX2_MOUSE Isoform of Q61191, Host cell factor 1 OS=Mus musculus OX=10090 GN=Hcfc1 PE=1 SV=1;sp|Q61191|HCFC1_MOUSE Host cell factor 1 OS=Mus musculus OX=10090 GN=Hcfc1 PE=1 SV=2	388	24;24	24;24	24;24	26.9615	27.0322	27.0506	26.9345	27.0958	27.1051	26.9787	27.1284	27.2132	26.612	26.9924	26.7754	26.0217	26.3506	26.6101	26.319	26.1256	26.4622	27.5165	27.457	27.7108	27.303	27.1201	27.6544	27.1484	26.9839	27.2359	27.4815	27.4521	27.8451	27.2086	27.1738	27.2736	27.3899	27.2763	27.5639	25.5313	25.5291	25.9079	25.649	25.671
B1AUY7;Q9QY36;B1AUY8	B1AUY7;Q9QY36;B1AUY8	N-alpha-acetyltransferase 10	Naa10	tr|B1AUY7|B1AUY7_MOUSE Isoform of Q9QY36, N-alpha-acetyltransferase 10 OS=Mus musculus OX=10090 GN=Naa10 PE=1 SV=1;sp|Q9QY36|NAA10_MOUSE N-alpha-acetyltransferase 10 OS=Mus musculus OX=10090 GN=Naa10 PE=1 SV=1;tr|B1AUY8|B1AUY8_MOUSE Isoform of Q9QY36, N-al	389	10;10;9	10;10;9	2;2;2	25.1176	25.4402	25.4062	24.6926	25.191	25.2516	25.3467	24.9995	25.1669	25.3293	24.9964	24.9302	25.0073	25.338	24.7962	25.4013	24.9262	25.0141	24.9589	25.4349	25.1623	25.3241	24.6362	25.1544	25.755	25.7583	25.5498	25.157	25.3625	25.2012	25.5971	25.6645	25.1639	25.4508	25.6109	25.1307	25.188	25.0495	25.153	24.4399	24.8662
E9PV45;B1AY13;B1AY13-2	E9PV45;B1AY13	Ubiquitin carboxyl-terminal hydrolase;Ubiquitin carboxyl-terminal hydrolase 24	Usp24	tr|E9PV45|E9PV45_MOUSE Isoform of B1AY13, Ubiquitin carboxyl-terminal hydrolase 24 OS=Mus musculus OX=10090 GN=Usp24 PE=1 SV=1;sp|B1AY13|UBP24_MOUSE Ubiquitin carboxyl-terminal hydrolase 24 OS=Mus musculus OX=10090 GN=Usp24 PE=1 SV=1	391	22;22;2	22;22;2	22;22;2	25.0589	25.2553	24.959	24.6243	24.8011	24.6718	24.7967	24.9572	25.0539	25.118	25.0539	24.5608	26.0316	25.5274	25.1633	25.1855	26.3715	25.1746	25.2228	25.6341	24.8654	26.0442	25.5643	25.1187	25.9385	26.2988	25.151	24.9398	24.9173	24.6135	25.9694	26.1243	25.1688	25.135	25.9286	25.1441	24.6604	24.9367	24.7472	24.6573	24.7793
B1AYU7;Q8C5N3-2;Q8C5N3;B1AYU4;A2AK44;A2AK42;J3QNR0;J3QM48;B1AYU8	B1AYU7;Q8C5N3-2;Q8C5N3;B1AYU4;A2AK44;A2AK42	Pre-mRNA-splicing factor CWC22 homolog	Cwc22;Gm13695;Gm13697	tr|B1AYU7|B1AYU7_MOUSE Isoform of Q8C5N3, Pre-mRNA-splicing factor CWC22 homolog OS=Mus musculus OX=10090 GN=Cwc22 PE=1 SV=1;sp|Q8C5N3-2|CWC22_MOUSE Isoform of Q8C5N3, Isoform 2 of Pre-mRNA-splicing factor CWC22 homolog OS=Mus musculus OX=10090 GN=Cwc22;sp	392	13;13;13;12;11;11;3;3;1	13;13;13;12;11;11;3;3;1	13;13;13;12;11;11;3;3;1	24.7694	24.8621	24.9573	24.8143	24.6403	24.7836	24.6938	24.5837	24.7075	24.5167	24.5103	24.8476	24.5295	24.4425	24.9817	24.2571	24.6654	24.7132	24.8307	24.6046	24.9834	24.7897	24.7502	25.1601	24.0228	23.9371	24.3487	24.2418	24.1279	24.6987	24.025	24.1022	24.6604	24.1483	24.0812	24.4089	24.4376	24.679	24.9403	24.6956	24.6499
B1AZI6;E9Q5E2;F6SBF2;Q8C690;F6QCT0;B1AZI7;F6RBN0	B1AZI6;E9Q5E2	THO complex subunit 2	Thoc2;BC005561	sp|B1AZI6|THOC2_MOUSE THO complex subunit 2 OS=Mus musculus OX=10090 GN=Thoc2 PE=1 SV=1;tr|E9Q5E2|E9Q5E2_MOUSE cDNA sequence BC005561 OS=Mus musculus OX=10090 GN=BC005561 PE=1 SV=1	393	35;19;3;2;1;1;1	35;19;3;2;1;1;1	35;19;3;2;1;1;1	26.292	26.2678	26.3124	26.2497	26.0361	26.2944	26.4501	26.387	26.4209	26.2808	26.3635	26.1799	26.4845	26.2132	25.549	26.1467	26.4156	25.8036	26.6836	26.7621	26.3739	26.8006	26.7704	26.6468	26.3867	26.748	26.1079	25.8057	26.0776	25.4769	26.5339	26.5772	26.3215	26.4182	26.4296	26.3384	26.1521	26.3335	26.1528	25.6599	25.265
B1B1D8;Q9D773;B1B1D7	B1B1D8;Q9D773;B1B1D7	39S ribosomal protein L2, mitochondrial	Mrpl2	tr|B1B1D8|B1B1D8_MOUSE Isoform of Q9D773, 39S ribosomal protein L2, mitochondrial OS=Mus musculus OX=10090 GN=Mrpl2 PE=1 SV=1;sp|Q9D773|RM02_MOUSE 39S ribosomal protein L2, mitochondrial OS=Mus musculus OX=10090 GN=Mrpl2 PE=1 SV=1;tr|B1B1D7|B1B1D7_MOUSE Is	394	3;3;2	3;3;2	3;3;2	22.9477	22.7524	22.9101	22.4584	23.0061	22.6978	22.5281	22.7238	22.6431	22.6692	22.4837	22.5577	22.4991	22.7486	21.2481	20.8939	22.7812	23.0579	22.5233	22.686	21.5261	22.5254	22.517	22.5143	22.3064	22.277	22.659	20.9257	22.698	22.4636	22.6111	22.2226	22.6327	22.3217	22.1053	22.5838	22.6226	22.5257	22.7841	22.8112	22.9153
S4R1B9;B1Q2W7;D3YZK4;Q80UV9-3;Q80UV9;Q80UV9-2	S4R1B9;B1Q2W7;D3YZK4;Q80UV9-3;Q80UV9	Transcription initiation factor TFIID subunit 1	Taf1	tr|S4R1B9|S4R1B9_MOUSE Isoform of Q80UV9, Transcription initiation factor TFIID subunit 1 OS=Mus musculus OX=10090 GN=Taf1 PE=1 SV=1;tr|B1Q2W7|B1Q2W7_MOUSE Isoform of Q80UV9, Transcription initiation factor TFIID subunit OS=Mus musculus OX=10090 GN=Taf1 PE	395	7;7;7;7;7;3	7;7;7;7;7;3	7;7;7;7;7;3	22.6869	22.5766	22.6912	22.8805	22.6831	23.0128	22.7886	22.97	22.937	22.4934	23.0297	21.86	22.2566	20.4375	22.0099	22.21	22.7777	21.7597	23.0109	23.8642	23.0009	24.4692	23.3817	24.3314	22.5443	22.4571	22.4286	22.482	22.5391	22.2987	22.7093	22.7667	22.4935	22.8429	22.6093	22.81	22.3449	22.3242	21.0434	22.515	21.6916
D3Z5B1;B2RPU8;Q9D1L0	D3Z5B1;B2RPU8;Q9D1L0	Coiled-coil-helix-coiled-coil-helix domain-containing protein 2	Zbed5;Chchd2	tr|D3Z5B1|D3Z5B1_MOUSE Isoform of B2RPU8, Zinc finger, BED type-containing 5 (Fragment) OS=Mus musculus OX=10090 GN=Zbed5 PE=4 SV=8;tr|B2RPU8|B2RPU8_MOUSE MCG130675 OS=Mus musculus OX=10090 GN=Zbed5 PE=1 SV=1;sp|Q9D1L0|CHCH2_MOUSE Coiled-coil-helix-coiled-	399	2;2;2	2;2;2	2;2;2	23.8985	23.7545	24.1238	19.6196	23.5211	23.5059	21.0783	23.1318	23.7983	20.3954	24.1462	24.0642	22.8934	22.9527	20.7715	23.4145	21.4453	23.7033	23.1807	23.2627	23.9735	21.7473	21.4195	24.3361	22.2091	22.6396	23.7028	23.5348	24.0459	23.2086	22.7391	22.6363	23.3226	20.5498	22.9387	23.4092	23.6834	23.2925	24.139	24.3587	24.6689
E9QAI5;B2RQC6;G3UWN2;B2RQC6-2;E9QAT6;F6S3Z3	E9QAI5;B2RQC6;G3UWN2;B2RQC6-2	CAD protein;Glutamine-dependent carbamoyl-phosphate synthase;Aspartate carbamoyltransferase;Dihydroorotase	Cad	tr|E9QAI5|E9QAI5_MOUSE Isoform of B2RQC6, CAD protein OS=Mus musculus OX=10090 GN=Cad PE=1 SV=1;sp|B2RQC6|PYR1_MOUSE CAD protein OS=Mus musculus OX=10090 GN=Cad PE=1 SV=1;tr|G3UWN2|G3UWN2_MOUSE Isoform of B2RQC6, CAD protein OS=Mus musculus OX=10090 GN=Cad	400	90;90;86;86;32;5	90;90;86;86;32;5	88;88;84;84;31;5	30.0737	30.0799	30.1363	29.767	29.7235	29.9466	30.0594	30.1752	30.0775	29.8382	29.966	29.8065	29.7162	29.9295	29.9076	30.0784	30.02	30.1228	29.671	29.8042	29.8626	29.9786	29.7644	30.093	30.169	30.0235	30.0808	29.7578	29.9297	29.5945	30.1034	30.0812	30.1343	29.9921	30.0322	30.1501	29.7636	29.7653	29.8571	29.3167	29.3383
B2RQG2	B2RQG2		Phf3	tr|B2RQG2|B2RQG2_MOUSE PHD finger protein 3 OS=Mus musculus OX=10090 GN=Phf3 PE=1 SV=1	402	6	6	6	21.6012	22.9645	21.7971	22.2909	22.0343	22.6603	22.8432	22.8784	22.7323	19.7863	22.939	22.4187	22.6653	20.3524	21.0917	22.0081	20.7182	20.8575	22.9007	23.118	23.0466	24.1233	23.1599	23.8816	22.712	20.8992	22.6522	21.7634	21.8935	21.6419	22.8783	21.8183	22.8347	22.9239	22.5037	22.9876	20.643	22.3969	22.3589	20.265	21.2107
E9QNG1;B2RR82;Q9Z0R6-2;Q9Z0R6;A0A1W2P775	E9QNG1;B2RR82;Q9Z0R6-2;Q9Z0R6;A0A1W2P775	Intersectin-2	Itsn2	tr|E9QNG1|E9QNG1_MOUSE Isoform of Q9Z0R6, Intersectin-2 OS=Mus musculus OX=10090 GN=Itsn2 PE=1 SV=1;tr|B2RR82|B2RR82_MOUSE Isoform of Q9Z0R6, Intersectin-2 OS=Mus musculus OX=10090 GN=Itsn2 PE=1 SV=1;sp|Q9Z0R6-2|ITSN2_MOUSE Isoform of Q9Z0R6, Isoform 2 of	403	4;4;4;4;2	4;4;4;4;2	4;4;4;4;2	21.4256	23.0124	21.9385	20.5975	22.3033	21.2753	20.8581	21.3201	20.16	21.8716	21.3006	20.8928	20.7203	22.2761	21.2991	20.2266	21.0323	19.9781	21.1085	22.4073	20.7071	23.4074	22.8569	20.6349	20.6874	20.9665	22.1128	21.3613	22.4692	22.721	20.7627	21.4574	20.5435	21.3815	21.2139	21.3616	20.7247	21.6386	21.1467	19.9595	20.9156
B2RR83;A0A0J9YV44	B2RR83;A0A0J9YV44	Probable ATP-dependent RNA helicase YTHDC2	Ythdc2	sp|B2RR83|YTDC2_MOUSE 3-5 RNA helicase YTHDC2 OS=Mus musculus OX=10090 GN=Ythdc2 PE=1 SV=1;tr|A0A0J9YV44|A0A0J9YV44_MOUSE Isoform of B2RR83, 3-5 RNA helicase YTHDC2 (Fragment) OS=Mus musculus OX=10090 GN=Ythdc2 PE=1 SV=1	404	6;3	6;3	6;3	22.7569	22.0572	22.1058	22.2608	20.9578	22.2511	23.0607	22.6445	22.3156	22.328	22.5127	21.6217	23.3218	22.6513	22.5582	21.9223	22.5932	21.0759	22.9323	23.0558	21.1624	24.0006	22.7599	21.8527	23.7655	23.6711	23.3138	21.8697	22.3052	21.8044	23.7144	23.5594	23.4804	23.1335	23.4167	22.8657	22.6258	22.893	21.5878	23.242	21.3368
F7CVW0;B2RRI2;Q689Z5;Q689Z5-2;Q3TMM7;A0A0G2JGC7;A0A0G2JEM3;A0A0G2JG63;A0A1W2P7W8;Q7TNB8-2;Q7TNB8;A0A1W2P6Y8;Q7TNB8-3;A0A0G2JDL6;A0A0G2JF11;A0A0G2JFU7	F7CVW0;B2RRI2;Q689Z5;Q689Z5-2;Q3TMM7;A0A0G2JGC7;A0A0G2JEM3	Protein strawberry notch homolog 1	Sbno1	tr|F7CVW0|F7CVW0_MOUSE Isoform of Q689Z5, Protein strawberry notch homolog 1 (Fragment) OS=Mus musculus OX=10090 GN=Sbno1 PE=1 SV=1;tr|B2RRI2|B2RRI2_MOUSE Isoform of Q689Z5, Protein strawberry notch homolog 1 OS=Mus musculus OX=10090 GN=Sbno1 PE=1 SV=1;sp|	405	24;24;23;23;13;13;13;6;5;5;5;3;3;1;1;1	24;24;23;23;13;13;13;6;5;5;5;3;3;1;1;1	24;24;23;23;13;13;13;6;5;5;5;3;3;1;1;1	25.7096	25.8357	25.6919	25.1722	25.4971	25.6805	25.6103	25.8419	25.9451	25.5602	25.6451	25.6099	25.4328	25.3035	24.8873	25.4418	25.7031	25.2301	25.977	25.9341	25.9414	26.2569	26.1514	26.3383	25.9105	26.0212	25.6917	25.4631	25.3958	25.3285	25.7933	26.0603	25.832	25.8838	25.9461	25.8188	25.3416	25.4384	25.2376	25.0621	24.6505
B2RY56;S4R2B0;S4R2J1;S4R2A4;S4R1X9;S4R2F7	B2RY56;S4R2B0	RNA-binding protein 25	Rbm25	sp|B2RY56|RBM25_MOUSE RNA-binding protein 25 OS=Mus musculus OX=10090 GN=Rbm25 PE=1 SV=2;tr|S4R2B0|S4R2B0_MOUSE Isoform of B2RY56, RNA-binding protein 25 (Fragment) OS=Mus musculus OX=10090 GN=Rbm25 PE=1 SV=1	409	25;19;4;4;2;2	25;19;4;4;2;2	25;19;4;4;2;2	27.2738	27.226	27.4148	27.2655	27.499	27.3941	27.0376	27.2654	27.2779	26.8801	26.9299	27.0823	26.6752	27.0629	27.3729	26.8588	26.8286	27.2293	27.2664	27.1223	27.4453	27.1007	26.9745	27.3973	26.4998	26.5379	26.8448	26.7225	26.7525	27.0881	26.7412	26.6031	27.0431	26.8225	26.8246	26.8022	26.7866	27.0145	27.0694	26.8322	27.0762
B7FAV1;B7FAU9;Q8BTM8;F6XC15;J3JS91;Q8BTM8-2;F6Z2C0	B7FAV1;B7FAU9;Q8BTM8	Filamin-A	Flna	tr|B7FAV1|B7FAV1_MOUSE Isoform of Q8BTM8, Filamin, alpha (Fragment) OS=Mus musculus OX=10090 GN=Flna PE=1 SV=1;tr|B7FAU9|B7FAU9_MOUSE Isoform of Q8BTM8, Filamin, alpha OS=Mus musculus OX=10090 GN=Flna PE=1 SV=1;sp|Q8BTM8|FLNA_MOUSE Filamin-A OS=Mus musculu	411	100;100;100;22;9;7;6	100;100;100;22;9;7;6	91;91;91;17;7;3;6	30.3222	30.2172	30.3423	30.3053	30.6099	30.4811	30.187	29.9266	30.3106	30.0242	30.0303	30.3062	29.864	30.1603	30.6257	30.0291	29.8754	30.2937	30.1151	30.0029	30.5358	29.5513	29.6826	30.1276	29.5184	29.3981	29.8369	30.0593	30.14	30.3399	29.6443	29.4134	29.7717	29.7832	29.6364	29.9015	30.4717	30.2645	30.5538	30.633	30.8433
B7ZBY7;E9PY39;Q9CZY3;A6X925;Q9CZY3-2;Q9D2M8;B2KF55;B7ZBY6;Q9D2M8-2	B7ZBY7;E9PY39;Q9CZY3;A6X925;Q9CZY3-2;Q9D2M8;B2KF55;B7ZBY6;Q9D2M8-2	Ubiquitin-conjugating enzyme E2 variant 1;Ubiquitin-conjugating enzyme E2 variant 2	Ube2v1;Gm20431;Ube2v2	tr|B7ZBY7|B7ZBY7_MOUSE Isoform of Q9CZY3, Ubiquitin-conjugating enzyme E2 variant 1 OS=Mus musculus OX=10090 GN=Ube2v1 PE=4 SV=1;tr|E9PY39|E9PY39_MOUSE TMEM189-UBE2V1 readthrough OS=Mus musculus OX=10090 GN=Gm20431 PE=4 SV=1;sp|Q9CZY3|UB2V1_MOUSE Ubiquitin	412	4;4;4;3;3;3;2;2;2	4;4;4;3;3;3;2;2;2	4;4;4;3;3;3;2;2;2	22.1169	19.9995	21.319	23.5381	21.7326	20.725	23.4951	21.4239	23.606	23.8329	23.2988	23.9199	19.8282	21.4165	20.7669	23.3896	23.5693	22.2257	21.2401	22.5256	20.8397	23.5633	23.6319	19.3616	21.1926	21.9807	23.5106	22.4256	23.6642	20.6132	23.6167	22.0276	23.4087	23.5154	23.4314	23.4889	23.5075	23.6138	21.2521	23.5784	22.8794
B7ZCU2;B7ZCU5;B7ZCU4;B7ZCU3;B7ZCU0;J3QNK8;Q8CBW3-5;Q8CBW3-2;Q8CBW3-4;Q8CBW3-3;Q8CBW3	B7ZCU2;B7ZCU5;B7ZCU4;B7ZCU3;B7ZCU0;J3QNK8;Q8CBW3-5;Q8CBW3-2;Q8CBW3-4;Q8CBW3-3;Q8CBW3	Abl interactor 1	Abi1	tr|B7ZCU2|B7ZCU2_MOUSE Isoform of Q8CBW3, Abl interactor 1 OS=Mus musculus OX=10090 GN=Abi1 PE=1 SV=1;tr|B7ZCU5|B7ZCU5_MOUSE Isoform of Q8CBW3, Abl interactor 1 OS=Mus musculus OX=10090 GN=Abi1 PE=1 SV=1;tr|B7ZCU4|B7ZCU4_MOUSE Isoform of Q8CBW3, Abl intera	413	3;3;3;3;3;3;3;3;3;3;3	3;3;3;3;3;3;3;3;3;3;3	3;3;3;3;3;3;3;3;3;3;3	22.4434	22.4282	22.4889	22.3933	22.4523	21.9632	22.6533	22.2508	22.4516	22.4949	22.5463	20.9926	22.2476	22.3004	22.3178	22.5468	22.2318	20.712	20.0252	22.3987	22.4053	22.0504	22.658	22.3311	22.2774	22.4043	22.4445	22.6293	22.7226	21.3134	22.4478	20.8923	21.9196	22.5438	22.3066	22.5871	22.6856	22.2521	22.4967	22.7444	22.7876
B7ZNL2;Q78ZA7;A0A140LJB5;A0A140LJ37	B7ZNL2;Q78ZA7;A0A140LJB5	Nucleosome assembly protein 1-like 4	Nap1l4	tr|B7ZNL2|B7ZNL2_MOUSE Isoform of Q78ZA7, Nap1l4 protein OS=Mus musculus OX=10090 GN=Nap1l4 PE=1 SV=1;sp|Q78ZA7|NP1L4_MOUSE Nucleosome assembly protein 1-like 4 OS=Mus musculus OX=10090 GN=Nap1l4 PE=1 SV=1;tr|A0A140LJB5|A0A140LJB5_MOUSE Isoform of Q78ZA7,	414	8;8;4;2	6;6;2;2	6;6;2;2	23.5889	24.2541	23.6015	23.4998	23.3724	23.4143	24.3083	22.7607	23.8713	23.5177	23.7696	24.0259	23.3257	23.0684	23.4704	23.7743	23.562	23.8944	24.7796	24.4103	25.0783	24.4033	24.6399	24.6798	23.5427	23.353	24.0459	23.8922	23.3647	24.309	23.4998	23.3055	23.5223	23.7004	23.8398	24.4428	23.5631	23.3597	23.7353	24.8251	23.9845
B7ZP47;Q65Z40;F6YCH1;G3UXQ2	B7ZP47;Q65Z40	Wings apart-like protein homolog	Wapal	tr|B7ZP47|B7ZP47_MOUSE Isoform of Q65Z40, Wapal protein OS=Mus musculus OX=10090 GN=Wapl PE=1 SV=1;sp|Q65Z40|WAPL_MOUSE Wings apart-like protein homolog OS=Mus musculus OX=10090 GN=Wapl PE=1 SV=2	415	31;31;15;2	31;31;15;2	31;31;15;2	25.9349	25.9145	26.0679	26.2915	26.626	26.5631	25.8899	26.549	26.4703	25.4787	25.886	26.015	25.7972	26.0921	26.2868	25.6505	25.5305	25.6175	26.5956	26.5659	27.0217	26.6683	26.4659	26.9294	25.8142	25.5981	25.7585	25.516	25.642	25.9178	26.2763	25.4579	25.9933	25.9645	26.06	25.9018	25.3807	25.3035	25.611	25.1963	25.5797
B9EKJ3;Q80TL7-2;Q80TL7;A0A1W2P878	B9EKJ3;Q80TL7-2;Q80TL7	Protein MON2 homolog	Mon2	tr|B9EKJ3|B9EKJ3_MOUSE Isoform of Q80TL7, Mon2 protein OS=Mus musculus OX=10090 GN=Mon2 PE=1 SV=1;sp|Q80TL7-2|MON2_MOUSE Isoform of Q80TL7, Isoform 2 of Protein MON2 homolog OS=Mus musculus OX=10090 GN=Mon2;sp|Q80TL7|MON2_MOUSE Protein MON2 homolog OS=Mus	418	11;11;10;2	11;11;10;2	11;11;10;2	23.0643	22.5346	22.5827	22.4994	22.7003	22.6838	22.6493	22.5702	22.473	22.8672	22.6739	22.5577	24.2652	22.9268	22.5482	23.1019	23.0847	22.4893	23.1826	23.4017	22.9983	24.4539	24.2068	23.2039	24.2743	24.6528	22.7531	22.7116	23.0344	22.7189	24.459	24.6248	22.977	23.3491	24.1829	23.1262	22.6284	22.935	22.8144	22.3485	22.4036
B9EKS2;Q6ZPY7;A0A286YDJ6;Q6ZPY7-2;Q3UI14;Q6PCM1-2;Q6PCM1	B9EKS2;Q6ZPY7;A0A286YDJ6;Q6ZPY7-2	Lysine-specific demethylase 3B	Kdm3b	tr|B9EKS2|B9EKS2_MOUSE Isoform of Q6ZPY7, Jumonji domain containing 1B OS=Mus musculus OX=10090 GN=Kdm3b PE=1 SV=1;sp|Q6ZPY7|KDM3B_MOUSE Lysine-specific demethylase 3B OS=Mus musculus OX=10090 GN=Kdm3b PE=1 SV=2;tr|A0A286YDJ6|A0A286YDJ6_MOUSE Isoform of Q6	419	26;24;20;14;7;1;1	26;24;20;14;7;1;1	26;24;20;14;7;1;1	25.6908	25.5096	25.5473	25.4649	25.5527	25.7301	25.6872	26.1004	25.7772	25.1862	25.3438	25.4968	24.8697	24.8078	24.9005	24.7572	25.1612	24.6914	26.2386	25.8837	26.3846	26.0798	25.9213	26.3002	25.604	25.0817	25.6849	25.4157	25.5962	25.3841	25.7297	25.3381	25.9256	25.8636	25.596	25.9993	25.1222	25.1743	25.2767	24.4619	24.8109
C0HKD9;C0HKD8	C0HKD9;C0HKD8			sp|C0HKD9|MFA1B_MOUSE Microfibrillar-associated protein 1B OS=Mus musculus OX=10090 GN=Mfap1b PE=1 SV=1;sp|C0HKD8|MFA1A_MOUSE Microfibrillar-associated protein 1A OS=Mus musculus OX=10090 GN=Mfap1a PE=1 SV=1	420	6;6	6;6	6;6	23.9608	23.9786	23.932	23.7037	23.8521	23.7933	23.5875	23.5427	23.5146	23.836	23.8651	24.0488	23.145	23.0747	23.8425	23.3565	23.2	24.0212	24.2993	23.7004	24.4402	23.6038	23.2265	24.2923	23.0281	22.7741	23.2683	23.4472	23.7333	24.1664	22.9964	23.0673	23.2009	23.0569	23.3221	23.5128	23.1668	23.5715	23.9405	23.4442	23.5323
CON__sp|O43790|KRT86_HUMAN;CON__sp|Q14533|KRT81_HUMAN;CON__sp|P78386|KRT85_HUMAN;Q9Z2T6;CON__sp|P02539|K2M1_SHEEP	CON__sp|O43790|KRT86_HUMAN;CON__sp|Q14533|KRT81_HUMAN;CON__sp|P78386|KRT85_HUMAN			;;	422	22;20;14;10;3	21;19;13;9;3	4;4;1;0;0	21.4335	20.8763	20.3679	22.4763	20.8706	20.9288	21.6884	21.3302	20.9804	22.7043	24.5623	21.8725	22.4049	21.4831	22.1959	24.8121	20.8518	21.4649	21.6065	28.1821	20.9114	21.0946	21.0481	20.7239	22.4931	20.9533	21.1536	20.5944	21.8714	22.8756	20.635	20.5884	20.8933	21.2102	22.7259	21.2221	23.3861	20.845	22.1164	22.1073	23.3977
CON__sp|O82803|SRPP_HEVBR	CON__sp|O82803|SRPP_HEVBR				424	3	3	3	21.5131	20.515	22.43	22.6932	21.7694	21.6096	24.3707	20.5963	21.5242	22.6033	20.9212	20.9071	22.001	21.7861	20.2757	23.3357	22.6351	20.12	22.09	20.9903	20.5098	22.3881	20.9102	21.6426	22.7791	19.9258	21.1713	22.8397	21.3205	21.2783	20.1228	20.5491	20.962	22.0445	21.5269	21.1329	22.6057	22.8537	20.9008	21.3017	21.6528
CON__sp|P00698|LYSC_CHICK	CON__sp|P00698|LYSC_CHICK				426	7	7	7	24.1834	24.1534	24.3617	23.3062	24.3001	23.9975	23.988	23.35	24.3612	23.7912	24.2459	23.6991	26.4925	23.5753	24.2465	24.4519	23.5694	24.8225	24.0861	23.6782	24.3401	22.973	22.5839	23.9522	23.6027	23.2144	22.9565	26.0611	23.9862	23.6922	23.1952	22.9934	23.2051	23.5894	23.8511	23.8005	24.4865	24.7993	24.1582	24.143	24.9344
CON__sp|P00711|LALBA_BOVIN	CON__sp|P00711|LALBA_BOVIN				427	5	5	5	20.5974	22.2783	22.5037	21.77	21.0398	20.5608	24.1449	21.2782	20.6379	20.6319	20.6608	22.247	25.3234	21.8945	20.4683	22.2877	20.6931	22.499	21.9921	21.3025	21.2961	21.1025	20.3779	21.3	21.4802	21.812	24.473	22.2344	22.2328	19.6472	21.6291	21.5524	20.0497	21.5804	20.2416	21.7284	19.4211	19.2745	20.984	21.9454	20.5839
CON__sp|P00761|TRYP_PIG;CON__sp|P00760|TRY1_BOVIN;E9QPR6;Q5U405	CON__sp|P00761|TRYP_PIG				428	9;1;1;1	9;1;1;1	9;1;1;1	34.6502	35.121	35.2672	34.1735	34.7496	34.5644	34.6374	34.5108	34.744	34.4221	35.0377	33.8033	33.9174	34.7069	34.6362	35.2476	34.5161	35.1543	34.1757	34.6454	34.4852	33.9136	33.5843	34.4839	34.071	34.338	34.0063	34.995	34.8611	34.2234	34.1446	34.0786	34.1782	34.3302	34.0653	34.4347	34.7852	34.5262	34.8107	35.0484	35.2071
CON__sp|P01012|OVAL_CHICK	CON__sp|P01012|OVAL_CHICK				430	8	8	8	26.4108	21.0049	21.2757	20.8998	22.931	21.2326	21.105	21.3615	21.7136	22.0614	20.714	21.13	29.5419	26.7998	20.4755	20.2746	19.7338	21.3739	19.6155	20.6896	21.298	21.6334	21.3338	21.3999	21.0647	20.9304	21.2389	22.0079	21.6357	26.5545	21.7644	21.8657	22.2651	20.9654	19.9691	20.1405	21.6835	21.1969	21.2435	21.235	21.7304
CON__sp|P01966|HBA_BOVIN;A7M7S6;P06467	CON__sp|P01966|HBA_BOVIN				431	6;1;1	6;1;1	5;0;0	23.7821	23.5681	24.808	24.0876	24.1978	23.5808	23.8608	23.2847	23.2922	23.8195	23.8055	25.706	23.9363	23.696	23.4376	23.5075	23.0609	23.2567	23.3401	21.5551	23.8001	24.475	25.2149	23.6855	23.8982	23.4875	24.2657	23.5232	23.6012	24.1665	23.6271	23.2547	23.0946	25.0761	24.8886	23.8873	24.0794	25.1679	23.1143	24.1119	25.079
CON__sp|P02081|HBBF_BOVIN;CON__sp|P02070|HBB_BOVIN;P02104	CON__sp|P02081|HBBF_BOVIN				432	9;3;1	9;3;1	8;2;0	25.2892	25.2221	24.658	25.6912	25.7815	25.0288	25.1999	24.5165	24.6197	24.4105	24.998	25.794	24.8518	25.0393	24.9403	24.3322	24.1192	24.5314	24.7418	23.6845	25.4084	24.9276	24.9607	24.6593	24.9732	25.1144	25.0924	25.2378	24.7247	24.91	24.842	24.9582	24.062	25.4981	25.7516	24.7656	25.3976	25.5331	24.8418	25.4961	25.5136
CON__sp|P02533|K1C14_HUMAN;B1AQ77;Q61414;CON__sp|Q9D312|K1C20_MOUSE;Q9D312;Q8CCX5-2;Q8CCX5;CON__sp|Q8N1A0|KT222_HUMAN	CON__sp|P02533|K1C14_HUMAN				434	45;9;9;4;4;2;2;1	25;0;0;0;0;0;0;0	3;0;0;0;0;0;0;0	27.4967	29.3625	26.1369	26.8801	27.4087	27.5189	27.2808	27.7343	28.5009	28.2078	28.3143	28.2256	27.7173	27.9875	26.7747	30.075	29.531	28.0648	28.1845	29.6345	28.198	26.6951	26.5307	26.2817	26.3425	27.9785	28.8569	27.4903	27.7635	26.5523	26.5639	28.7016	25.8351	26.9919	26.9423	27.4301	28.4739	27.1017	27.1776	28.608	27.2928
CON__sp|P02538|K2C6A_HUMAN;Q99M73;D3Z6R0	CON__sp|P02538|K2C6A_HUMAN				436	49;4;2	2;0;0	2;0;0	21.6536	27.2544	21.0287	21.0108	20.4252	21.5722	20.7938	21.2915	20.013	21.1873	20.9919	24.5397	22.1354	20.1989	22.5782	26.7441	25.8715	20.6668	21.3611	25.9255	22.3296	21.3999	22.5723	20.0926	21.7157	21.6158	21.0537	22.8922	20.3993	20.8022	21.5363	20.0239	20.5039	21.2556	21.1787	24.2067	20.7151	21.698	19.7145	25.32	22.8454
CON__sp|P02662|CASA1_BOVIN	CON__sp|P02662|CASA1_BOVIN				437	8	8	8	28.0901	28.2653	28.2863	27.5825	28.9137	28.1114	29.1454	27.362	28.3978	27.7089	28.1117	27.4943	27.5983	27.6027	27.9895	28.5134	27.8707	28.4792	27.3705	27.7876	27.8286	27.2035	26.9964	27.7876	27.2641	27.6466	29.2955	28.4817	27.8352	28.2348	27.3583	27.5597	27.5047	27.7163	27.3674	27.7971	28.3042	27.7166	27.9468	28.525	28.3238
CON__sp|P02663|CASA2_BOVIN	CON__sp|P02663|CASA2_BOVIN				438	10	10	10	27.1716	27.4065	27.4106	26.5785	28.2873	26.995	28.0849	26.3462	27.31	26.6871	27.2679	26.2824	26.3422	26.6288	27.3104	27.7444	26.6046	27.6065	26.1078	26.9335	27.1007	26.0049	25.6714	26.6984	26.1853	26.4511	29.6392	27.3301	27.091	27.1282	26.2073	26.3617	25.8764	26.6607	26.2526	26.5093	27.335	26.5559	26.8283	27.4641	27.6526
CON__sp|P02666|CASB_BOVIN	CON__sp|P02666|CASB_BOVIN				439	3	3	3	24.6295	24.8028	24.7506	24.5899	26.0395	24.3081	26.4368	24.3287	24.1521	24.4925	24.8452	21.8022	23.865	24.2761	20.3314	24.9171	24.299	24.8772	23.6553	24.8643	21.2978	21.2034	20.5364	21.3594	20.8186	22.6231	24.0807	20.1136	24.8481	25.2983	24.1618	23.9546	24.0428	24.4416	23.9919	24.0055	24.3506	24.2623	24.5141	25.5258	25.2351
CON__sp|P02668|CASK_BOVIN	CON__sp|P02668|CASK_BOVIN				440	5	5	5	26.8142	27.7968	27.2081	26.9946	27.3709	26.9669	28.0657	27.0726	27.6895	27.0756	27.6716	26.0684	27.1231	26.5531	26.11	27.9267	26.9352	27.1546	26.8778	27.1573	26.6428	27.0259	26.4356	26.9516	27.1464	27.6475	28.6288	27.8653	27.073	26.5901	27.2057	27.2677	26.5712	27.1166	26.9502	27.0644	27.6972	26.9707	26.6274	27.2314	26.7643
CON__sp|P02754|LACB_BOVIN	CON__sp|P02754|LACB_BOVIN				441	11	11	11	27.1063	27.1997	26.9498	26.6102	27.8707	26.7225	27.3504	26.177	27.2001	26.5961	27.1805	26.2473	28.4128	26.2647	27.0188	27.5023	26.6319	27.3718	26.6321	26.8057	27.2027	26.2864	25.9381	26.759	26.3091	26.4945	29.2209	27.4619	26.8763	26.7094	26.4276	26.5586	26.0481	26.551	26.2915	26.512	26.9037	26.379	26.4816	27.131	27.0085
CON__sp|P02768|ALBU_HUMAN	CON__sp|P02768|ALBU_HUMAN				442	12	8	8	22.6522	22.7817	22.6935	22.4099	21.7017	22.7332	22.2799	22.6535	23.0679	22.0197	21.9773	22.8812	22.8416	22.2566	21.4209	26.3296	22.5556	22.9756	21.9655	21.59	21.8724	22.4368	22.1632	22.544	22.3176	19.647	21.9468	22.825	22.1925	23.0243	22.563	22.7909	22.3568	22.7984	21.798	22.3933	22.8309	21.7421	22.6114	23.0508	23.8497
CON__sp|P02769|ALBU_BOVIN	CON__sp|P02769|ALBU_BOVIN				443	54	54	49	30.155	30.0785	29.4967	30.1507	30.3679	29.6408	29.9754	29.034	29.8545	29.4706	29.7571	31.014	29.4559	29.8436	29.6104	29.6934	28.7331	29.9218	29.0521	28.9747	30.4272	29.3878	30.1738	29.622	29.3177	29.4409	29.9473	29.9261	30.0275	30.2868	29.6487	29.2703	28.8075	30.6311	30.849	29.658	29.703	29.5247	29.5232	30.0144	30.0797
CON__sp|P04259|K2C6B_HUMAN	CON__sp|P04259|K2C6B_HUMAN				444	48	2	2	22.7866	27.5193	21.0017	21.4432	22.1497	22.9718	20.7594	20.3719	22.7301	20.7708	22.6685	23.1696	22.1545	22.6086	20.9526	20.3445	26.3255	20.393	23.4314	24.8704	21.3515	21.4898	23.8259	20.6718	21.7962	23.7038	22.2351	21.4791	22.5968	19.9345	21.9245	23.6737	20.6025	21.8786	20.2568	22.4999	23.5556	22.5366	20.5724	20.9272	22.4977
CON__sp|P04264|K2C1_HUMAN	CON__sp|P04264|K2C1_HUMAN				445	58	54	38	32.4159	33.6911	31.807	33.0115	33.4682	32.8613	33.066	32.8004	33.9697	33.5871	33.8171	33.6602	33.3002	33.4951	32.1396	35.0073	32.9676	33.2868	33.5224	33.344	33.6691	32.5932	31.7737	32.3294	31.8984	33.7968	34.3222	33.1855	33.3585	32.0603	31.7366	34.1954	31.7736	32.3713	32.6304	32.3465	33.8302	33.4887	32.6964	33.4866	32.7803
CON__sp|P06709|BIRA_ECOLI	CON__sp|P06709|BIRA_ECOLI				447	24	24	24	31.6051	31.658	31.9301	32.104	31.5563	32.0697	32.237	32.4992	32.5268	31.4842	32.2479	31.3819	28.2414	28.2523	27.8009	28.1287	27.9311	28.0068	30.358	30.3697	30.3241	30.6002	30.3708	30.5636	33.383	33.1138	33.3072	32.9063	32.8572	32.7785	33.4545	33.2723	33.2445	33.32	33.399	33.3062	27.2543	26.8356	27.1226	26.9809	26.5359
CON__sp|P08779|K1C16_HUMAN;CON__sp|Q9Z2K1|K1C16_MOUSE;CON__tr|Q3ZAW8|Q3ZAW8_MOUSE;Q9Z2K1;Q9WTL4	CON__sp|P08779|K1C16_HUMAN				449	45;16;16;16;1	44;16;16;16;1	23;5;5;5;1	30.0991	33.0059	28.2896	29.1025	29.6666	29.337	28.9242	29.2058	30.667	29.9491	30.4941	30.8582	29.8894	30.3633	29.274	32.6295	32.5356	30.2293	30.8293	33.1277	30.1775	28.5915	30.0697	28.3324	28.911	31.2021	30.5007	29.5409	29.9833	28.6069	29.0425	31.2334	27.9622	29.0187	28.6602	30.1248	30.9361	28.7331	28.8148	31.4304	29.5384
CON__sp|P12763|FETUA_BOVIN;P29699	CON__sp|P12763|FETUA_BOVIN				451	11;1	11;1	11;1	28.5246	27.7561	27.1232	29.1439	28.8659	28.0349	27.8669	26.9031	27.4097	26.8749	28.0532	29.6529	27.5267	28.3598	28.062	27.2422	26.8602	27.3033	27.3595	27.0157	29.0068	28.2008	29.1046	27.8757	27.5539	27.9189	28.5056	28.3055	28.0532	28.996	27.6913	27.535	26.8323	29.2698	29.3073	28.1911	28.0425	28.2187	27.6657	28.3768	28.3928
CON__sp|P13645|K1C10_HUMAN;P08730-2;CON__sp|P05784|K1C18_MOUSE;CON__sp|Q2M2I5|K1C24_HUMAN;P05784;B1ATJ5;Q62168	CON__sp|P13645|K1C10_HUMAN				452	43;5;2;2;2;1;1	38;2;0;1;0;0;0	25;0;0;0;0;0;0	31.5302	32.7291	31.5708	32.7129	32.6767	32.2395	32.1547	31.9704	33.6003	33.3519	32.6	32.5449	32.1711	32.2217	31.5356	33.054	32.2053	32.2135	31.9371	31.5549	33.1935	32.1171	31.1788	31.3204	30.7533	30.9532	34.8174	32.1404	32.5053	31.8386	31.6203	33.1359	30.7918	31.2895	31.2505	30.9906	32.9095	31.5115	31.9691	32.903	32.5558
CON__sp|P13646|K1C13_HUMAN;Z4YJD9;Q64291	CON__sp|P13646|K1C13_HUMAN				453	25;1;1	19;1;1	9;0;0	20.3835	20.8299	20.7334	20.9403	23.1645	22.1582	20.3417	20.7183	28.0126	20.7191	20.8811	20.7756	21.3855	22.5873	21.9325	28.4423	22.8776	20.1035	21.0819	20.1795	21.1945	21.9453	21.1227	20.7029	20.599	21.1759	22.6342	24.8423	21.7118	21.0956	26.2469	20.9744	19.9432	21.0952	20.3155	20.6283	27.7852	21.6956	22.2124	22.1673	26.5657
CON__sp|P13647|K2C5_HUMAN	CON__sp|P13647|K2C5_HUMAN				454	48	30	7	27.8542	28.9091	27.0261	28.1672	28.5127	28.728	28.1194	28.118	29.3038	28.6491	28.851	28.6248	28.3949	28.3558	27.6888	30.1871	28.5633	28.5576	28.5575	29.4212	29.0673	27.6111	27.081	27.2321	26.9338	27.7093	29.978	28.3016	28.5357	27.913	27.3963	29.1709	26.6637	27.5319	27.6002	27.4574	29.0638	27.906	28.0005	28.9439	28.4126
CON__sp|P15252|REF_HEVBR	CON__sp|P15252|REF_HEVBR				456	4	4	4	22.1381	20.2912	22.3232	24.6431	20.5717	22.309	25.7885	20.0405	21.7497	22.7114	20.4719	21.944	21.8348	22.1756	20.4785	24.9955	20.1363	21.6093	21.6705	21.514	21.1433	21.9091	19.7896	21.1343	22.2239	21.1894	21.8742	24.3202	20.9078	21.6342	21.1983	20.3774	21.6151	22.6084	20.2263	19.652	22.8386	24.3483	20.7529	21.1592	21.5101
CON__sp|P19013|K2C4_HUMAN	CON__sp|P19013|K2C4_HUMAN				457	28	24	14	22.3778	24.1334	23.1593	22.149	23.2408	25.4778	22.0421	21.5157	28.3907	21.8903	22.567	22.8804	21.4513	19.7797	24.0121	27.7948	26.2494	22.9821	24.6168	24.9021	21.9539	21.5143	22.1563	23.9409	21.8513	22.6701	21.5531	25.5721	24.8339	23.5752	24.2659	23.17	23.6747	22.3751	21.149	21.6245	29.0101	23.6934	22.3627	23.1867	20.5132
CON__sp|P20930|FILA_HUMAN	CON__sp|P20930|FILA_HUMAN				458	9	9	9	23.1559	23.1302	22.8171	22.9746	24.1621	22.5927	22.2199	22.0316	24.459	23.5676	23.9847	23.0888	23.6645	22.7021	23.7615	24.7945	22.9675	23.4506	24.1466	23.0728	24.2602	22.3761	21.2816	22.1715	21.6271	22.0877	24.9412	23.0718	23.5505	24.1497	21.6281	23.874	21.6596	23.1429	22.1371	22.0368	23.0137	22.863	22.5389	23.2562	24.3691
CON__sp|P22629|SAV_STRAV	CON__sp|P22629|SAV_STRAV				459	9	9	9	35.8582	37.324	37.1838	36.8239	36.7562	36.6977	37.1974	37.2844	37.124	36.9024	38.0592	35.6964	36.3703	36.6849	36.0368	37.5551	36.6292	37.088	36.526	36.6478	35.4272	36.366	35.7412	35.9857	36.6717	36.9208	36.1346	37.1004	36.9035	36.6408	36.7245	36.7547	36.7046	36.797	36.724	36.6946	37.3137	36.9337	36.6502	37.3326	36.9386
CON__sp|P34955|A1AT_BOVIN	CON__sp|P34955|A1AT_BOVIN				460	12	12	12	27.0271	26.6907	25.816	27.4679	27.4482	26.6356	26.7771	25.7502	26.2492	25.444	26.7223	27.911	26.5045	26.4826	26.4807	25.8254	25.2803	26.2909	26.1508	25.3842	27.1442	26.7671	26.9099	26.4615	26.3503	26.6736	26.9576	27.064	26.5317	27.2507	26.5161	26.3314	25.8399	27.4696	27.6094	26.9801	26.8904	26.8181	26.6799	27.2185	26.6974
CON__sp|P35527|K1C9_HUMAN	CON__sp|P35527|K1C9_HUMAN				461	46	46	45	31.213	32.4495	30.1778	31.2584	32.157	31.5436	32.1427	31.9385	32.2389	31.7445	33.0846	32.7322	32.4892	32.3307	30.6284	34.3094	31.663	32.237	32.8105	32.3941	32.1059	31.7561	30.3832	31.1184	31.2223	32.9477	31.3464	31.8104	32.2662	30.5981	30.0276	33.179	30.7271	31.7395	32.1113	31.4827	33.0063	33.0922	31.4425	31.8677	31.0795
CON__sp|P35908|K22E_HUMAN	CON__sp|P35908|K22E_HUMAN				462	66	66	44	31.7261	32.5048	31.6259	32.7024	32.5218	31.7511	31.9937	31.924	33.4387	33.3607	32.8793	32.7846	32.1376	32.3594	31.2341	32.7785	32.3813	32.1439	31.9711	31.3322	33.3114	32.1478	31.0878	31.2052	30.4722	31.1352	35.2321	31.9008	32.4982	32.1716	31.4751	32.837	30.9468	31.259	31.3108	30.9837	32.835	31.699	31.9663	33.2953	32.4731
CON__sp|P48668|K2C6C_HUMAN	CON__sp|P48668|K2C6C_HUMAN				463	50	38	0	28.2535	31.5259	25.8137	27.1437	27.6181	29.2024	26.5853	27.3288	29.0988	27.057	28.9177	29.1745	27.8623	28.3606	27.7219	30.6713	31.4457	28.6479	29.1884	30.8412	27.3167	26.7259	27.8881	25.4897	27.5745	29.1027	28.1571	27.0981	28.2529	26.15	27.5929	29.4829	25.9546	27.4629	26.5958	28.2942	29.1541	26.8949	26.4494	29.2413	27.9418
CON__sp|P50446|K2C6A_MOUSE;P50446	CON__sp|P50446|K2C6A_MOUSE;P50446	Keratin, type II cytoskeletal 6A	Krt6a	;sp|P50446|K2C6A_MOUSE Keratin, type II cytoskeletal 6A OS=Mus musculus OX=10090 GN=Krt6a PE=1 SV=3	464	27;27	1;1	0;0	20.495	19.5332	21.4868	21.2943	21.0326	21.6938	20.5381	19.8767	19.7895	20.8766	21.9644	20.5949	20.9263	20.7978	20.5167	21.3952	20.4069	20.5878	21.3508	20.4248	21.6101	21.613	22.1552	21.7422	21.2236	21.6228	20.9057	21.6907	20.5093	22.0294	20.1493	20.5546	19.4903	21.5931	22.1122	21.4677	21.5859	21.3183	22.4839	21.7597	20.443
CON__sp|P56652|ITIH3_BOVIN	CON__sp|P56652|ITIH3_BOVIN				465	6	6	6	22.8379	22.8164	22.4074	22.9305	23.9818	21.5923	22.6301	22.396	22.7258	20.6671	22.6815	22.7999	20.4787	22.6343	22.7676	21.2884	22.0709	22.7103	22.4023	22.4475	22.7475	22.5089	22.6082	22.6353	22.4937	22.62	21.3794	22.7397	22.6431	22.7112	22.5517	22.4273	22.2974	22.7976	23.0174	22.6541	22.6636	22.7435	22.5465	22.6672	22.9097
CON__sp|P81644|APOA2_BOVIN	CON__sp|P81644|APOA2_BOVIN				467	2	2	2	21.1967	22.0233	20.9643	20.8196	21.827	19.5632	20.4196	21.0427	21.4944	21.3522	21.7605	23.8231	21.0894	22.3836	21.8851	20.5371	21.1153	22.6025	21.8028	20.4981	22.154	20.7455	21.1153	22.3926	20.1453	21.3168	20.7124	22.2152	20.9183	22.0444	20.6517	21.6445	20.8507	21.0542	20.905	21.1115	21.1838	20.9043	20.6141	22.4168	20.686
CON__sp|Q04695|K1C17_HUMAN;CON__sp|P19001|K1C19_MOUSE;P19001;CON__sp|Q99PS0|K1C23_MOUSE;Q99PS0	CON__sp|Q04695|K1C17_HUMAN				469	34;7;7;1;1	16;1;1;1;1	6;1;1;0;0	25.4607	28.6487	22.9196	24.5368	25.3045	27.5629	23.0596	24.1833	25.6722	24.5979	25.5642	25.5667	24.9872	25.5531	24.6077	28.1899	28.4387	23.2266	26.6607	28.1864	23.5459	23.2163	25.1666	22.2676	23.9252	25.9957	26.2123	24.6851	25.8221	22.3423	24.7573	25.8131	18.609	24.472	24.319	25.8545	25.7453	22.17	22.5682	26.2045	23.4189
CON__sp|Q15323|K1H1_HUMAN;CON__sp|Q14532|K1H2_HUMAN	CON__sp|Q15323|K1H1_HUMAN				472	16;5	14;4	2;0	20.8469	21.2689	20.8152	23.171	22.3104	20.6606	22.0377	20.7529	21.2375	23.8403	23.3831	20.7484	22.4043	21.9326	20.8264	25.8793	21.488	21.4292	19.9484	27.3305	21.0113	21.0517	22.7041	20.9932	21.3083	20.2023	20.7325	21.6283	20.4296	22.6822	20.6364	19.614	21.7075	20.6636	24.042	21.056	25.0567	20.8275	21.6102	22.0612	24.2329
CON__sp|Q2UVX4|CO3_BOVIN;P01027;H3BL60;P01027-2	CON__sp|Q2UVX4|CO3_BOVIN				473	28;6;1;1	28;6;1;1	28;6;1;1	25.8837	25.9826	25.0047	26.2746	26.9615	25.9091	25.6866	24.8344	25.1061	24.2339	25.5755	25.8635	24.9869	26.0251	26.0994	24.8537	24.2886	25.2926	24.9395	24.3581	26.0929	25.4632	25.631	25.6308	25.4026	26.1002	25.9478	26.2411	25.5928	26.7286	24.9564	25.6979	24.6408	26.1177	26.165	25.8702	25.4307	26.0788	25.9014	26.1455	26.3377
CON__sp|Q3SY84|K2C71_HUMAN	CON__sp|Q3SY84|K2C71_HUMAN				474	13	7	1	23.2118	24.0726	20.6796	21.6702	21.5571	25.4628	21.7099	20.3486	20.5918	20.4374	21.3432	22.6517	22.753	20.537	22.586	20.5142	21.0292	21.5257	24.0372	23.7663	23.5416	20.8346	21.7232	22.0581	20.467	20.9454	22.6775	25.8569	23.827	20.4059	20.928	23.2777	23.4188	24.6015	20.9834	20.7676	20.4022	20.5537	19.634	25.6782	21.005
CON__sp|Q3T052|ITIH4_BOVIN	CON__sp|Q3T052|ITIH4_BOVIN				475	3	3	3	21.8382	21.1773	21.9042	20.9772	21.3083	21.0145	20.9698	20.955	22.213	22.4386	21.2077	21.2111	20.7384	21.8627	21.8203	21.2018	23.2872	22.1148	20.5566	21.4169	22.2768	20.1317	21.075	21.336	21.4275	21.7614	20.8843	20.7217	21.1163	21.5243	20.6975	21.8063	20.88	21.8184	22.5385	20.8037	20.7424	20.8045	21.5663	22.3326	20.9924
CON__sp|Q58D62|FETUB_BOVIN	CON__sp|Q58D62|FETUB_BOVIN				478	3	3	3	22.4588	22.4313	20.0777	22.5929	22.8288	22.4116	22.4554	20.7605	21.9752	19.6038	21.3488	22.4314	21.9166	22.8272	22.4488	21.6225	19.9191	23.1367	22.174	22.1509	22.6739	22.2347	22.5009	22.3556	22.3363	22.6151	21.8008	20.4323	22.7065	22.5842	20.6064	22.295	21.3064	23.9488	23.5915	22.4115	22.3773	22.5027	22.7483	20.7669	22.7469
CON__sp|Q5D862|FILA2_HUMAN;E9QPZ3;Q2VIS4	CON__sp|Q5D862|FILA2_HUMAN				479	17;1;1	17;1;1	17;1;1	24.3871	24.7367	24.0655	26.0648	25.2799	24.7635	24.5938	24.1991	25.8587	25.3748	25.6744	25.7252	24.939	24.3464	23.523	25.761	24.7929	25.4797	25.2138	23.7401	25.256	24.4257	23.7073	23.5925	22.9725	23.4585	27.5964	24.7639	25.0096	25.2581	24.2999	25.7151	23.2853	23.7033	24.2659	23.9463	25.1736	23.4955	24.4388	25.5298	24.0804
CON__sp|Q6KB66|K2C80_HUMAN;A0A2R8VHR6;CON__sp|Q0VBK2|K2C80_MOUSE;Q0VBK2;Q3TBQ1	CON__sp|Q6KB66|K2C80_HUMAN				481	9;2;2;2;1	9;2;2;2;1	9;2;2;2;1	21.48	21.9733	21.1937	21.6444	21.8975	21.9377	22.9557	20.6934	22.8837	20.5947	21.829	22.3762	21.9384	21.6406	22.1281	22.9312	21.7845	20.9693	21.0831	21.2259	21.9058	21.4051	21.0346	19.9386	20.7331	20.7002	25.2235	21.9037	21.7514	20.0274	19.5394	22.0933	19.9747	21.5778	21.2952	21.3219	22.3051	21.0034	21.5746	21.8175	22.2456
CON__sp|Q7SIH1|A2MG_BOVIN;Q6GQT1;A0A0N4SVU1;CON__tr|F1MJK3|F1MJK3_BOVIN;P28665	CON__sp|Q7SIH1|A2MG_BOVIN				482	47;3;1;1;1	47;3;1;1;1	46;2;1;0;1	27.9734	27.8307	27.4851	28.427	28.623	28.0068	27.7764	27.444	27.8056	27.4541	28.3214	28.5692	27.4961	28.2203	28.0625	27.2816	27.2487	27.2308	27.077	27.0013	28.1257	27.4562	28.0057	27.5345	27.1298	27.5067	27.7559	27.8202	27.6579	28.2741	27.3939	27.5104	26.9567	28.5194	28.622	27.8282	27.8955	28.1055	27.7887	28.02	28.1868
CON__sp|Q7Z794|K2C1B_HUMAN	CON__sp|Q7Z794|K2C1B_HUMAN				484	25	20	17	20.3297	21.5857	21.5226	26.9346	23.83	23.035	22.7793	22.0794	24.803	24.7636	22.8594	23.3944	24.4376	23.4585	22.5231	23.2033	22.9688	23.7638	22.7075	22.5309	21.9062	22.6979	22.9335	21.3639	20.9955	20.4846	23.564	23.3643	23.2409	22.0291	23.4636	25.9609	21.4934	21.2346	22.398	22.5935	23.1713	21.8136	22.0255	23.4042	20.9923
CON__sp|Q86YZ3|HORN_HUMAN	CON__sp|Q86YZ3|HORN_HUMAN				485	28	28	28	26.3275	27.2349	25.4022	26.2506	27.5388	26.4851	26.6951	26.0144	26.8361	26.3701	27.9254	27.5576	27.3368	27.0127	26.5388	27.9827	26.4446	26.7201	27.3277	26.4818	26.9188	26.0846	24.84	26.3188	25.6775	27.5125	26.0265	26.7327	27.2374	27.1357	24.1009	27.7307	25.4551	26.3833	26.1234	26.3526	27.2359	27.7624	26.6764	26.937	26.8917
CON__sp|Q8N1N4|K2C78_HUMAN	CON__sp|Q8N1N4|K2C78_HUMAN				487	19	16	16	22.3204	24.8008	19.3538	25.0074	25.0751	23.5231	24.3061	23.9354	26.1116	24.5201	25.6471	25.6833	24.3922	24.3084	22.9443	26.4816	23.8538	24.4754	25.5544	23.8455	24.9392	23.9179	22.8814	23.3329	22.8627	24.4068	27.5266	24.2296	25.0534	23.5485	23.4229	25.9667	21.9842	22.4371	23.1756	23.0363	24.3074	24.2128	23.7272	25.6336	24.0089
CON__tr|E1BNR0|E1BNR0_BOVIN	CON__tr|E1BNR0|E1BNR0_BOVIN				488	8	8	7	22.8434	23.2096	23.5763	23.6547	23.2634	23.3048	24.2075	24.8326	24.5032	23.9737	25.8587	24.6222	23.2051	23.0345	22.7445	23.1598	23.7929	23.8959	23.5122	23.1821	23.241	24.4165	23.775	23.8794	24.4371	24.0785	23.9714	22.883	23.7374	23.2077	24.7005	23.9766	24.6021	23.7391	24.6278	23.9875	23.332	23.8415	24.209	23.4275	23.7781
CON__tr|Q3ZBS7|Q3ZBS7_BOVIN	CON__tr|Q3ZBS7|Q3ZBS7_BOVIN				490	9	9	9	24.6248	25.1905	24.9772	24.7261	25.2832	24.7128	25.479	25.4547	25.0863	25.0709	25.5923	24.5355	24.3782	25.2719	24.4786	25.1078	24.4909	24.5804	25.1663	25.6337	25.178	26.0113	25.2256	26.167	26.1394	26.0177	25.2789	25.6005	25.5865	25.2774	26.2057	26.1355	24.6365	25.5909	25.706	25.5918	25.63	25.9865	25.3015	25.3567	25.2376
D0QMC3;A0A087WRA4;A0A087WQG9;A0A087WSH9	D0QMC3;A0A087WRA4	Myeloid cell nuclear differentiation antigen-like protein	Mndal	sp|D0QMC3|MNDAL_MOUSE Myeloid cell nuclear differentiation antigen-like protein OS=Mus musculus OX=10090 GN=Mndal PE=1 SV=1;tr|A0A087WRA4|A0A087WRA4_MOUSE Isoform of D0QMC3, Myeloid cell nuclear differentiation antigen-like protein OS=Mus musculus OX=10090	492	25;22;6;3	16;15;6;3	10;9;2;3	21.5417	21.1202	22.7038	26.3513	25.6246	26.9605	22.9798	23.4209	23.2898	21.6784	22.7224	22.8247	28.9076	26.1414	26.2156	22.9711	22.6092	22.0949	27.3993	27.0998	26.7146	24.7547	23.3088	23.992	23.0524	22.6518	22.7916	26.391	27.0045	26.2014	24.7488	23.7952	24.9171	23.7132	24.3296	25.0186	22.793	23.0677	23.0759	26.6051	26.6244
F6VQH5;D3YTQ3;Q9Z130	F6VQH5;D3YTQ3;Q9Z130	Heterogeneous nuclear ribonucleoprotein D-like	Hnrnpdl	tr|F6VQH5|F6VQH5_MOUSE Isoform of Q9Z130, Heterogeneous nuclear ribonucleoprotein D-like (Fragment) OS=Mus musculus OX=10090 GN=Hnrnpdl PE=1 SV=1;tr|D3YTQ3|D3YTQ3_MOUSE Isoform of Q9Z130, Heterogeneous nuclear ribonucleoprotein D-like OS=Mus musculus OX=10	493	11;11;11	9;9;9	9;9;9	25.8075	26.2228	26.1985	25.8348	26.062	26.0187	26.1791	26.2393	26.1086	26.0169	25.9936	25.5964	25.6237	26.0886	25.7145	25.9866	25.7009	25.7716	25.4444	25.3066	25.3367	25.467	25.1861	25.4773	25.5874	25.4745	25.1613	25.263	25.5678	25.351	25.5246	25.6361	25.6241	25.5853	25.6925	25.6704	26.2791	26.3024	26.1568	26.0029	26.0991
D3YTR5;D3YTR4;Q9Z2D8-2;Q9Z2D8;F6WZH1	D3YTR5;D3YTR4;Q9Z2D8-2;Q9Z2D8;F6WZH1	Methyl-CpG-binding domain protein 3	Mbd3	tr|D3YTR5|D3YTR5_MOUSE Isoform of Q9Z2D8, Methyl-CpG-binding domain protein 3 OS=Mus musculus OX=10090 GN=Mbd3 PE=1 SV=1;tr|D3YTR4|D3YTR4_MOUSE Isoform of Q9Z2D8, Methyl-CpG-binding domain protein 3 OS=Mus musculus OX=10090 GN=Mbd3 PE=1 SV=1;sp|Q9Z2D8-2|MB	494	3;3;3;3;2	3;3;3;3;2	3;3;3;3;2	22.2658	22.5691	22.4832	22.416	22.4732	22.6523	23.5778	22.7632	23.034	22.6505	22.875	22.4838	22.513	22.3948	20.2414	22.991	22.3988	21.2383	22.4032	22.4511	22.2657	22.9856	22.6837	22.3358	22.7859	22.5618	22.6132	22.4258	22.4009	22.2265	22.5971	22.4947	22.5564	22.7438	22.6632	22.4728	22.8936	22.4824	22.4551	20.9947	22.316
D3YU12;Q8K2T1;G5E8S7;Q8K2T1-2;Q8K2T1-3	D3YU12;Q8K2T1;G5E8S7;Q8K2T1-2	NmrA-like family domain-containing protein 1	Nmral1	tr|D3YU12|D3YU12_MOUSE Isoform of Q8K2T1, NmrA-like family domain-containing protein 1 OS=Mus musculus OX=10090 GN=Nmral1 PE=1 SV=1;sp|Q8K2T1|NMRL1_MOUSE NmrA-like family domain-containing protein 1 OS=Mus musculus OX=10090 GN=Nmral1 PE=1 SV=1;tr|G5E8S7|G5	495	5;5;4;4;2	5;5;4;4;2	5;5;4;4;2	22.8981	22.9371	22.3796	23.3243	23.312	23.6381	23.1931	22.9279	23.0435	23.259	23.2515	23.4048	23.4178	23.3047	23.2354	22.9664	22.902	23.2032	23.2787	23.6103	23.1901	22.9741	23.1478	23.1304	22.9146	22.9867	23.3151	23.8323	24.5306	23.5003	23.0704	22.8736	22.8955	23.1661	23.177	22.9922	23.3324	23.1117	23.1365	23.3283	23.5462
D3YUE0;Q91XB0	D3YUE0;Q91XB0	Three-prime repair exonuclease 1	Trex1	tr|D3YUE0|D3YUE0_MOUSE Isoform of I6L9G2, Uncharacterized protein (Fragment) OS=Mus musculus OX=10090 GN=Gm42641 PE=1 SV=1;sp|Q91XB0|TREX1_MOUSE Three-prime repair exonuclease 1 OS=Mus musculus OX=10090 GN=Trex1 PE=1 SV=2	498	2;2	2;2	2;2	22.5783	21.0323	21.2673	20.3859	21.9612	21.8977	21.5176	20.8759	22.1878	21.8765	21.468	20.8703	20.2753	21.3676	22.8186	22.25	20.596	20.0652	21.0358	19.7054	22.7658	21.7957	21.559	21.351	20.5493	21.8231	21.246	21.4916	21.79	20.6358	23.1559	20.9997	20.4148	20.873	21.4904	21.5625	20.4385	20.7328	21.3687	22.7577	22.7004
D3YUM1;Q91YT0;D3Z1U9;D3Z0K1;D3YXX5;D6RG60	D3YUM1;Q91YT0;D3Z1U9;D3Z0K1	NADH dehydrogenase [ubiquinone] flavoprotein 1, mitochondrial	Ndufv1	tr|D3YUM1|D3YUM1_MOUSE Isoform of Q91YT0, NADH dehydrogenase [ubiquinone] flavoprotein 1, mitochondrial OS=Mus musculus OX=10090 GN=Ndufv1 PE=1 SV=1;sp|Q91YT0|NDUV1_MOUSE NADH dehydrogenase [ubiquinone] flavoprotein 1, mitochondrial OS=Mus musculus OX=1009	500	10;10;8;6;4;2	10;10;8;6;4;2	10;10;8;6;4;2	24.7536	24.8783	24.4919	24.3974	24.6621	24.4658	24.8927	24.7342	24.9224	24.7872	25.0846	25.0984	24.3938	24.3836	24.3454	24.6607	24.2411	24.5881	23.9324	24.1615	24.3092	24.1466	24.3788	23.9837	23.7705	23.5409	24.1146	23.9284	24.0551	24.2807	24.2182	23.7314	23.8318	24.0872	24.3433	23.7549	25.1127	25.0481	25.0861	24.7666	25.0417
D3YUW8;D3YUX1;Q0VGT3;Q8BZH4	D3YUW8;D3YUX1;Q0VGT3;Q8BZH4	Pogo transposable element with ZNF domain	Pogz	tr|D3YUW8|D3YUW8_MOUSE Isoform of Q8BZH4, Pogo transposable element with ZNF domain OS=Mus musculus OX=10090 GN=Pogz PE=1 SV=1;tr|D3YUX1|D3YUX1_MOUSE Isoform of Q8BZH4, Pogo transposable element with ZNF domain OS=Mus musculus OX=10090 GN=Pogz PE=1 SV=1;tr	502	17;17;17;17	17;17;17;17	17;17;17;17	25.3576	24.8449	24.8405	24.4513	24.3945	24.618	25.3737	25.3946	25.4114	24.3903	24.6897	24.4492	24.1461	23.9095	23.8475	24.2638	24.1189	24.6116	25.6364	25.4288	25.6263	25.8471	25.5983	26.0127	25.2874	24.8797	24.4567	24.2845	24.0589	24.0223	24.9815	25.1181	24.4233	24.8543	24.4439	24.4308	23.7102	23.6796	23.69	23.7604	23.3084
D3Z3E8;E9PW39;D3YVL0;P23249	D3Z3E8;E9PW39;D3YVL0;P23249	Putative helicase MOV-10	Mov10	tr|D3Z3E8|D3Z3E8_MOUSE Isoform of P23249, Putative helicase MOV-10 OS=Mus musculus OX=10090 GN=Mov10 PE=1 SV=1;tr|E9PW39|E9PW39_MOUSE Isoform of P23249, Putative helicase MOV-10 OS=Mus musculus OX=10090 GN=Mov10 PE=1 SV=1;tr|D3YVL0|D3YVL0_MOUSE Isoform of	505	40;40;40;40	40;40;40;40	40;40;40;40	23.4713	23.7667	23.805	28.1159	28.242	28.282	23.8344	24.0823	23.7816	23.6674	23.6967	23.4541	28.0879	28.3025	28.0904	23.5931	23.9353	22.9849	27.9483	28.208	28.0261	23.8196	23.7818	23.7895	23.6826	23.3776	23.2794	27.5207	27.9674	27.6496	23.5979	23.3366	23.5747	23.5873	23.5106	23.4297	21.7989	22.7352	21.3182	27.7772	28.3531
D3YWC2;D3Z6F1;Q9JM93	D3YWC2;D3Z6F1;Q9JM93	ADP-ribosylation factor-like protein 6-interacting protein 4	Arl6ip4	tr|D3YWC2|D3YWC2_MOUSE Isoform of Q9JM93, ADP-ribosylation factor-like 6 interacting protein 4 OS=Mus musculus OX=10090 GN=Arl6ip4 PE=1 SV=1;tr|D3Z6F1|D3Z6F1_MOUSE Isoform of Q9JM93, ADP-ribosylation factor-like protein 6-interacting protein 4 (Fragment) O	510	8;8;8	8;8;8	8;8;8	26.7466	27.2811	27.4539	26.8687	27.6759	27.3912	27.1217	27.0593	27.6614	26.7273	27.1776	26.3865	26.3102	27.2163	27.1767	27.2564	26.4532	27.4173	26.8299	26.7465	26.7221	26.4068	25.8367	26.5334	26.3757	26.2614	26.4354	26.8701	26.9426	27.0857	26.4901	26.3926	26.3121	26.5212	26.2408	26.6751	27.7091	27.7699	27.7455	27.6371	28.0038
D3YWF6;Q7TQI3;D3Z7K0	D3YWF6;Q7TQI3;D3Z7K0	Ubiquitin thioesterase OTUB1	Otub1	tr|D3YWF6|D3YWF6_MOUSE Isoform of Q7TQI3, Ubiquitin thioesterase OTUB1 OS=Mus musculus OX=10090 GN=Otub1 PE=1 SV=1;sp|Q7TQI3|OTUB1_MOUSE Ubiquitin thioesterase OTUB1 OS=Mus musculus OX=10090 GN=Otub1 PE=1 SV=2;tr|D3Z7K0|D3Z7K0_MOUSE Isoform of Q7TQI3, Ubiq	511	6;6;4	6;6;4	6;6;4	24.4535	23.7212	23.5316	24.4327	23.7542	24.3462	24.3844	23.7575	23.8427	24.2558	23.7906	24.7692	23.6034	24.416	24.4244	23.2832	24.1671	23.8479	23.6202	23.5671	23.9593	23.8519	24.0148	24.3102	24.0775	23.3987	24.4173	23.8754	23.779	23.2317	24.3056	23.4147	23.5417	23.9586	24.112	23.8755	23.8394	23.989	24.3503	24.431	23.6502
D3YWK1;Q80W47	D3YWK1;Q80W47	WD repeat domain phosphoinositide-interacting protein 2	Wipi2	tr|D3YWK1|D3YWK1_MOUSE Isoform of Q80W47, WD repeat domain phosphoinositide-interacting protein 2 OS=Mus musculus OX=10090 GN=Wipi2 PE=1 SV=1;sp|Q80W47|WIPI2_MOUSE WD repeat domain phosphoinositide-interacting protein 2 OS=Mus musculus OX=10090 GN=Wipi2 PE	513	6;6	6;6	6;6	21.8835	21.6	21.3144	19.9751	20.1853	20.0789	21.0017	23.0441	20.9687	20.2617	21.2251	20.2224	23.1252	23.5828	24.1598	23.5127	23.2787	20.9161	24.2917	24.5147	24.5653	24.5671	24.5234	24.6267	25.3637	24.9104	25.4198	24.6844	24.3369	24.9226	25.2249	25.2108	25.2454	25.577	25.2169	25.5147	20.9771	20.4608	20.778	22.1833	22.4408
D3YWM4	D3YWM4		Pcca	tr|D3YWM4|D3YWM4_MOUSE Isoform of Q91ZA3, Propionyl-CoA carboxylase alpha chain, mitochondrial (Fragment) OS=Mus musculus OX=10090 GN=Pcca PE=1 SV=8	514	14	2	2	22.288	21.8653	20.0513	22.1334	23.1074	21.4672	20.2084	22.9561	20.7632	20.3127	19.9898	21.4683	20.0737	22.9359	23.0149	24.7577	22.0528	21.0283	24.3323	22.1932	20.6548	23.5447	22.4375	21.7546	21.904	20.5404	20.8787	23.0851	21.4389	20.0551	26.263	24.5822	21.3276	20.4508	22.2983	23.0034	22.3856	19.9435	24.6485	20.5841	20.7359
D3YWS8;Q8CBY3	D3YWS8;Q8CBY3	Leukocyte receptor cluster member 8 homolog	Leng8	tr|D3YWS8|D3YWS8_MOUSE Isoform of Q8CBY3, Leukocyte receptor cluster (LRC) member 8, isoform CRA_a OS=Mus musculus OX=10090 GN=Leng8 PE=1 SV=1;sp|Q8CBY3|LENG8_MOUSE Leukocyte receptor cluster member 8 homolog OS=Mus musculus OX=10090 GN=Leng8 PE=1 SV=1	515	9;8	9;8	9;8	23.6762	23.5653	23.3828	23.086	23.1364	23.4511	23.5781	23.7179	23.725	23.386	23.5032	23.0485	23.2243	23.158	23.0937	23.3819	23.234	23.0669	23.6641	23.8393	23.6609	24.5229	24.4997	24.4759	23.4819	23.5534	23.2059	23.0418	23.1976	23.1251	23.7333	23.3596	23.3628	23.4575	23.3913	23.3988	23.1611	23.1698	22.835	22.1955	22.8244
D3YWX2;E9Q803;Q9R0I7;F6YTL8	D3YWX2;E9Q803;Q9R0I7;F6YTL8	YLP motif-containing protein 1	Ylpm1	tr|D3YWX2|D3YWX2_MOUSE Isoform of Q9R0I7, YLP motif-containing protein 1 OS=Mus musculus OX=10090 GN=Ylpm1 PE=1 SV=2;tr|E9Q803|E9Q803_MOUSE Isoform of Q9R0I7, YLP motif-containing protein 1 OS=Mus musculus OX=10090 GN=Ylpm1 PE=1 SV=1;sp|Q9R0I7|YLPM1_MOUSE	517	8;7;7;5	8;7;7;5	8;7;7;5	23.073	23.073	23.2777	23.2135	22.7731	23.1872	22.8723	23.0537	23.0303	22.6502	22.8536	21.9191	23.1879	21.2649	21.4685	22.8932	22.0687	23.0644	24.1573	23.0924	23.4769	23.849	21.2253	24.0469	22.6426	21.227	21.1206	23.1416	23.0501	22.1321	22.5287	22.6189	22.4415	23.003	22.7936	23.2395	23.2466	22.8523	23.3585	21.5117	22.3028
D3YX49;E9QAR4;E9QAR1;E9QAR6;E9Q1A5;E9QA68;B1ASA5	D3YX49;E9QAR4;E9QAR1;E9QAR6;E9Q1A5;E9QA68;B1ASA5		Zfp384;Zfp362	tr|D3YX49|D3YX49_MOUSE Isoform of E9Q1A5, Zinc finger protein 384 OS=Mus musculus OX=10090 GN=Zfp384 PE=1 SV=1;tr|E9QAR4|E9QAR4_MOUSE Isoform of E9Q1A5, Zinc finger protein 384 OS=Mus musculus OX=10090 GN=Zfp384 PE=1 SV=1;tr|E9QAR1|E9QAR1_MOUSE Isoform of	518	6;6;6;6;6;3;3	6;6;6;6;6;3;3	5;5;5;5;5;2;2	23.7189	23.6489	23.6806	23.6427	23.3099	24.1721	24.0851	23.9878	23.7669	23.3801	23.6227	23.5034	22.8729	23.451	23.6227	23.0338	22.9407	23.3535	23.561	23.5725	23.7455	23.4022	23.3155	24.074	23.4078	23.2898	23.528	23.4835	23.5176	23.9093	23.3699	23.7738	23.1044	24.066	23.1754	23.568	23.1739	23.1979	23.4852	23.2561	23.4646
S4R1M2;D3YXK2;S4R2Q5	S4R1M2;D3YXK2	Scaffold attachment factor B1	Safb	tr|S4R1M2|S4R1M2_MOUSE Isoform of D3YXK2, Scaffold attachment factor B1 OS=Mus musculus OX=10090 GN=Safb PE=1 SV=1;sp|D3YXK2|SAFB1_MOUSE Scaffold attachment factor B1 OS=Mus musculus OX=10090 GN=Safb PE=1 SV=2	519	31;31;1	31;31;1	22;22;1	26.9243	27.1202	27.1299	27.0062	27.0092	26.9716	27.0424	27.1835	26.8967	26.9183	26.8918	26.8643	27.1285	27.0196	27.065	26.7626	26.9008	26.9282	27.1901	26.868	26.8717	27.0209	26.8115	27.0179	26.5983	26.676	26.4741	26.4284	26.7358	26.8327	26.521	26.5958	26.8234	26.6885	26.6216	26.8687	26.5972	26.9965	26.7977	26.4615	26.7169
D3YXW1;Q9D945-2;Q9D945;A0A1W2P865	D3YXW1;Q9D945-2;Q9D945;A0A1W2P865	Protein LLP homolog	Llph	tr|D3YXW1|D3YXW1_MOUSE Isoform of Q9D945, MCG19223 OS=Mus musculus OX=10090 GN=Llph PE=1 SV=2;sp|Q9D945-2|LLPH_MOUSE Isoform of Q9D945, Isoform 2 of Protein LLP homolog OS=Mus musculus OX=10090 GN=Llph;sp|Q9D945|LLPH_MOUSE Protein LLP homolog OS=Mus muscul	521	4;4;4;2	4;4;4;2	4;4;4;2	24.2963	25.7616	25.4488	26.038	25.0464	24.2369	25.0388	24.7414	24.535	25.3113	25.5557	24.0281	24.243	23.8947	23.9303	24.6191	24.5945	25.184	24.7158	23.7848	24.25	24.37	24.1257	23.9809	25.0893	25.7403	23.9867	25.5704	24.6779	24.8207	25.1348	25.5149	24.6334	24.4505	24.7358	24.9063	25.0749	24.5951	24.9925	24.1671	24.7445
D3Z113;D3YXZ5;Q91WT8-2;Q91WT8	D3Z113;D3YXZ5;Q91WT8-2;Q91WT8	RNA-binding protein 47	Rbm47	tr|D3Z113|D3Z113_MOUSE Isoform of Q91WT8, RNA-binding protein 47 (Fragment) OS=Mus musculus OX=10090 GN=Rbm47 PE=1 SV=1;tr|D3YXZ5|D3YXZ5_MOUSE Isoform of Q91WT8, RNA-binding protein 47 OS=Mus musculus OX=10090 GN=Rbm47 PE=1 SV=1;sp|Q91WT8-2|RBM47_MOUSE Iso	522	3;3;3;3	3;3;3;3	3;3;3;3	20.5695	20.6316	22.0165	20.0539	21.2575	22.2585	22.7528	21.9858	21.1717	20.8998	22.6488	22.0192	21.5466	21.0267	21.5741	19.9778	22.9721	21.7946	19.9264	19.8461	20.5708	22.7347	22.8341	20.2671	22.706	22.9651	22.4033	22.0882	22.9879	20.9578	22.934	22.8013	21.4137	22.6617	20.7223	19.8914	20.8897	22.7656	20.7688	20.341	20.228
F6T9K1;D3YY09;Q9D6N5;D3YYC2;G3UXH5	F6T9K1;D3YY09;Q9D6N5;D3YYC2;G3UXH5	Dr1-associated corepressor	Drap1	tr|F6T9K1|F6T9K1_MOUSE Isoform of Q9D6N5, Dr1-associated corepressor OS=Mus musculus OX=10090 GN=Drap1 PE=1 SV=2;tr|D3YY09|D3YY09_MOUSE Isoform of Q9D6N5, Dr1-associated corepressor OS=Mus musculus OX=10090 GN=Drap1 PE=1 SV=1;sp|Q9D6N5|NC2A_MOUSE Dr1-assoc	523	3;3;3;2;2	3;3;3;2;2	3;3;3;2;2	23.3233	23.2977	23.5781	21.1484	23.593	23.7485	23.3752	23.4648	23.3588	21.7978	21.6203	23.1839	23.2524	23.4169	21.6373	21.1436	21.791	23.2042	23.0325	23.1496	23.3042	23.24	22.596	23.3951	21.0152	21.8185	21.6699	22.8018	23.1248	23.2199	23.0412	20.5216	23.6123	23.3441	23.2724	23.5797	23.2067	23.6089	23.8256	22.9769	23.543
D3YYA0;E9PU93;Q91X20;D6RI55	D3YYA0;E9PU93;Q91X20;D6RI55	Set1/Ash2 histone methyltransferase complex subunit ASH2	Ash2l	tr|D3YYA0|D3YYA0_MOUSE Isoform of Q91X20, Set1/Ash2 histone methyltransferase complex subunit ASH2 OS=Mus musculus OX=10090 GN=Ash2l PE=1 SV=1;tr|E9PU93|E9PU93_MOUSE Isoform of Q91X20, Set1/Ash2 histone methyltransferase complex subunit ASH2 OS=Mus musculu	524	2;2;2;1	2;2;2;1	2;2;2;1	21.1477	21.6417	21.6004	21.5598	21.9775	21.0965	20.7281	20.0972	20.8025	21.0839	21.298	22.2202	21.4472	20.0402	21.6922	20.7025	20.3408	21.7046	20.7771	20.7001	22.2571	21.533	22.9849	20.8183	20.8115	20.9753	19.9544	22.2257	21.093	21.7656	20.3432	21.491	22.2017	20.7512	21.7201	21.1643	21.5364	21.2554	20.8982	21.8179	21.6826
D3YYD2;Q9D2L9	D3YYD2;Q9D2L9	Protein FAM111A	Fam111a	tr|D3YYD2|D3YYD2_MOUSE Isoform of Q9D2L9, Protein FAM111A OS=Mus musculus OX=10090 GN=Fam111a PE=1 SV=1;sp|Q9D2L9|F111A_MOUSE Protein FAM111A OS=Mus musculus OX=10090 GN=Fam111a PE=2 SV=1	525	3;3	3;3	3;3	21.1142	21.0457	21.6337	23.1169	21.0133	21.7663	22.2041	22.8995	22.0416	22.1875	22.2796	22.5075	22.7533	22.0164	21.3206	20.9302	22.5758	21.4851	22.0288	21.6482	20.524	22.3265	22.5282	21.8026	22.315	22.1185	22.14	21.8708	22.0054	21.5721	22.0662	22.2298	22.5266	22.2673	22.0983	21.9877	22.0419	22.5188	22.2948	21.4991	22.1473
D3YYF2;E9Q7L3;D3Z1W6;E9Q7L2;D3Z1N4;E9Q4Y5;F8VQD1;Q8BSQ9-2;Q8BSQ9;D3Z3R4;D6RIL0;D6RI94;F6THL5;D3YYG4;D3Z1M8	D3YYF2;E9Q7L3;D3Z1W6;E9Q7L2;D3Z1N4;E9Q4Y5;F8VQD1;Q8BSQ9-2;Q8BSQ9;D3Z3R4;D6RIL0;D6RI94;F6THL5	Protein polybromo-1	Pbrm1	tr|D3YYF2|D3YYF2_MOUSE Isoform of Q8BSQ9, Protein polybromo-1 (Fragment) OS=Mus musculus OX=10090 GN=Pbrm1 PE=1 SV=8;tr|E9Q7L3|E9Q7L3_MOUSE Isoform of Q8BSQ9, Protein polybromo-1 OS=Mus musculus OX=10090 GN=Pbrm1 PE=1 SV=1;tr|D3Z1W6|D3Z1W6_MOUSE Isoform of	526	8;8;8;8;8;8;8;8;8;7;6;6;6;1;1	8;8;8;8;8;8;8;8;8;7;6;6;6;1;1	8;8;8;8;8;8;8;8;8;7;6;6;6;1;1	22.9259	23.1527	23.1116	22.9148	22.8758	22.9152	23.1348	23.1671	23.2088	22.9912	23.1757	20.7623	22.8117	23.0013	23.091	22.9563	22.7128	23.0626	23.1918	22.9906	23.0362	23.6862	22.8613	23.202	23.2061	23.118	22.9353	23.0327	22.8801	22.7274	23.6579	23.231	23.0936	23.1907	23.0966	23.1566	23.2726	23.0542	23.1182	23.0143	23.0836
D3YYK7;Q9DCT4;Q9CY21;F6VT90	D3YYK7;Q9DCT4;Q9CY21;F6VT90	Probable 18S rRNA (guanine-N(7))-methyltransferase	Wbscr22	tr|D3YYK7|D3YYK7_MOUSE Isoform of Q9CY21, MCG16714, isoform CRA_c OS=Mus musculus OX=10090 GN=Bud23 PE=1 SV=1;tr|Q9DCT4|Q9DCT4_MOUSE Isoform of Q9CY21, MCG16714, isoform CRA_a OS=Mus musculus OX=10090 GN=Bud23 PE=1 SV=1;sp|Q9CY21|BUD23_MOUSE Probable 18S r	528	2;2;2;1	2;2;2;1	2;2;2;1	21.9397	21.9154	21.6837	20.9774	20.7758	22.0397	22.7685	23.3657	22.4759	22.8177	22.0123	22.7815	22.3735	22.1395	21.2857	21.8461	23.4109	20.3573	22.1444	21.4721	22.2605	23.0911	22.8721	22.248	22.6956	22.7922	22.4143	21.4586	21.7235	21.8781	22.4084	22.6799	23.3803	22.758	23.0402	22.5368	22.819	23.4423	21.5604	22.1448	21.3107
D3YYK8;E9Q6X0;Q8R001-2;Q8R001;Q3TG90;A0A0J9YVB9;D3Z6G3;Q6PER3	D3YYK8;E9Q6X0;Q8R001-2;Q8R001	Microtubule-associated protein RP/EB family member 2	Mapre2	tr|D3YYK8|D3YYK8_MOUSE Isoform of Q8R001, Microtubule-associated protein RP/EB family member 2 (Fragment) OS=Mus musculus OX=10090 GN=Mapre2 PE=1 SV=1;tr|E9Q6X0|E9Q6X0_MOUSE Isoform of Q8R001, Microtubule-associated protein RP/EB family member 2 OS=Mus mus	529	10;10;10;10;3;1;1;1	10;10;10;10;3;1;1;1	10;10;10;10;3;1;1;1	23.9057	23.5932	23.9682	22.9891	24.0251	23.9564	23.5742	23.4886	24.2633	24.0606	23.6671	24.3877	24.3943	24.521	25.142	24.7591	24.4863	24.9124	25.6628	25.5169	25.8347	25.2205	25.3956	25.7496	25.0291	25.1192	25.4094	25.4771	25.3599	26.2057	25.2088	24.9963	25.29	25.4365	25.1108	25.6092	23.2482	23.0277	23.457	23.302	23.0725
D3YYT1;Q922P9	D3YYT1;Q922P9	Putative oxidoreductase GLYR1	Glyr1	tr|D3YYT1|D3YYT1_MOUSE Isoform of Q922P9, Putative oxidoreductase GLYR1 OS=Mus musculus OX=10090 GN=Glyr1 PE=1 SV=1;sp|Q922P9|GLYR1_MOUSE Putative oxidoreductase GLYR1 OS=Mus musculus OX=10090 GN=Glyr1 PE=1 SV=1	530	14;13	14;13	14;13	24.8694	24.9785	24.5905	24.5936	24.5823	25.1561	24.9924	25.2759	24.4608	24.911	25.0991	25.0723	25.558	25.0426	23.8702	25.1073	25.3157	24.5427	25.5563	25.8264	25.2567	26.1688	25.839	25.6043	25.8127	26.1152	25.1988	24.8694	25.2189	24.4348	25.8929	25.9148	25.4448	25.4291	25.6358	25.3193	24.9409	25.3761	25.3002	24.512	24.0502
D3YYW8;Q91V81-2;Q91V81	D3YYW8;Q91V81-2;Q91V81	RNA-binding protein 42	Rbm42	tr|D3YYW8|D3YYW8_MOUSE Isoform of Q91V81, RNA-binding protein 42 OS=Mus musculus OX=10090 GN=Rbm42 PE=1 SV=1;sp|Q91V81-2|RBM42_MOUSE Isoform of Q91V81, Isoform 2 of RNA-binding protein 42 OS=Mus musculus OX=10090 GN=Rbm42;sp|Q91V81|RBM42_MOUSE RNA-binding	531	6;6;5	6;6;5	6;6;5	23.1778	23.236	23.158	23.2266	22.894	22.9477	23.4784	23.7593	22.9656	22.9954	23.5299	23.9826	22.9906	23.3875	22.9329	23.5774	23.6899	22.9849	22.9944	22.5734	21.865	23.1739	23.4765	23.4235	23.1005	22.7192	22.7228	22.8134	22.169	23.2057	23.2939	23.5103	23.5081	22.9215	23.1638	22.9831	24.0044	24.0561	23.6632	22.6848	22.8385
D3YZ09;Q9CY66-3;Q9CY66-2;Q9CY66;F6SL78	D3YZ09;Q9CY66-3;Q9CY66-2;Q9CY66	H/ACA ribonucleoprotein complex subunit 1	Gar1	tr|D3YZ09|D3YZ09_MOUSE Isoform of Q9CY66, H/ACA ribonucleoprotein complex subunit (Fragment) OS=Mus musculus OX=10090 GN=Gar1 PE=1 SV=1;sp|Q9CY66-3|GAR1_MOUSE Isoform of Q9CY66, Isoform 3 of H/ACA ribonucleoprotein complex subunit 1 OS=Mus musculus OX=1009	532	8;8;8;8;3	8;8;8;8;3	8;8;8;8;3	26.8923	27.1763	27.308	26.8847	26.8255	26.8049	26.8658	26.9557	27.2246	26.4509	27.1881	26.6523	26.548	26.5739	27.0681	26.6082	26.3795	27.0058	26.6779	26.2794	26.3786	26.3722	26.1114	26.7249	26.1635	26.0623	26.1309	26.5841	26.3779	26.76	26.3777	26.123	26.6439	26.4326	26.5224	26.7351	27.0453	26.7191	27.0991	26.4862	26.6832
E9Q4Q2;D3YZC9;D3YZD0;Q64213-2;Q64213-3;Q64213;D3YVH4;F8WHF9;D6RDB7	E9Q4Q2;D3YZC9;D3YZD0;Q64213-2;Q64213-3;Q64213;D3YVH4	Splicing factor 1	Sf1	tr|E9Q4Q2|E9Q4Q2_MOUSE Isoform of Q64213, Splicing factor 1 OS=Mus musculus OX=10090 GN=Sf1 PE=1 SV=1;tr|D3YZC9|D3YZC9_MOUSE Isoform of Q64213, Splicing factor 1 OS=Mus musculus OX=10090 GN=Sf1 PE=1 SV=1;tr|D3YZD0|D3YZD0_MOUSE Isoform of Q64213, Splicing f	534	12;12;12;12;12;12;9;3;1	12;12;12;12;12;12;9;3;1	12;12;12;12;12;12;9;3;1	26.774	26.5698	26.8486	26.3958	26.6581	26.5363	26.6134	26.3722	26.7262	26.4507	26.7012	26.727	26.2796	26.2614	26.7081	26.138	26.5373	26.8827	26.6428	26.3976	26.9765	25.9728	26.2485	26.7317	25.9716	26.3846	26.5269	26.6622	26.4933	26.9127	26.1837	26.1561	26.7091	26.4249	26.4735	26.8461	26.5035	26.2243	26.6362	26.5783	26.8072
D3Z061;Q8C7R4	D3Z061;Q8C7R4	Ubiquitin-like modifier-activating enzyme 6	Uba6	tr|D3Z061|D3Z061_MOUSE Isoform of Q8C7R4, Ubiquitin-like modifier-activating enzyme 6 OS=Mus musculus OX=10090 GN=Uba6 PE=1 SV=1;sp|Q8C7R4|UBA6_MOUSE Ubiquitin-like modifier-activating enzyme 6 OS=Mus musculus OX=10090 GN=Uba6 PE=1 SV=1	537	5;5	5;5	5;5	22.4974	22.38	20.2286	22.3195	20.5936	20.9713	22.4988	20.1727	22.595	22.4906	22.7584	24.1975	22.4872	20.546	21.0833	21.3426	22.6842	22.2973	22.3187	20.2779	21.8665	22.4797	22.6039	22.5179	21.4317	20.6167	22.3237	20.5627	22.317	21.2152	22.6252	20.7854	22.3513	22.406	22.3966	20.7136	20.1899	21.6944	21.1303	21.8508	21.4243
D3Z0M9	D3Z0M9		Ddx23	tr|D3Z0M9|D3Z0M9_MOUSE DEAD (Asp-Glu-Ala-Asp) box polypeptide 23 OS=Mus musculus OX=10090 GN=Ddx23 PE=1 SV=1	540	24	24	24	26.6687	26.565	26.5555	26.2704	26.5946	26.449	26.4931	26.4446	26.3646	26.4247	26.3224	26.0963	26.5888	26.4191	26.5378	26.3456	26.433	26.3967	26.2838	26.6647	26.5292	26.5906	26.4693	26.4658	26.6188	26.731	26.3912	26.3466	26.5702	26.2503	26.5164	26.5452	26.3242	26.4406	26.4354	26.4769	26.3719	26.4935	26.4197	26.3219	26.4942
D3Z637;D3Z125;E9PUA7;D3Z7X7;F8WHQ1;Q62393-2;Q62393-3;Q62393;D3Z2U2	D3Z637;D3Z125;E9PUA7;D3Z7X7;F8WHQ1;Q62393-2;Q62393-3;Q62393	Tumor protein D52	Tpd52	tr|D3Z637|D3Z637_MOUSE Isoform of Q62393, MCG10134, isoform CRA_c OS=Mus musculus OX=10090 GN=Tpd52 PE=1 SV=1;tr|D3Z125|D3Z125_MOUSE Isoform of Q62393, Tumor protein D52 (Fragment) OS=Mus musculus OX=10090 GN=Tpd52 PE=1 SV=1;tr|E9PUA7|E9PUA7_MOUSE Isoform	542	3;3;3;3;3;3;3;3;1	3;3;3;3;3;3;3;3;1	3;3;3;3;3;3;3;3;1	21.9529	20.654	21.2183	21.308	21.1041	20.0865	20.1519	21.0444	20.8348	21.9366	20.7973	23.0046	21.2612	20.9293	21.5933	21.4952	21.8977	21.1088	21.3214	21.8958	23.007	21.9329	22.652	22.2712	22.5107	22.6888	22.691	22.479	23.1476	23.3685	22.2727	22.0641	22.7781	22.9586	22.7784	23.1084	21.5557	21.1265	21.01	20.761	21.93
D3Z1M7;E9Q7S0;F7BQW7;D3Z656;Q8CHC4	D3Z1M7;E9Q7S0;F7BQW7;D3Z656;Q8CHC4	Synaptojanin-1	Synj1	tr|D3Z1M7|D3Z1M7_MOUSE Isoform of Q8CHC4, Synaptojanin-1 (Fragment) OS=Mus musculus OX=10090 GN=Synj1 PE=1 SV=1;tr|E9Q7S0|E9Q7S0_MOUSE Isoform of Q8CHC4, Synaptojanin-1 OS=Mus musculus OX=10090 GN=Synj1 PE=1 SV=1;tr|F7BQW7|F7BQW7_MOUSE Isoform of Q8CHC4, S	543	2;2;2;2;2	2;2;2;2;2	2;2;2;2;2	20.591	21.969	22.0064	20.9853	20.853	21.2702	22.0208	22.108	21.8193	21.7705	21.1885	21.2969	20.8664	20.7997	21.9919	21.7647	21.5012	20.7499	19.4097	21.2608	21.5759	22.3016	22.575	21.4184	21.2299	20.5949	21.1933	22.1547	20.995	20.5467	21.5851	21.0483	20.5356	21.1603	21.3002	21.2236	20.9416	20.6555	22.2892	21.495	20.9023
D3Z2E7;E9Q3L4	D3Z2E7;E9Q3L4		AI607873	tr|D3Z2E7|D3Z2E7_MOUSE Isoform of E9Q3L4, Interferon-activated gene 207 OS=Mus musculus OX=10090 GN=Ifi207 PE=1 SV=1;tr|E9Q3L4|E9Q3L4_MOUSE Interferon-activated gene 207 OS=Mus musculus OX=10090 GN=Ifi207 PE=1 SV=2	546	25;25	19;19	18;18	23.0102	20.6408	23.4983	27.8545	27.9257	28.1075	23.8893	23.8875	24.2407	23.3903	22.1186	23.0688	27.2552	27.5512	27.5334	21.2968	21.3731	20.8754	27.9733	27.9728	28.1129	22.0164	21.0292	21.0852	22.1621	22.7119	23.1911	27.977	28.0524	28.2961	25.0305	24.1084	25.2076	23.7555	23.8237	24.1084	21.8302	22.7544	20.244	27.0949	27.4496
D3Z2K2;Q9CR88	D3Z2K2;Q9CR88	28S ribosomal protein S14, mitochondrial	Mrps14	tr|D3Z2K2|D3Z2K2_MOUSE Isoform of Q9CR88, 28S ribosomal protein S14, mitochondrial OS=Mus musculus OX=10090 GN=Mrps14 PE=1 SV=1;sp|Q9CR88|RT14_MOUSE 28S ribosomal protein S14, mitochondrial OS=Mus musculus OX=10090 GN=Mrps14 PE=1 SV=1	547	2;2	2;2	2;2	20.1558	23.4428	22.262	20.5859	21.7371	23.1851	21.8969	22.2378	21.1532	22.0891	23.5003	21.487	19.8147	23.2306	21.5244	23.0758	23.2809	20.5449	21.8361	21.8204	21.9114	20.5518	22.7853	21.3415	20.9484	23.2894	19.2242	22.7042	21.5693	21.4454	23.3158	23.2921	23.8042	20.6012	20.7094	20.7277	20.5376	21.7359	21.1723	20.9255	21.5493
F6Y765;D3Z3E4;D3Z3E0;Q8BVE8;Q8BVE8-2;D3Z229	F6Y765;D3Z3E4;D3Z3E0;Q8BVE8;Q8BVE8-2;D3Z229	Histone-lysine N-methyltransferase NSD2	Whsc1	tr|F6Y765|F6Y765_MOUSE Isoform of Q8BVE8, Histone-lysine N-methyltransferase NSD2 (Fragment) OS=Mus musculus OX=10090 GN=Nsd2 PE=1 SV=1;tr|D3Z3E4|D3Z3E4_MOUSE Isoform of Q8BVE8, Histone-lysine N-methyltransferase NSD2 OS=Mus musculus OX=10090 GN=Nsd2 PE=1	552	4;4;4;4;4;3	4;4;4;4;4;3	4;4;4;4;4;3	20.8425	20.6117	19.8951	22.5118	22.0125	22.4263	22.6558	22.8089	19.7939	22.5739	21.3689	22.5105	22.4678	22.4924	21.8073	21.1938	22.6915	22.3564	22.5949	22.6377	21.1084	23.0606	24.1298	22.5853	22.7517	21.3748	22.3652	19.9335	19.2154	20.2649	22.5461	21.911	22.4291	21.6884	21.5216	21.6121	22.5653	20.7904	20.8415	20.5666	21.9697
D3Z3S1;Q9WUQ2;A0A0J9YU39;F6XLZ3	D3Z3S1;Q9WUQ2	Prolactin regulatory element-binding protein	Preb	tr|D3Z3S1|D3Z3S1_MOUSE Isoform of Q9WUQ2, Prolactin regulatory element binding, isoform CRA_b OS=Mus musculus OX=10090 GN=Preb PE=1 SV=1;sp|Q9WUQ2|PREB_MOUSE Prolactin regulatory element-binding protein OS=Mus musculus OX=10090 GN=Preb PE=1 SV=1	553	6;6;2;1	6;6;2;1	6;6;2;1	23.6749	23.8649	21.708	23.2627	23.7807	24.3317	21.3095	23.5971	23.8494	23.4975	23.2792	23.6163	23.4228	24.0464	24.2185	21.3784	23.7187	23.8721	23.5958	20.5089	23.6869	23.4544	23.3857	23.6321	23.1896	23.3586	23.4316	21.2056	23.891	24.0671	23.4955	23.4283	23.8509	23.6625	23.7858	23.8721	23.4329	23.7011	24.037	23.9067	24.0771
D3Z456;Q99N95;A0A1L1SU47;F6W7C7	D3Z456;Q99N95;A0A1L1SU47;F6W7C7	39S ribosomal protein L3, mitochondrial	Mrpl3	tr|D3Z456|D3Z456_MOUSE Isoform of Q99N95, 39S ribosomal protein L3, mitochondrial OS=Mus musculus OX=10090 GN=Mrpl3 PE=1 SV=1;sp|Q99N95|RM03_MOUSE 39S ribosomal protein L3, mitochondrial OS=Mus musculus OX=10090 GN=Mrpl3 PE=1 SV=1;tr|A0A1L1SU47|A0A1L1SU47_	554	5;5;4;4	5;5;4;4	5;5;4;4	24.1681	23.9854	24.2513	23.2562	23.3995	23.561	23.902	24.0737	23.7932	23.8804	24.0505	23.56	23.1054	23.5946	23.4881	23.3653	23.2331	23.1045	20.344	22.7811	22.7869	22.9325	23.2862	23.1905	22.8622	22.9178	23.2713	22.8619	21.1418	23.3411	22.8221	23.2073	23.1798	23.3124	23.0861	23.051	23.7111	24.0108	24.394	22.9072	23.5185
D3Z4D8;Z4YJY0;Q3TCJ1;D6RJ39	D3Z4D8;Z4YJY0;Q3TCJ1	BRISC complex subunit Abro1	Fam175b	tr|D3Z4D8|D3Z4D8_MOUSE Isoform of Q3TCJ1, BRISC complex subunit Abraxas 2 (Fragment) OS=Mus musculus OX=10090 GN=Abraxas2 PE=1 SV=2;tr|Z4YJY0|Z4YJY0_MOUSE Isoform of Q3TCJ1, BRISC complex subunit Abraxas 2 OS=Mus musculus OX=10090 GN=Abraxas2 PE=1 SV=1;sp|	557	5;5;5;1	5;5;5;1	5;5;5;1	20.5004	22.3427	21.1825	22.32	21.1507	21.2101	20.7446	19.8183	20.4515	20.5916	20.831	21.485	21.3469	20.6812	22.2105	21.723	20.9363	21.0146	21.8237	22.1571	21.7715	20.6821	21.4574	19.9532	22.0845	21.3012	20.2347	21.62	23.3473	23.5249	22.4721	20.5968	20.9802	21.8837	20.3562	22.0731	23.4164	20.6453	19.5594	21.3609	21.3678
D3Z4J5;Q9D1H7;D3Z7S0;Q9D1H7-2	D3Z4J5;Q9D1H7;D3Z7S0;Q9D1H7-2	Golgi to ER traffic protein 4 homolog	Get4	tr|D3Z4J5|D3Z4J5_MOUSE Isoform of Q9D1H7, Golgi to ER traffic protein 4 homolog (Fragment) OS=Mus musculus OX=10090 GN=Get4 PE=1 SV=1;sp|Q9D1H7|GET4_MOUSE Golgi to ER traffic protein 4 homolog OS=Mus musculus OX=10090 GN=Get4 PE=1 SV=2;tr|D3Z7S0|D3Z7S0_MOU	558	2;2;1;1	2;2;1;1	2;2;1;1	21.9274	21.3981	20.665	21.5826	21.4161	20.8939	22.4461	22.093	21.4299	21.8626	22.039	20.9555	22.3267	21.0409	21.347	20.9305	21.9251	20.7845	20.5182	21.4966	19.4082	20.9518	19.9255	21.9692	22.3153	21.8141	21.829	20.542	21.9422	21.6446	21.1874	21.725	22.4837	22.3504	22.203	22.2848	20.8007	21.6802	20.4284	21.9349	20.1909
D3Z4U0;Q9R020;E9PUD0;Q9R020-2;A0A0G2JGE3;V9GX51	D3Z4U0;Q9R020;E9PUD0;Q9R020-2	Zinc finger Ran-binding domain-containing protein 2	Zranb2	tr|D3Z4U0|D3Z4U0_MOUSE Isoform of Q9R020, Zinc finger Ran-binding domain-containing protein 2 OS=Mus musculus OX=10090 GN=Zranb2 PE=1 SV=2;sp|Q9R020|ZRAB2_MOUSE Zinc finger Ran-binding domain-containing protein 2 OS=Mus musculus OX=10090 GN=Zranb2 PE=1 SV=	560	6;6;4;4;2;2	6;6;4;4;2;2	6;6;4;4;2;2	24.1565	24.429	24.7789	24.2021	24.517	24.6225	24.5803	24.5073	24.5745	24.3896	24.3551	24.2449	23.8435	24.2033	24.1843	24.3699	23.8176	24.5762	24.7099	24.4909	24.5361	24.3884	23.8431	24.6608	23.8269	23.8255	24.1196	23.9636	24.1883	24.6506	24.218	24.0572	24.5633	24.121	24.4032	24.6152	24.5855	24.4094	24.8115	24.3489	24.5039
D3Z5I1;Q3UPF5;Q3UPF5-2;G3X9X5	D3Z5I1;Q3UPF5;Q3UPF5-2;G3X9X5	Zinc finger CCCH-type antiviral protein 1	Zc3hav1	tr|D3Z5I1|D3Z5I1_MOUSE Isoform of Q3UPF5, Zinc finger CCCH-type antiviral protein 1 OS=Mus musculus OX=10090 GN=Zc3hav1 PE=1 SV=1;sp|Q3UPF5|ZCCHV_MOUSE Zinc finger CCCH-type antiviral protein 1 OS=Mus musculus OX=10090 GN=Zc3hav1 PE=1 SV=1;sp|Q3UPF5-2|ZCCH	562	26;24;20;16	26;24;20;16	26;24;20;16	26.1826	26.1474	26.3914	26.7843	26.8255	26.8737	26.2155	26.3131	26.1509	25.8772	25.9918	25.9753	26.8255	26.7477	26.8803	26.0481	25.9374	26.1034	27.0506	26.9439	26.8599	26.4314	26.1822	26.4013	26.4291	26.4254	26.3677	26.9665	27.112	27.1705	26.6531	26.525	26.6396	26.4418	26.3972	26.6389	25.9293	26.1293	26.3448	26.5797	26.7893
D3Z5I9;Q9CXK9;F6RNF9;F6Y0Q7;D3YV48;Q9CXK9-2	D3Z5I9;Q9CXK9	RNA-binding protein 33	Rbm33	tr|D3Z5I9|D3Z5I9_MOUSE Isoform of Q9CXK9, RNA-binding protein 33 OS=Mus musculus OX=10090 GN=Rbm33 PE=1 SV=1;sp|Q9CXK9|RBM33_MOUSE RNA-binding protein 33 OS=Mus musculus OX=10090 GN=Rbm33 PE=1 SV=2	563	11;11;4;1;1;1	11;11;4;1;1;1	11;11;4;1;1;1	24.0035	23.8555	24.1619	23.7845	24.1084	23.958	23.8443	23.9068	23.7649	23.5694	23.7331	23.612	23.3231	23.3665	23.6059	23.3148	23.5547	23.6162	25.4203	25.2489	25.5518	25.5971	25.3026	25.6368	23.7097	23.7173	23.5519	23.9509	23.637	23.8299	23.7786	23.6229	24.0723	23.9906	23.7309	24.2363	22.9774	23.1951	23.3693	23.6246	23.5053
D3Z5N6;Q61103;F8WIP7;F6YKQ9;F7CPB1;D3YYG6;D3YY44;G3X940;Q9QX66-3;P58269;Q9QX66;Q9QX66-2;Q8BRB7-2;Q8BRB7;Q8BZ21	D3Z5N6;Q61103	Zinc finger protein ubi-d4	Dpf2	tr|D3Z5N6|D3Z5N6_MOUSE Isoform of Q61103, Zinc finger protein ubi-d4 OS=Mus musculus OX=10090 GN=Dpf2 PE=1 SV=1;sp|Q61103|REQU_MOUSE Zinc finger protein ubi-d4 OS=Mus musculus OX=10090 GN=Dpf2 PE=1 SV=1	564	7;7;3;1;1;1;1;1;1;1;1;1;1;1;1	7;7;3;1;1;1;1;1;1;1;1;1;1;1;1	7;7;3;1;1;1;1;1;1;1;1;1;1;1;1	23.6093	23.6359	23.6182	23.6076	23.4095	23.7516	23.9332	23.9149	23.8877	23.6192	23.7912	23.8335	23.5812	23.4397	23.2078	23.4091	23.6465	23.3731	23.8033	23.4538	23.2511	23.771	23.6961	23.6891	23.6058	24.57	23.4732	23.4338	23.1459	23.5321	23.786	23.7328	24.848	23.7772	23.7552	23.8531	23.918	24.1651	24.6858	23.6819	23.3067
S4R2J8;S4R270;D3Z6Q9;S4R1B8;S4R171	S4R2J8;S4R270;D3Z6Q9;S4R1B8	Bridging integrator 2	Bin2	tr|S4R2J8|S4R2J8_MOUSE Isoform of D3Z6Q9, Bridging integrator 2 OS=Mus musculus OX=10090 GN=Bin2 PE=1 SV=1;tr|S4R270|S4R270_MOUSE Isoform of D3Z6Q9, Bridging integrator 2 OS=Mus musculus OX=10090 GN=Bin2 PE=1 SV=1;sp|D3Z6Q9|BIN2_MOUSE Bridging integrator 2	565	3;3;3;2;1	3;3;3;2;1	3;3;3;2;1	21.489	20.7785	21.5824	20.5709	21.384	20.608	21.7309	22.0694	21.3851	21.3992	21.511	22.3007	21.6922	21.9345	21.1581	20.8531	21.5554	21.8303	22.5677	22.0638	22.8112	22.0402	22.2711	19.6715	21.8724	21.8365	22.2118	21.2669	23.0453	21.0268	21.9323	21.6076	22.7071	22.1171	22.1221	22.3612	22.0154	21.6465	20.7886	22.3481	22.5219
D3Z6S1;Q8BM55;Q8BM55-3;Q8BM55-2	D3Z6S1;Q8BM55	Transmembrane protein 214	Tmem214	tr|D3Z6S1|D3Z6S1_MOUSE Isoform of Q8BM55, Transmembrane protein 214 OS=Mus musculus OX=10090 GN=Tmem214 PE=1 SV=3;sp|Q8BM55|TM214_MOUSE Transmembrane protein 214 OS=Mus musculus OX=10090 GN=Tmem214 PE=1 SV=1	566	13;13;4;4	13;13;4;4	13;13;4;4	25.223	25.0663	25.369	24.7126	25.2673	25.2496	24.8997	25.0989	25.2516	24.9687	24.8732	25.1423	24.8561	25.207	25.6155	25.0242	25.2428	25.3849	24.5067	24.732	25.0212	24.6384	24.8111	25.2143	24.6806	24.8067	24.9142	24.5522	24.7707	24.846	24.6136	24.7224	24.9813	24.8981	24.7686	24.8963	24.9425	25.0979	25.3326	24.7539	25.3341
D3Z6W2;Q06180-2;Q06180	D3Z6W2;Q06180-2;Q06180	Tyrosine-protein phosphatase non-receptor type;Tyrosine-protein phosphatase non-receptor type 2	Ptpn2	tr|D3Z6W2|D3Z6W2_MOUSE Isoform of Q06180, Tyrosine-protein phosphatase non-receptor type OS=Mus musculus OX=10090 GN=Ptpn2 PE=1 SV=1;sp|Q06180-2|PTN2_MOUSE Isoform of Q06180, Isoform 2 of Tyrosine-protein phosphatase non-receptor type 2 OS=Mus musculus OX=	567	10;10;10	10;10;10	10;10;10	25.1134	25.0705	25.1559	25.0632	25.2375	25.2006	25.0065	25.1116	25.375	24.7489	25.1704	24.5736	24.7096	24.9478	24.8439	24.7301	24.6743	24.9404	24.9381	24.8998	25.0227	25.1412	24.8203	25.2842	24.9052	24.5144	24.5074	24.9326	24.8588	24.6555	24.6973	24.7148	25.1079	24.6825	24.75	24.9163	24.6122	24.7326	24.7745	24.6369	24.3657
H7BWX9;D3Z794;P61957;G3UZX6;G3UZ60;G3UWI9;G3UWX9;G3UZA7;Q9Z172-2;Q9Z172	H7BWX9;D3Z794;P61957	Small ubiquitin-related modifier 2	Sumo2	tr|H7BWX9|H7BWX9_MOUSE Isoform of P61957, Small ubiquitin-related modifier 2 OS=Mus musculus OX=10090 GN=Sumo2 PE=1 SV=1;tr|D3Z794|D3Z794_MOUSE Isoform of P61957, Small ubiquitin-related modifier 2 OS=Mus musculus OX=10090 GN=Sumo2 PE=1 SV=1;sp|P61957|SUMO	570	4;4;4;1;1;1;1;1;1;1	4;4;4;1;1;1;1;1;1;1	4;4;4;1;1;1;1;1;1;1	21.2417	24.8986	25.6021	24.2018	23.3647	24.3185	23.4276	24.9453	24.5564	23.1482	24.2432	23.4324	23.8064	23.6478	21.3946	20.9997	24.1812	21.5223	24.1627	24.9184	24.9098	23.3291	24.1387	23.9116	23.0149	24.8091	23.6782	23.4935	25.4028	21.2707	20.9404	24.5776	23.7831	22.5004	23.9844	23.4507	20.8782	25.5911	24.8751	23.2271	24.0561
D3Z7B5;Q8BWY9;D6RGL3	D3Z7B5;Q8BWY9	Protein CIP2A	C330027C09Rik;Kiaa1524	tr|D3Z7B5|D3Z7B5_MOUSE Isoform of Q8BWY9, Protein CIP2A OS=Mus musculus OX=10090 GN=Cip2a PE=1 SV=1;sp|Q8BWY9|CIP2A_MOUSE Protein CIP2A OS=Mus musculus OX=10090 GN=Cip2a PE=1 SV=3	571	5;5;1	5;5;1	5;5;1	20.3272	20.2528	21.2442	21.0149	22.0912	21.6739	20.8788	21.7362	20.3956	20.85	21.1019	22.556	22.0191	20.6925	22.0739	20.6474	19.7392	21.2054	21.6787	21.7865	21.4536	20.785	22.5828	21.9306	22.8014	22.7617	22.9257	22.6867	19.4434	21.7052	22.7579	22.7822	20.666	22.8294	22.8288	22.9164	21.8146	20.2981	21.9747	21.8672	20.4403
D3Z7C0;Q9Z2Q5	D3Z7C0;Q9Z2Q5	39S ribosomal protein L40, mitochondrial	Mrpl40	tr|D3Z7C0|D3Z7C0_MOUSE Isoform of Q9Z2Q5, 39S ribosomal protein L40, mitochondrial OS=Mus musculus OX=10090 GN=Mrpl40 PE=1 SV=1;sp|Q9Z2Q5|RM40_MOUSE 39S ribosomal protein L40, mitochondrial OS=Mus musculus OX=10090 GN=Mrpl40 PE=1 SV=2	572	3;3	3;3	3;3	23.4046	23.4392	23.1249	22.9224	23.0455	22.413	23.2288	23.0341	23.2819	23.0782	23.403	23.4063	22.4282	22.7285	22.8313	23.172	23.1142	23.0128	22.4341	22.3003	22.2964	22.3852	22.486	22.6075	22.5739	22.5177	22.4594	22.9258	22.7103	22.0396	22.5721	22.2738	22.627	22.7584	22.8881	22.859	23.4598	23.1263	23.1985	23.3578	23.2663
D3Z7E5;Q2NL51	D3Z7E5;Q2NL51	Glycogen synthase kinase-3 alpha	Gsk3a	tr|D3Z7E5|D3Z7E5_MOUSE Isoform of Q2NL51, Glycogen synthase kinase-3 alpha OS=Mus musculus OX=10090 GN=Gsk3a PE=1 SV=1;sp|Q2NL51|GSK3A_MOUSE Glycogen synthase kinase-3 alpha OS=Mus musculus OX=10090 GN=Gsk3a PE=1 SV=2	574	7;7	7;7	4;4	23.9222	23.7456	23.9051	23.5655	23.6727	23.636	23.5153	23.5913	23.6551	23.3178	23.7375	23.7661	23.7272	23.7419	24.0196	23.4855	23.571	23.8669	23.8415	23.856	24.2526	23.7098	23.7926	23.863	24.0428	23.647	24.336	23.709	23.8541	24.1225	23.7322	23.6646	24.2601	23.6277	23.7139	21.9755	23.5163	23.2808	23.9308	23.7249	24.5155
D3Z7M5;Q9CPT5;D6RDE0	D3Z7M5;Q9CPT5	Nucleolar protein 16	Nop16	tr|D3Z7M5|D3Z7M5_MOUSE Isoform of Q9CPT5, Nucleolar protein 16 OS=Mus musculus OX=10090 GN=Nop16 PE=1 SV=1;sp|Q9CPT5|NOP16_MOUSE Nucleolar protein 16 OS=Mus musculus OX=10090 GN=Nop16 PE=1 SV=1	576	12;12;1	12;12;1	12;12;1	26.6039	26.8791	26.9394	26.9807	27.5228	26.9864	26.9043	26.775	26.7132	26.7864	26.6607	26.4954	26.8947	27.0933	26.6565	26.7842	26.5138	26.5523	26.8515	26.7585	26.5512	26.6273	26.2283	26.6244	26.4977	26.5316	26.5103	26.6491	26.879	27.4334	26.6741	26.7193	27.0183	26.8286	26.7482	26.8463	26.933	26.9178	26.9922	26.7824	27.1245
D3Z7P0;Q8K3W0;E9Q0U3;A0A0J9YV56;Q8K3W0-1;E9Q8Q1;Q8K3W0-6;Q8K3W0-5;Q8K3W0-4	D3Z7P0;Q8K3W0;E9Q0U3;A0A0J9YV56;Q8K3W0-1	BRCA1-A complex subunit BRE	Bre	tr|D3Z7P0|D3Z7P0_MOUSE Isoform of Q8K3W0, BRISC and BRCA1-A complex member 2 OS=Mus musculus OX=10090 GN=Babam2 PE=1 SV=3;sp|Q8K3W0|BABA2_MOUSE BRISC and BRCA1-A complex member 2 OS=Mus musculus OX=10090 GN=Babam2 PE=1 SV=2;tr|E9Q0U3|E9Q0U3_MOUSE Isoform o	577	5;5;4;3;3;2;2;2;1	5;5;4;3;3;2;2;2;1	5;5;4;3;3;2;2;2;1	23.4311	22.2752	20.138	23.2574	23.1189	23.2541	23.7911	23.1693	23.4241	23.3572	21.583	23.3872	23.286	23.5212	22.9422	23.3288	23.3864	22.9505	23.5304	23.7422	22.5677	24.0124	24.2002	23.902	24.1763	23.8355	24.1209	23.297	23.8112	22.5952	24.3483	23.7241	23.5586	24.1365	23.7861	23.8218	23.4352	23.4259	23.7655	23.1713	22.4868
D4AFX6;Q6ZQK5-2;Q6ZQK5	D4AFX6;Q6ZQK5-2;Q6ZQK5	Arf-GAP with coiled-coil, ANK repeat and PH domain-containing protein 2	Acap2	tr|D4AFX6|D4AFX6_MOUSE Isoform of Q6ZQK5, Arf-GAP with coiled-coil, ANK repeat and PH domain-containing protein 2 OS=Mus musculus OX=10090 GN=Acap2 PE=1 SV=1;sp|Q6ZQK5-2|ACAP2_MOUSE Isoform of Q6ZQK5, Isoform 2 of Arf-GAP with coiled-coil, ANK repeat and P	580	2;2;2	2;2;2	2;2;2	21.3892	21.4306	22.2756	21.2786	21.3567	21.6668	21.5173	21.6984	21.5793	21.5228	21.557	21.4974	21.28	21.4734	21.2014	21.5293	21.3293	21.4126	21.1534	21.5558	21.3173	21.5221	21.3749	21.3831	21.5904	21.6717	21.3814	21.6981	22.1854	21.4504	21.5355	21.538	21.5647	21.3879	19.3968	21.5422	21.748	21.7147	21.6126	21.7319	22.3701
D6RJ50;Q5XJY4;D6RCZ6	D6RJ50;Q5XJY4;D6RCZ6	Presenilins-associated rhomboid-like protein, mitochondrial;P-beta	Parl	tr|D6RJ50|D6RJ50_MOUSE Isoform of Q5XJY4, Presenilins-associated rhomboid-like protein, mitochondrial OS=Mus musculus OX=10090 GN=Parl PE=1 SV=1;sp|Q5XJY4|PARL_MOUSE Presenilins-associated rhomboid-like protein, mitochondrial OS=Mus musculus OX=10090 GN=Pa	583	2;2;1	2;2;1	2;2;1	21.5248	20.0887	20.4917	21.669	22.2638	21.2355	21.2367	21.3072	20.7416	21.4878	19.7903	23.4487	20.6612	20.7742	21.5627	18.6912	21.3556	22.9913	21.6878	20.7853	21.2587	21.1504	20.5278	21.3418	21.5892	21.5476	21.4916	21.3251	21.3362	21.5806	21.8908	21.3442	20.2732	22.0766	21.5225	21.3973	21.402	21.4546	22.4872	21.0792	21.9232
E0CXE7;Q5SUQ9-3;Q5SUQ9-2;Q5SUQ9	E0CXE7;Q5SUQ9-3;Q5SUQ9-2;Q5SUQ9	CST complex subunit CTC1	Ctc1	tr|E0CXE7|E0CXE7_MOUSE Isoform of Q5SUQ9, CST complex subunit CTC1 OS=Mus musculus OX=10090 GN=Ctc1 PE=1 SV=1;sp|Q5SUQ9-3|CTC1_MOUSE Isoform of Q5SUQ9, Isoform 3 of CST complex subunit CTC1 OS=Mus musculus OX=10090 GN=Ctc1;sp|Q5SUQ9-2|CTC1_MOUSE Isoform of	584	5;5;5;5	5;5;5;5	5;5;5;5	22.5791	22.7134	22.5797	21.8673	22.5705	22.6981	22.9923	23.1231	22.692	22.7843	22.9015	22.43	22.6536	22.5081	20.7682	22.5078	22.8854	20.1325	22.4499	22.6846	22.4189	23.7926	22.8135	22.3016	23.0518	23.8574	22.5454	22.6452	22.5784	20.9248	23.1038	23.6318	22.6613	22.9338	23.0289	22.5832	22.6684	22.4414	22.1733	21.5699	21.3998
E0CXZ5	E0CXZ5		Samhd1	tr|E0CXZ5|E0CXZ5_MOUSE Isoform of Q60710, Deoxynucleoside triphosphate triphosphohydrolase SAMHD1 OS=Mus musculus OX=10090 GN=Samhd1 PE=1 SV=1	585	4	2	2	20.0863	20.4912	20.5964	20.6487	21.7963	21.9469	20.8929	20.291	20.326	21.538	20.9932	22.1654	21.0474	25.1679	22.1724	21.6592	20.7378	20.084	21.3073	22.7386	20.6199	21.5107	21.5976	21.8039	21.3804	21.4757	18.9551	21.6054	20.9692	21.5135	21.4459	20.1396	22.2717	21.6256	20.0388	19.2249	21.1612	20.1069	21.5032	20.4447	21.0875
E0CZ22;D3Z624	E0CZ22;D3Z624		Mroh1	tr|E0CZ22|E0CZ22_MOUSE Maestro heat-like repeat family member 1 OS=Mus musculus OX=10090 GN=Mroh1 PE=1 SV=1;tr|D3Z624|D3Z624_MOUSE Isoform of E0CZ22, Maestro heat-like repeat family member 1 OS=Mus musculus OX=10090 GN=Mroh1 PE=1 SV=2	590	12;8	12;8	12;8	23.7966	23.568	23.4721	23.1791	23.1224	23.3344	23.6773	23.5509	23.3192	23.7942	23.5358	22.9733	25.3752	23.9227	23.2094	23.6794	23.8894	23.5469	23.811	24.9186	22.9317	25.1836	24.782	23.3287	24.7975	25.2877	23.433	23.2174	23.68	22.9534	25.1	25.3209	23.5	23.7721	24.417	23.632	23.2894	23.3586	23.0048	23.0973	22.747
E9PU96;Q571H0	E9PU96;Q571H0	Nucleolar pre-ribosomal-associated protein 1	Urb1	tr|E9PU96|E9PU96_MOUSE Isoform of Q571H0, Nucleolar pre-ribosomal-associated protein 1 OS=Mus musculus OX=10090 GN=Urb1 PE=1 SV=1;sp|Q571H0|NPA1P_MOUSE Nucleolar pre-ribosomal-associated protein 1 OS=Mus musculus OX=10090 GN=Urb1 PE=1 SV=2	591	13;13	13;13	13;13	22.0485	22.2418	22.4284	22.5182	22.1011	22.3207	22.7336	22.4922	22.3973	22.6874	22.6429	22.3765	24.2035	22.5952	23.0576	22.4475	22.4467	21.8496	22.9572	24.1394	22.1468	24.3079	24.4668	23.7803	22.9344	23.0699	22.2985	22.1923	22.5019	22.8328	22.8715	22.8735	22.361	22.4866	22.6923	22.3602	22.3773	22.3781	21.8594	22.6929	22.5555
E9PUA5;Q9QWT9-3;Q9QWT9-2;Q9QWT9;G3UXN2;G3UX22	E9PUA5;Q9QWT9-3;Q9QWT9-2;Q9QWT9	Kinesin-like protein;Kinesin-like protein KIFC1	Kifc5b;Kifc1	tr|E9PUA5|E9PUA5_MOUSE Kinesin-like protein OS=Mus musculus OX=10090 GN=Kifc5b PE=1 SV=1;sp|Q9QWT9-3|KIFC1_MOUSE Isoform of Q9QWT9, Isoform 3 of Kinesin-like protein KIFC1 OS=Mus musculus OX=10090 GN=Kifc1;sp|Q9QWT9-2|KIFC1_MOUSE Isoform of Q9QWT9, Isoform	592	11;11;11;11;4;1	11;11;11;11;4;1	11;11;11;11;4;1	24.8707	24.6259	24.755	24.3072	24.8851	24.8664	24.6401	24.5396	24.7574	24.5447	24.2527	24.4259	25.0225	25.0858	25.2445	24.5814	24.7378	24.767	24.756	24.7555	24.8655	24.5634	24.4656	24.9759	24.6745	24.6032	24.482	24.4878	25.0287	24.5173	24.5398	24.4058	24.7136	24.61	24.2982	24.5752	24.3744	24.7471	24.6709	24.571	24.9253
E9PUB7;Q2YDW2;D3YX87;Q2YDW2-2	E9PUB7;Q2YDW2;D3YX87;Q2YDW2-2	Protein misato homolog 1	Msto1	tr|E9PUB7|E9PUB7_MOUSE Isoform of Q2YDW2, Protein misato homolog 1 OS=Mus musculus OX=10090 GN=Msto1 PE=1 SV=1;sp|Q2YDW2|MSTO1_MOUSE Protein misato homolog 1 OS=Mus musculus OX=10090 GN=Msto1 PE=1 SV=1;tr|D3YX87|D3YX87_MOUSE Isoform of Q2YDW2, Protein misa	593	21;21;16;15	21;21;16;15	21;21;16;15	25.8365	25.4383	25.4566	25.1803	25.4137	25.3832	25.7844	25.6591	25.5526	25.719	25.6537	25.5595	26.126	25.9019	25.6878	26.1909	25.9913	26.071	25.924	26.0108	25.7664	26.5524	26.1688	26.0913	26.6169	26.6759	26.0621	25.4623	25.7707	25.3015	26.5334	26.6023	25.8657	26.3327	26.2515	25.908	25.8936	25.3652	25.2377	25.3385	25.3759
E9PUD2;Q8K1M6-3;Q8K1M6-2;Q8K1M6;Q8K1M6-4;A0A2U3TZ67;Q8K1M6-5	E9PUD2;Q8K1M6-3;Q8K1M6-2;Q8K1M6;Q8K1M6-4;A0A2U3TZ67	Dynamin-1-like protein	Dnm1l	tr|E9PUD2|E9PUD2_MOUSE Isoform of Q8K1M6, Dynamin-1-like protein OS=Mus musculus OX=10090 GN=Dnm1l PE=1 SV=1;sp|Q8K1M6-3|DNM1L_MOUSE Isoform of Q8K1M6, Isoform 3 of Dynamin-1-like protein OS=Mus musculus OX=10090 GN=Dnm1l;sp|Q8K1M6-2|DNM1L_MOUSE Isoform of	594	27;27;26;26;22;19;8	27;27;26;26;22;19;8	27;27;26;26;22;19;8	26.309	25.9181	25.5978	25.7466	25.7323	25.6089	26.2293	25.744	25.7512	26.1751	25.8783	26.1539	26.46	26.0239	26.2213	26.4203	26.2427	26.3361	26.1632	26.1975	26.1392	26.6599	26.4627	26.384	26.6874	26.8404	26.4216	25.6856	25.9738	25.7425	26.6665	26.702	26.3134	26.4183	26.4267	26.3548	26.042	25.6152	25.7887	25.5353	25.4462
E9PUE7;Q5SSL4-4;Q5SSL4;Q5SSL4-2;Q5SSL4-3;H3BKV6;H3BJY3;Z4YN68;H3BKT3;Q6PAJ1	E9PUE7;Q5SSL4-4;Q5SSL4;Q5SSL4-2;Q5SSL4-3	Active breakpoint cluster region-related protein	Abr	tr|E9PUE7|E9PUE7_MOUSE Isoform of Q5SSL4, Active breakpoint cluster region-related protein OS=Mus musculus OX=10090 GN=Abr PE=1 SV=1;sp|Q5SSL4-4|ABR_MOUSE Isoform of Q5SSL4, Isoform 4 of Active breakpoint cluster region-related protein OS=Mus musculus OX=1	595	19;19;19;19;12;7;2;1;1;1	19;19;19;19;12;7;2;1;1;1	19;19;19;19;12;7;2;1;1;1	26.0636	25.854	25.9896	25.746	26.0452	26.0247	26.0365	25.8793	26.0744	25.7962	25.9561	25.8078	25.7752	25.8983	26.0665	25.9218	25.6226	25.9973	25.5863	25.7104	26.0128	25.7831	25.533	25.8941	25.9455	25.7551	26.1047	25.8469	25.949	26.0285	25.9287	25.8504	25.9802	25.9045	25.7607	26.1257	26.1905	25.9965	26.1934	25.9908	26.1878
E9PUF7;Q61210;Q61210-2;Q61210-5;Q61210-4;Q61210-3;F6ZN61;A0A0U1RPP2;A0A0U1RPN7;A0A0U1RPH2;D3YVJ9	E9PUF7;Q61210;Q61210-2;Q61210-5;Q61210-4;Q61210-3;F6ZN61	Rho guanine nucleotide exchange factor 1	Arhgef1	tr|E9PUF7|E9PUF7_MOUSE Isoform of Q61210, Rho guanine nucleotide exchange factor 1 OS=Mus musculus OX=10090 GN=Arhgef1 PE=1 SV=1;sp|Q61210|ARHG1_MOUSE Rho guanine nucleotide exchange factor 1 OS=Mus musculus OX=10090 GN=Arhgef1 PE=1 SV=2;sp|Q61210-2|ARHG1_	596	28;28;26;26;25;24;15;7;6;3;1	28;28;26;26;25;24;15;7;6;3;1	28;28;26;26;25;24;15;7;6;3;1	26.9911	27.0036	27.2745	26.9376	27.1045	27.2253	27.0104	27.132	27.1801	26.9007	27.0419	27.0311	26.8969	27.1623	27.1059	26.9836	27.0636	27.1459	27.2783	27.0913	27.1213	27.2209	27.159	27.3479	27.3756	27.4004	27.3034	27.045	27.1721	27.1455	27.3853	27.3399	27.4748	27.3057	27.1963	27.4019	26.9766	27.0615	27.1609	26.8806	27.0455
E9PUK3;E9PUI5;Q8K012-2;Q8K012;A0A0G2JFM9	E9PUK3;E9PUI5;Q8K012-2;Q8K012;A0A0G2JFM9	Formin-binding protein 1-like	Fnbp1l	tr|E9PUK3|E9PUK3_MOUSE Isoform of Q8K012, Formin-binding protein 1-like OS=Mus musculus OX=10090 GN=Fnbp1l PE=1 SV=1;tr|E9PUI5|E9PUI5_MOUSE Isoform of Q8K012, Formin-binding protein 1-like OS=Mus musculus OX=10090 GN=Fnbp1l PE=1 SV=1;sp|Q8K012-2|FBP1L_MOUS	597	10;10;10;10;6	10;10;10;10;6	10;10;10;10;6	23.4022	23.5816	23.5486	23.1043	23.4165	23.0982	23.5731	23.1779	23.297	23.2886	23.5343	22.872	22.6462	23.0867	23.269	23.5497	22.7572	23.3367	23.9673	24.3876	23.6364	23.3122	23.1406	23.3008	22.9803	23.1606	23.338	23.44	24.1294	24.0802	22.873	23.2761	23.4154	23.3791	23.2164	23.4476	25.4346	23.6299	24.3729	25.4424	25.7437
E9PUQ3;D3YWF5;D3Z5E5;D3YU88	E9PUQ3;D3YWF5;D3Z5E5;D3YU88		AU019823	tr|E9PUQ3|E9PUQ3_MOUSE Expressed sequence AU019823 OS=Mus musculus OX=10090 GN=Nkapd1 PE=1 SV=1;tr|D3YWF5|D3YWF5_MOUSE Isoform of E9PUQ3, Expressed sequence AU019823 OS=Mus musculus OX=10090 GN=Nkapd1 PE=1 SV=1;tr|D3Z5E5|D3Z5E5_MOUSE Isoform of E9PUQ3, Exp	598	8;7;7;7	8;7;7;7	8;7;7;7	25.3396	25.7339	25.8961	25.0261	25.5995	25.2928	25.5123	25.1663	25.8628	24.8813	25.6514	24.8633	24.6872	24.8842	25.1648	25.6202	24.4151	25.8254	25.2833	25.1306	25.2828	24.7986	24.0155	25.1259	24.3842	24.2366	24.6321	25.5659	25.1218	25.3151	24.2374	24.6142	24.1045	24.741	24.4786	24.8142	25.3597	25.0144	25.3397	25.581	25.4967
Z4YJU8;E9PUQ5;Q921M4-2;Q921M4	Z4YJU8;E9PUQ5;Q921M4-2;Q921M4	Golgin subfamily A member 2	Golga2	tr|Z4YJU8|Z4YJU8_MOUSE Isoform of Q921M4, Golgin subfamily A member 2 (Fragment) OS=Mus musculus OX=10090 GN=Golga2 PE=1 SV=2;tr|E9PUQ5|E9PUQ5_MOUSE Isoform of Q921M4, Golgin subfamily A member 2 OS=Mus musculus OX=10090 GN=Golga2 PE=1 SV=1;sp|Q921M4-2|GOG	599	3;3;3;3	3;3;3;3	3;3;3;3	21.59	21.9787	21.3289	21.4776	21.8095	22.0456	19.3657	20.6271	22.2372	20.7901	21.4269	22.2269	22.0683	19.6134	21.8763	20.7618	20.5272	20.3713	22.0463	22.1393	21.9897	21.3494	21.663	20.1107	21.5444	22.1003	21.8678	21.0049	21.3029	21.5666	21.8041	21.1369	21.3515	21.0784	21.5349	21.9144	22.0685	21.519	22.2024	22.5831	21.4737
Q3UYU2;E9PUQ7;Q8BNV1;F6ZHN3;F6SY41	Q3UYU2;E9PUQ7;Q8BNV1;F6ZHN3	tRNA (uracil-5-)-methyltransferase homolog A	Trmt2a	tr|Q3UYU2|Q3UYU2_MOUSE Isoform of Q8BNV1, HpaII tinys locus 9c, isoform CRA_a OS=Mus musculus OX=10090 GN=Trmt2a PE=1 SV=1;tr|E9PUQ7|E9PUQ7_MOUSE Isoform of Q8BNV1, tRNA (uracil-5-)-methyltransferase homolog A OS=Mus musculus OX=10090 GN=Trmt2a PE=1 SV=1;s	600	13;13;11;7;1	13;13;11;7;1	13;13;11;7;1	25.3654	25.3599	25.3167	24.8225	25.1185	25.2851	25.3157	25.2426	25.4098	25.1637	25.2088	25.3533	25.1191	25.3108	25.4244	25.5509	25.3092	25.6603	24.8601	24.9648	25.4971	25.1431	25.0919	25.3007	25.3935	25.4583	25.2582	25.1444	25.1979	25.0535	25.3117	25.1909	25.2534	25.464	25.24	25.064	25.5554	25.3182	25.5361	25.306	25.3538
E9Q1M6;E9PUR0;F7C545;F7DE17	E9Q1M6;E9PUR0		Ankhd1	tr|E9Q1M6|E9Q1M6_MOUSE Isoform of E9PUR0, Ankyrin repeat and KH domain-containing 1 OS=Mus musculus OX=10090 GN=Ankhd1 PE=1 SV=1;tr|E9PUR0|E9PUR0_MOUSE Ankyrin repeat and KH domain-containing 1 OS=Mus musculus OX=10090 GN=Ankhd1 PE=1 SV=1	601	20;20;6;1	5;5;2;1	5;5;2;1	22.2753	21.0194	20.7039	20.6102	21.1141	19.4129	21.0533	20.0977	19.7451	21.0729	20.8055	20.9824	20.3264	20.568	21.149	21.3385	21.9579	21.537	23.7286	20.8072	21.4222	20.7233	20.433	20.8273	22.3037	21.4591	21.0145	21.9663	23.6405	23.3723	20.0862	23.794	23.5615	21.2511	23.9958	23.6776	21.4603	21.2707	20.7243	21.4499	20.8747
E9PUW7;Q9EPK7-2;Q9EPK7;A0A2I3BQV5	E9PUW7;Q9EPK7-2;Q9EPK7;A0A2I3BQV5	Exportin-7	Xpo7	tr|E9PUW7|E9PUW7_MOUSE Isoform of Q9EPK7, Exportin-7 OS=Mus musculus OX=10090 GN=Xpo7 PE=1 SV=1;sp|Q9EPK7-2|XPO7_MOUSE Isoform of Q9EPK7, Isoform 2 of Exportin-7 OS=Mus musculus OX=10090 GN=Xpo7;sp|Q9EPK7|XPO7_MOUSE Exportin-7 OS=Mus musculus OX=10090 GN=X	603	4;4;4;3	4;4;4;3	4;4;4;3	20.3363	21.4478	20.7945	19.4574	21.6906	21.3526	21.0225	21.2872	21.6765	22.2751	20.5299	22.9052	22.5334	22.2904	20.2795	22.5004	20.8454	21.6855	22.2334	22.4237	22.077	23.6027	22.6999	22.6218	22.943	24.204	22.9564	22.4807	22.6381	21.5981	22.6387	23.93	22.3449	22.8777	22.682	22.7416	20.3292	22.0281	20.8009	20.1743	22.0131
E9PV12;G3X914;Q9D5V5;E9Q6Z0	E9PV12;G3X914;Q9D5V5;E9Q6Z0	Cullin-5	Cul5	tr|E9PV12|E9PV12_MOUSE Isoform of Q9D5V5, Cullin-5 OS=Mus musculus OX=10090 GN=Cul5 PE=1 SV=1;tr|G3X914|G3X914_MOUSE Isoform of Q9D5V5, Cullin-5 OS=Mus musculus OX=10090 GN=Cul5 PE=1 SV=1;sp|Q9D5V5|CUL5_MOUSE Cullin-5 OS=Mus musculus OX=10090 GN=Cul5 PE=1	604	15;15;15;13	15;15;15;13	15;15;15;13	24.5885	23.8843	24.5954	24.2644	23.5536	24.3649	24.9243	24.7544	25.0947	24.5111	24.7617	25.4607	24.632	24.1186	24.3043	24.4207	25.1161	23.5843	24.3738	23.7825	24.2737	25.4375	25.1251	24.7963	25.0929	25.2296	24.5577	23.9445	24.2142	23.4635	25.1315	24.9682	24.6415	24.6496	24.7069	24.9405	24.6179	24.9494	24.4664	23.9304	24.2284
E9PV22;Q505F5;F6Z4L9;F6YT33	E9PV22;Q505F5	Leucine-rich repeat-containing protein 47	Lrrc47	tr|E9PV22|E9PV22_MOUSE Isoform of Q505F5, Leucine-rich repeat-containing protein 47 OS=Mus musculus OX=10090 GN=Lrrc47 PE=1 SV=1;sp|Q505F5|LRC47_MOUSE Leucine-rich repeat-containing protein 47 OS=Mus musculus OX=10090 GN=Lrrc47 PE=1 SV=1	605	20;20;4;3	20;20;4;3	20;20;4;3	26.5425	26.4848	26.5533	26.2565	26.5988	26.6645	26.2487	26.3326	26.6043	26.1321	26.0481	26.4762	25.7103	26.4315	26.6542	26.2429	26.286	26.5055	25.9831	25.8137	26.2979	25.8739	25.8905	26.4392	25.8912	25.8902	25.9846	25.8004	25.8589	25.5785	25.981	25.8334	26.2404	25.9994	26.0766	26.0335	26.3963	26.4915	26.6301	26.2518	26.2782
E9PXV7;E9PV41;O08808;F6XC54;D3Z074	E9PXV7;E9PV41;O08808;F6XC54;D3Z074	Protein diaphanous homolog 1	Diap1;Diaph1	tr|E9PXV7|E9PXV7_MOUSE Isoform of O08808, Protein diaphanous homolog 1 OS=Mus musculus OX=10090 GN=Diaph1 PE=1 SV=1;tr|E9PV41|E9PV41_MOUSE Isoform of O08808, Protein diaphanous homolog 1 OS=Mus musculus OX=10090 GN=Diaph1 PE=1 SV=1;sp|O08808|DIAP1_MOUSE Pr	606	17;17;17;16;16	17;17;17;16;16	17;17;17;16;16	25.2329	25.4022	25.5142	25.5912	25.6986	25.907	25.1369	25.5631	25.4769	24.7978	25.1702	25.5407	25.392	25.6981	25.9109	25.3133	25.2459	25.2489	25.6045	25.15	25.5727	24.836	25.068	25.4901	25.0518	24.9538	25.1814	25.7073	25.4097	25.999	24.882	24.8795	25.346	25.0272	25.1251	25.2589	25.4666	25.5842	25.8635	26.1245	26.0325
E9PV44;O35143	E9PV44;O35143	ATPase inhibitor, mitochondrial	Atpif1	tr|E9PV44|E9PV44_MOUSE Isoform of O35143, ATPase inhibitor, mitochondrial OS=Mus musculus OX=10090 GN=Atpif1 PE=1 SV=1;sp|O35143|ATIF1_MOUSE ATPase inhibitor, mitochondrial OS=Mus musculus OX=10090 GN=ATP5IF1 PE=1 SV=2	607	7;7	7;7	7;7	22.9324	22.8118	22.0181	24.0935	23.7128	23.0521	23.2428	23.0276	23.1325	24.1752	22.4964	24.7111	23.9021	22.9314	22.9826	22.2624	23.0811	21.7152	22.9138	22.297	23.2	21.9387	23.6277	22.5502	22.1173	21.8507	23.4009	22.8067	23.5466	24.1714	22.2251	21.9061	23.619	22.7503	23.59	23.2066	22.4038	23.1908	23.2164	23.5951	23.8805
E9PVA2;Q9DB85	E9PVA2;Q9DB85	Ribosomal RNA-processing protein 8	Rrp8	tr|E9PVA2|E9PVA2_MOUSE Isoform of Q9DB85, Ribosomal RNA-processing protein 8 OS=Mus musculus OX=10090 GN=Rrp8 PE=1 SV=1;sp|Q9DB85|RRP8_MOUSE Ribosomal RNA-processing protein 8 OS=Mus musculus OX=10090 GN=Rrp8 PE=1 SV=1	608	4;4	4;4	4;4	23.3099	23.2388	23.1004	23.2777	23.1765	23.0593	23.6804	23.9689	23.1998	23.4477	23.5608	23.3568	23.8931	23.2085	23.04	22.9566	23.8008	22.893	23.421	23.5972	22.1677	23.9277	23.8402	20.9965	23.8542	23.8861	23.0088	23.0621	23.3521	22.7732	23.96	23.7295	23.3348	23.6969	23.3744	22.9571	23.3327	23.4034	23.1051	22.6882	22.9575
E9PVA6;Q80XR8;J3QK07;D3Z1I2;F7BIK4;F6U8T2;F6WV69;D3Z409;F6SLJ2	E9PVA6;Q80XR8;J3QK07;D3Z1I2;F7BIK4		Git2	tr|E9PVA6|E9PVA6_MOUSE Isoform of Q9JLQ2, ARF GTPase-activating protein GIT2 OS=Mus musculus OX=10090 GN=Git2 PE=1 SV=1;tr|Q80XR8|Q80XR8_MOUSE Isoform of Q9JLQ2, ARF GTPase-activating protein GIT2 OS=Mus musculus OX=10090 GN=Git2 PE=1 SV=2;tr|J3QK07|J3QK07	609	9;6;6;6;5;4;3;2;2	7;4;4;4;3;3;2;1;2	2;0;0;0;0;2;0;0;0	24.0812	23.8306	24.102	23.7301	23.7933	23.8301	23.5785	23.7669	23.7327	23.4911	23.5608	23.6559	23.7304	23.8814	23.9928	23.6219	23.5772	23.5948	23.9549	23.6014	23.8256	23.8208	23.8273	24.2248	23.8608	24.3361	24.1978	24.0244	23.71	23.6339	23.88	24.0629	24.1971	24.0823	24.0241	24.5234	24.117	24.1515	24.1713	23.9446	24.3166
E9PVA8	E9PVA8		Gcn1l1	sp|E9PVA8|GCN1_MOUSE eIF-2-alpha kinase activator GCN1 OS=Mus musculus OX=10090 GN=Gcn1 PE=1 SV=1	610	94	94	94	27.9244	27.9079	27.8394	27.6247	27.7732	27.5743	27.8116	27.8091	27.7895	28.1311	27.8182	27.7417	28.8015	28.0607	27.8781	28.1305	28.2307	27.9762	28.3053	28.4927	28.1792	28.6513	28.6056	28.1968	28.5456	28.9092	28.0352	27.8626	28.228	27.8974	28.4131	28.8402	27.9566	28.2365	28.4954	28.067	27.8143	28.0556	27.8052	27.5966	27.7879
E9PVC5;E9Q9E1;Q6NZJ6;E9PVC6;Q6NZJ6-2;A0A0J9YUS5;E9Q770;A0A0J9YUC1;A0A0J9YVC1;D3YWM1;D3Z439;A0A0J9YUL1;D3YWY7;D6RCH1;D3YWC6	E9PVC5;E9Q9E1;Q6NZJ6;E9PVC6;Q6NZJ6-2;A0A0J9YUS5	Eukaryotic translation initiation factor 4 gamma 1	Eif4g1	tr|E9PVC5|E9PVC5_MOUSE Isoform of Q6NZJ6, Eukaryotic translation initiation factor 4 gamma 1 OS=Mus musculus OX=10090 GN=Eif4g1 PE=1 SV=1;tr|E9Q9E1|E9Q9E1_MOUSE Isoform of Q6NZJ6, Eukaryotic translation initiation factor 4 gamma 1 OS=Mus musculus OX=10090	611	76;75;75;74;72;69;37;35;34;5;5;4;4;2;2	76;75;75;74;72;69;37;35;34;5;5;4;4;2;2	69;68;68;67;65;65;31;29;28;2;2;1;1;2;2	29.4545	29.3894	29.6534	29.5085	29.6749	29.7869	29.4072	29.4931	29.4942	29.24	29.2536	29.427	29.624	29.8631	29.9352	29.5348	29.4171	29.6774	30.4319	30.1649	30.3923	29.9445	29.6492	30.1931	29.7221	29.5625	29.8961	29.8504	30.0682	30.2839	29.862	29.6878	30.0541	29.8541	29.7927	30.055	29.4517	29.523	29.717	29.4976	29.6361
E9PVC7;O35495-3;O35495-2;O35495;Q04735-2;Q04735	E9PVC7;O35495-3;O35495-2;O35495;Q04735-2;Q04735	Cyclin-dependent kinase 14;Cyclin-dependent kinase 16	Cdk14;Cdk16	tr|E9PVC7|E9PVC7_MOUSE Isoform of O35495, Cyclin-dependent kinase 14 OS=Mus musculus OX=10090 GN=Cdk14 PE=1 SV=1;sp|O35495-3|CDK14_MOUSE Isoform of O35495, Isoform 3 of Cyclin-dependent kinase 14 OS=Mus musculus OX=10090 GN=Cdk14;sp|O35495-2|CDK14_MOUSE Is	612	3;3;3;3;2;2	2;2;2;2;1;1	2;2;2;2;1;1	20.2261	20.6943	21.9976	22.2537	21.1024	21.0546	21.5023	21.6367	21.3754	21.5135	22.0422	22.1361	22.2658	21.6508	20.286	20.4381	22.1389	21.8438	21.7987	19.6219	21.4821	21.1376	20.5711	20.8566	22.0816	20.4398	20.9438	21.4788	21.4577	21.358	21.6301	21.6225	20.9834	20.9361	20.3616	19.8615	21.2405	20.6261	21.5327	20.1751	20.6809
E9PVP4;P70429;F8WJB9;A0A1Y7VJA2;P70429-2;A0A1Y7VNI5	E9PVP4;P70429;F8WJB9;A0A1Y7VJA2;P70429-2	Ena/VASP-like protein	Evl	tr|E9PVP4|E9PVP4_MOUSE Isoform of P70429, Ena/VASP-like protein OS=Mus musculus OX=10090 GN=Evl PE=1 SV=1;sp|P70429|EVL_MOUSE Ena/VASP-like protein OS=Mus musculus OX=10090 GN=Evl PE=1 SV=2;tr|F8WJB9|F8WJB9_MOUSE Isoform of P70429, Ena/VASP-like protein OS	613	11;11;10;10;10;1	11;11;10;10;10;1	11;11;10;10;10;1	21.1986	22.1006	21.064	21.4991	21.1081	20.0438	20.9668	22.5001	21.3828	20.2908	21.5815	21.677	19.8599	21.827	20.8737	21.2275	20.6671	21.7431	24.46	24.9439	24.5857	23.3576	23.6402	23.9191	24.0995	24.1846	24.0985	25.611	25.6036	25.529	24.1303	24.0346	23.663	23.771	24.1126	23.9029	20.8424	19.5474	21.5042	21.3828	21.9508
E9PVX6;E9PVX6-2;A0A1B0GQV9	E9PVX6;E9PVX6-2		Mki67	sp|E9PVX6|KI67_MOUSE Proliferation marker protein Ki-67 OS=Mus musculus OX=10090 GN=Mki67 PE=1 SV=1;sp|E9PVX6-2|KI67_MOUSE Isoform of E9PVX6, Isoform 2 of Proliferation marker protein Ki-67 OS=Mus musculus OX=10090 GN=Mki67	614	200;189;12	200;189;12	200;189;12	29.7172	29.7239	29.8404	28.9098	28.7152	28.9594	29.6656	29.786	29.5488	29.7425	29.519	29.1111	30.0447	29.1108	28.9901	29.071	29.4179	29.2535	31.132	31.0669	30.9129	31.2103	31.056	30.9005	29.5785	29.9129	29.2568	28.839	29.2597	28.8522	29.4553	29.9296	29.3082	29.3475	29.4217	29.4963	29.1099	29.7927	29.3126	28.4043	28.8124
E9PW15;Q80U70	E9PW15;Q80U70	Polycomb protein Suz12	Suz12	tr|E9PW15|E9PW15_MOUSE Isoform of Q80U70, Polycomb protein Suz12 OS=Mus musculus OX=10090 GN=Suz12 PE=1 SV=1;sp|Q80U70|SUZ12_MOUSE Polycomb protein Suz12 OS=Mus musculus OX=10090 GN=Suz12 PE=1 SV=2	615	14;14	14;14	14;14	25.4542	25.5991	25.5173	25.1294	24.8869	25.1912	25.3234	25.4625	25.1969	25.2645	25.1592	25.0833	25.7808	25.29	25.3659	25.3711	25.3677	25.201	25.8021	25.8291	25.4995	25.8945	25.6836	25.8307	25.7877	25.9025	25.4045	25.7153	25.4432	25.5909	25.8118	25.9338	25.3566	25.6638	25.6957	25.675	25.1112	25.352	25.4049	25.0673	25.002
E9PW20;Q9CY57-5;Q9CY57-4;Q9CY57-3;Q9CY57-2;Q9CY57;D3YZA1;D3Z7T7	E9PW20;Q9CY57-5;Q9CY57-4;Q9CY57-3;Q9CY57-2;Q9CY57;D3YZA1;D3Z7T7	Chromatin target of PRMT1 protein	Chtop	tr|E9PW20|E9PW20_MOUSE Isoform of Q9CY57, Chromatin target of PRMT1 protein OS=Mus musculus OX=10090 GN=Chtop PE=1 SV=1;sp|Q9CY57-5|CHTOP_MOUSE Isoform of Q9CY57, Isoform 5 of Chromatin target of PRMT1 protein OS=Mus musculus OX=10090 GN=Chtop;sp|Q9CY57-4|	616	6;6;6;6;6;6;4;4	6;6;6;6;6;6;4;4	6;6;6;6;6;6;4;4	25.7028	26.2597	26.4158	26.5343	26.7475	26.4502	26.1891	26.4335	26.2413	25.9474	26.3099	25.6669	26.0665	26.5159	25.996	25.9547	25.7539	25.8493	25.7268	25.5743	25.3818	25.6194	25.0365	25.5352	25.2994	25.5354	25.3988	25.8582	25.7222	26.0892	25.6981	25.7928	26.0425	25.8683	25.7613	25.8185	26.406	26.2032	26.0034	25.8795	26.3296
Q3TF41;Q8BSH9;E9PW66;P28656	Q3TF41;Q8BSH9;E9PW66;P28656	Nucleosome assembly protein 1-like 1	Nap1l1	tr|Q3TF41|Q3TF41_MOUSE Isoform of P28656, Nucleosome assembly protein 1-like 1 OS=Mus musculus OX=10090 GN=Nap1l1 PE=1 SV=1;tr|Q8BSH9|Q8BSH9_MOUSE Isoform of P28656, Nucleosome assembly protein 1-like 1 OS=Mus musculus OX=10090 GN=Nap1l1 PE=1 SV=1;tr|E9PW6	617	10;10;10;10	10;10;10;10	8;8;8;8	27.2683	27.4285	26.9249	26.6619	26.8237	26.8364	27.4387	26.5324	27.3069	27.2624	27.3983	27.4062	26.4067	26.5053	26.73	27.4779	27.1932	26.9084	26.5149	26.7095	26.9889	27.0353	27.1504	26.8961	26.7648	26.869	26.8931	27.1377	26.4069	26.3068	26.7763	26.5809	26.7195	26.7643	26.8976	26.7656	27.6665	27.0647	26.8336	27.2893	26.8792
H7BXB1;E9Q4G7;E9PWB2;Q8BK63-2;Q8BK63;E9Q2U6;E9Q3W1;F6YBC9	H7BXB1;E9Q4G7;E9PWB2;Q8BK63-2;Q8BK63;E9Q2U6;E9Q3W1	Casein kinase I isoform alpha	Csnk1a1	tr|H7BXB1|H7BXB1_MOUSE Isoform of Q8BK63, Casein kinase I isoform alpha OS=Mus musculus OX=10090 GN=Csnk1a1 PE=1 SV=1;tr|E9Q4G7|E9Q4G7_MOUSE Isoform of Q8BK63, Casein kinase I isoform alpha OS=Mus musculus OX=10090 GN=Csnk1a1 PE=1 SV=1;tr|E9PWB2|E9PWB2_MOU	618	7;7;7;7;7;6;6;3	7;7;7;7;7;6;6;3	7;7;7;7;7;6;6;3	23.0718	23.6293	23.5522	23.4218	23.1081	23.176	23.7453	24.0101	23.6309	23.7048	24.6171	23.6382	24.4275	23.1653	22.6187	23.4733	23.5482	23.3547	23.4491	23.6472	22.4579	24.2698	24.2194	23.3935	24.4642	24.3721	23.4165	23.4548	23.4697	22.7536	24.5048	24.2129	24.0978	23.9794	24.4518	23.4738	24.2386	23.7815	23.5888	23.2775	22.737
E9PWC8;E9PZR3;Q61183;E9QAN2;Q61183-4;Q61183-3;Q61183-2;A0A0R4J244;E9QAY4;A1L349;Q9WVP6;F6VTN8;E9PVN7;F7CXD5;Q8BY05;Q6PCL9;E9Q5Z1;F7AB38	E9PWC8;E9PZR3;Q61183;E9QAN2;Q61183-4;Q61183-3;Q61183-2;A0A0R4J244;E9QAY4	Poly(A) polymerase alpha	Papola	tr|E9PWC8|E9PWC8_MOUSE Isoform of Q61183, Poly(A) polymerase alpha OS=Mus musculus OX=10090 GN=Papola PE=1 SV=1;tr|E9PZR3|E9PZR3_MOUSE Isoform of Q61183, Poly(A) polymerase alpha OS=Mus musculus OX=10090 GN=Papola PE=1 SV=1;sp|Q61183|PAPOA_MOUSE Poly(A) po	619	9;9;9;8;8;8;7;6;5;4;4;3;2;2;2;2;1;1	9;9;9;8;8;8;7;6;5;4;4;3;2;2;2;2;1;1	9;9;9;8;8;8;7;6;5;4;4;3;2;2;2;2;1;1	24.8756	24.662	24.6285	24.2686	24.582	24.6665	24.817	24.785	24.8309	24.5661	24.9321	24.7495	23.8461	23.9184	24.2183	23.7535	24.165	23.9164	24.6895	24.6655	24.9515	24.9697	24.8345	25.2379	24.3812	24.3924	24.5062	23.751	24.3666	23.6647	24.3998	24.2116	24.3762	24.37	24.3237	24.4453	24.0556	24.3755	24.4153	23.7657	23.919
E9PWE9;P48025	E9PWE9;P48025	Tyrosine-protein kinase;Tyrosine-protein kinase SYK	Syk	tr|E9PWE9|E9PWE9_MOUSE Isoform of P48025, Tyrosine-protein kinase OS=Mus musculus OX=10090 GN=Syk PE=1 SV=1;sp|P48025|KSYK_MOUSE Tyrosine-protein kinase SYK OS=Mus musculus OX=10090 GN=Syk PE=1 SV=2	620	10;10	10;10	10;10	23.211	23.4234	23.1113	23.199	23.0259	23.6894	23.4668	23.9418	23.6916	23.6414	23.5403	23.9585	23.3119	23.2097	23.5264	23.761	24.0939	23.4936	23.3772	23.3073	23.4873	24.4127	24.1357	24.187	24.6441	24.5422	24.2967	23.5744	23.1636	23.8108	24.4785	24.8892	24.4964	24.4884	24.3643	24.4064	23.844	24.0529	23.9341	22.6523	23.2797
E9PWG6	E9PWG6		Ncapg	tr|E9PWG6|E9PWG6_MOUSE Non-SMC condensin I complex, subunit G OS=Mus musculus OX=10090 GN=Ncapg PE=1 SV=1	621	19	19	19	25.9049	25.6851	25.7517	25.3183	25.4764	25.5324	25.9837	25.9093	26.1112	25.6542	25.8938	25.8859	25.7524	25.4144	25.0638	25.8253	25.8707	25.6473	25.5572	25.4296	25.8253	25.9219	25.9143	26.0244	25.7848	25.6765	25.7797	25.4327	25.4577	25.3366	25.8995	25.6377	25.8182	25.7699	25.7898	25.8403	26.0281	25.7657	25.9804	25.6861	25.135
E9PWH2;D3YYK3	E9PWH2		Card6	tr|E9PWH2|E9PWH2_MOUSE Caspase recruitment domain family, member 6 OS=Mus musculus OX=10090 GN=Card6 PE=1 SV=1	622	43;9	43;9	43;9	27.125	27.4426	27.7081	26.7714	26.8697	27.203	27.2091	27.5116	27.7135	26.7554	27.5747	26.52	26.2605	27.2555	27.4006	26.872	26.9067	27.6299	26.6037	26.8156	26.8479	25.6776	25.8688	26.6687	25.7705	25.6292	25.8719	26.7196	26.8356	26.9593	26.0886	26.2213	26.3511	26.2249	25.9316	26.7554	26.532	26.6078	26.8687	26.2416	26.9445
E9PWV3;Q505N6;F6RQA2;F6Q8A4;P18653;G3UZI3;Q9WUT3;B1AXP0;F6UG16;B1AXN8;B2GVN8;A2CEE8;B1AXN5;B1B0X1;A2CEE6;A2CEE5;E9PUP0;A2CEE7;E9QK39;Q7TPS0-2;Q7TPS0-3;Q7TPS0	E9PWV3;Q505N6;F6RQA2;F6Q8A4;P18653;G3UZI3	Ribosomal protein S6 kinase;Ribosomal protein S6 kinase alpha-1	Rps6ka1	tr|E9PWV3|E9PWV3_MOUSE Isoform of P18653, Ribosomal protein S6 kinase OS=Mus musculus OX=10090 GN=Rps6ka1 PE=1 SV=1;tr|Q505N6|Q505N6_MOUSE Isoform of P18653, Ribosomal protein S6 kinase OS=Mus musculus OX=10090 GN=Rps6ka1 PE=1 SV=1;tr|F6RQA2|F6RQA2_MOUSE I	623	14;14;14;14;14;13;3;2;1;1;1;1;1;1;1;1;1;1;1;1;1;1	14;14;14;14;14;13;3;2;1;1;1;1;1;1;1;1;1;1;1;1;1;1	10;10;10;10;10;10;1;0;0;0;0;0;0;0;0;0;0;0;0;0;0;0	25.3227	25.8016	25.1273	24.9805	24.8688	25.1518	25.362	25.4066	25.7516	25.4559	25.2467	25.5397	25.2144	25.216	24.877	25.244	24.9973	24.9557	25.7131	25.5478	25.3039	25.6271	25.4006	25.5885	25.7568	25.7152	25.698	25.8524	25.557	25.4791	25.5297	25.9031	25.5182	25.465	25.4521	25.9001	25.7164	25.0443	25.2919	25.4061	24.9269
E9PWY6;O88986;A0A2R8VHE4	E9PWY6;O88986;A0A2R8VHE4	2-amino-3-ketobutyrate coenzyme A ligase, mitochondrial	Gcat	tr|E9PWY6|E9PWY6_MOUSE Isoform of O88986, 2-amino-3-ketobutyrate coenzyme A ligase, mitochondrial OS=Mus musculus OX=10090 GN=Gcat PE=1 SV=1;sp|O88986|KBL_MOUSE 2-amino-3-ketobutyrate coenzyme A ligase, mitochondrial OS=Mus musculus OX=10090 GN=Gcat PE=1 S	625	6;6;5	6;6;5	6;6;5	21.549	22.447	20.8676	21.2772	21.6279	21.5989	21.5805	20.7683	22.3509	20.3277	19.8042	22.4204	21.3136	20.6978	20.7176	20.6027	21.0658	21.2357	20.8157	21.6673	21.6256	19.7293	20.3143	21.036	19.8825	22.6869	20.1771	20.834	20.7086	21.55	22.1034	21.9879	20.8245	21.0103	19.9142	20.9714	20.7286	20.5181	21.5241	20.9787	21.7884
E9PWY9;Q8C0C7;D6RIJ2	E9PWY9;Q8C0C7	Phenylalanine--tRNA ligase alpha subunit	Farsa	tr|E9PWY9|E9PWY9_MOUSE Isoform of Q8C0C7, Phenylalanine--tRNA ligase alpha subunit OS=Mus musculus OX=10090 GN=Farsa PE=1 SV=1;sp|Q8C0C7|SYFA_MOUSE Phenylalanine--tRNA ligase alpha subunit OS=Mus musculus OX=10090 GN=Farsa PE=1 SV=1	626	13;13;2	13;13;2	13;13;2	25.6316	25.3442	25.3149	25.3054	25.7302	25.1284	25.4219	25.1673	25.3198	25.4903	25.6682	25.7206	25.3146	25.5361	25.6282	25.5124	25.602	25.8341	25.0745	25.3398	25.6408	25.4941	25.617	25.6023	25.7749	26.0198	25.6053	25.3693	25.4624	25.4675	25.6168	25.7692	25.625	25.5562	25.6395	25.2618	25.3339	25.1277	25.392	25.4659	25.7078
E9PX59;Q69Z37	E9PX59;Q69Z37	Sterile alpha motif domain-containing protein 9-like	Samd9l	tr|E9PX59|E9PX59_MOUSE Isoform of Q69Z37, Sterile alpha motif domain-containing protein 9-like OS=Mus musculus OX=10090 GN=Samd9l PE=1 SV=1;sp|Q69Z37|SAM9L_MOUSE Sterile alpha motif domain-containing protein 9-like OS=Mus musculus OX=10090 GN=Samd9l PE=1 S	627	9;9	9;9	9;9	21.0082	21.5766	21.1711	23.7793	23.7913	24.0185	19.8845	21.1532	21.1441	21.4126	20.5194	19.8402	24.4296	24.0206	23.8807	20.5737	20.5387	20.9495	24.6389	24.7899	24.4125	20.7461	21.4237	20.2726	22.8104	20.6434	20.0623	23.9332	24.2567	23.632	20.764	23.5559	22.076	21.7361	21.7097	21.2718	20.3074	20.0531	20.2864	23.7616	23.6442
E9Q585;E9PX68;E9Q1Q0;A0A0J9YU76	E9Q585;E9PX68;E9Q1Q0		Slc4a1ap	tr|E9Q585|E9Q585_MOUSE Isoform of E9PX68, Solute carrier family 4 (anion exchanger), member 1, adaptor protein OS=Mus musculus OX=10090 GN=Slc4a1ap PE=1 SV=1;tr|E9PX68|E9PX68_MOUSE Solute carrier family 4 (anion exchanger), member 1, adaptor protein OS=Mus	628	6;6;5;1	6;6;5;1	6;6;5;1	23.1023	23.0399	23.2176	22.8395	22.9927	22.9475	23.0127	23.7001	23.1599	22.8152	22.8264	22.9944	22.7588	22.8953	22.9678	22.8506	22.8591	23.0811	23.0618	22.8488	23.152	23.3594	23.0857	23.3354	22.7784	22.7342	22.7928	22.9306	22.6919	22.945	22.7886	22.6768	22.6983	22.9193	22.8658	22.981	22.9222	23.0362	23.0215	22.9627	22.9811
E9PXC0;P14576;A0A1W2P809;A0A1Y7VJJ0;P14576-2	E9PXC0;P14576	Signal recognition particle 54 kDa protein	Srp54c;Srp54	tr|E9PXC0|E9PXC0_MOUSE Signal recognition particle 54 kDa protein OS=Mus musculus OX=10090 GN=Srp54c PE=1 SV=1;sp|P14576|SRP54_MOUSE Signal recognition particle 54 kDa protein OS=Mus musculus OX=10090 GN=Srp54 PE=1 SV=2	630	6;6;1;1;1	6;6;1;1;1	6;6;1;1;1	21.2222	23.6458	20.6933	23.3644	22.782	21.1253	21.306	21.9592	23.2628	22.462	21.0628	23.5551	21.5233	20.8182	20.9218	20.0485	20.7193	19.9215	21.6738	20.8561	21.4538	22.0576	20.3681	21.3619	21.5354	20.8845	21.7662	21.1593	23.3878	21.3682	21.3845	22.0064	23.177	21.5874	21.2916	20.0089	21.1155	21.2638	20.9779	21.6606	22.0443
E9PXR3;P58006	E9PXR3;P58006	Sestrin-1	Sesn1	tr|E9PXR3|E9PXR3_MOUSE Isoform of P58006, Sestrin-1 OS=Mus musculus OX=10090 GN=Sesn1 PE=1 SV=1;sp|P58006|SESN1_MOUSE Sestrin-1 OS=Mus musculus OX=10090 GN=Sesn1 PE=1 SV=3	633	10;7	10;7	10;7	22.7621	22.667	21.0425	22.5473	22.1375	20.6378	22.6662	22.4174	21.5085	22.4078	23.1183	20.2224	22.2882	20.7943	21.1178	22.6814	22.3295	22.6222	22.7073	22.7809	22.3445	24.8288	24.6609	23.7366	25.1111	25.1435	23.2788	22.6045	22.8225	22.5574	24.6821	25.0687	23.4809	23.8724	24.6399	23.5518	22.9856	23.1893	21.1258	20.7711	21.5484
F8VPX1;E9PXY8;Q6A4J8;Q6A4J8-2;Q6A4J8-3;G3UWR8;E0CY04	F8VPX1;E9PXY8;Q6A4J8;Q6A4J8-2;Q6A4J8-3	Ubiquitin carboxyl-terminal hydrolase;Ubiquitin carboxyl-terminal hydrolase 7	Usp7	tr|F8VPX1|F8VPX1_MOUSE Isoform of Q6A4J8, Ubiquitin carboxyl-terminal hydrolase 7 OS=Mus musculus OX=10090 GN=Usp7 PE=1 SV=1;tr|E9PXY8|E9PXY8_MOUSE Isoform of Q6A4J8, Ubiquitin carboxyl-terminal hydrolase 7 OS=Mus musculus OX=10090 GN=Usp7 PE=1 SV=1;sp|Q6A	634	25;25;25;25;24;8;1	25;25;25;25;24;8;1	25;25;25;25;24;8;1	26.0819	26.1593	26.0533	25.9792	26.028	26.2	26.128	26.2504	26.2884	25.9907	26.2239	26.0292	25.4972	25.9696	26.1224	26.1734	25.8866	25.7733	26.0692	26.0186	26.3742	26.087	26.0516	26.2407	26.0279	26.0018	25.8605	25.8843	25.9621	25.9548	26.0871	25.9588	26.0538	26.0074	25.9681	25.975	26.0423	25.9314	25.9249	25.8777	25.8631
E9PYF1;Q8VCT3	E9PYF1;Q8VCT3	Aminopeptidase B	Rnpep	tr|E9PYF1|E9PYF1_MOUSE Isoform of Q8VCT3, Aminopeptidase B OS=Mus musculus OX=10090 GN=Rnpep PE=1 SV=1;sp|Q8VCT3|AMPB_MOUSE Aminopeptidase B OS=Mus musculus OX=10090 GN=Rnpep PE=1 SV=2	635	9;9	9;9	9;9	23.9214	23.9429	23.8415	24.7347	24.1601	24.9423	23.9872	24.0075	24.0336	24.577	24.1228	25.1458	23.8846	23.7046	24.2007	23.777	23.8087	24.0797	24.0037	23.8427	25.0004	23.9933	24.025	23.6889	23.6989	23.7065	24.0563	24.4101	24.1442	24.0421	23.7754	23.0937	24.1189	23.9526	23.4897	24.0842	24.7371	24.2013	24.1966	24.9583	24.8766
E9PYG6;A0A286YDU0	E9PYG6;A0A286YDU0		Rasa1	tr|E9PYG6|E9PYG6_MOUSE RAS p21 protein activator 1 OS=Mus musculus OX=10090 GN=Rasa1 PE=1 SV=1;tr|A0A286YDU0|A0A286YDU0_MOUSE Isoform of E9PYG6, RAS p21 protein activator 1 (Fragment) OS=Mus musculus OX=10090 GN=Rasa1 PE=1 SV=1	636	20;16	20;16	20;16	25.5413	25.3253	25.5542	25.4413	25.5331	25.7714	25.3762	25.5093	25.3925	25.0699	25.1897	25.4486	25.9783	25.5305	25.8738	25.4532	25.7493	25.7856	25.1982	25.2146	25.3241	25.3405	25.0885	25.2637	25.0915	24.7247	24.3423	25.0147	24.784	24.1548	25.1073	24.3857	24.9139	24.9335	24.9541	24.6588	24.927	24.672	24.8805	25.0405	25.2062
G5E8P1;E9PZ26	G5E8P1;E9PZ26		Brd1	tr|G5E8P1|G5E8P1_MOUSE Isoform of E9PZ26, Bromodomain-containing 1 OS=Mus musculus OX=10090 GN=Brd1 PE=1 SV=1;tr|E9PZ26|E9PZ26_MOUSE Bromodomain-containing 1 OS=Mus musculus OX=10090 GN=Brd1 PE=1 SV=1	638	3;3	3;3	3;3	21.9829	21.7627	21.9472	21.759	21.7344	22.0008	21.8027	21.8421	21.9321	21.6575	21.9849	21.7226	22.2126	21.9614	21.6368	22.0124	21.9858	21.8673	21.9855	22.2249	22.0197	23.2238	22.9927	22.4772	22.3725	22.7116	21.9695	21.9421	21.9756	21.1737	22.5054	22.3057	22.1111	22.153	22.0792	22.0205	21.9648	21.8537	21.8485	21.4873	21.6861
E9PZ28;Q08874-7;Q08874-2;Q08874-4;Q08874;Q08874-5;Q08874-8;A0A0N4SV79;Q08874-9;Q08874-6;Q08874-3;D6RCW2;D3Z6Q7;F6W7D6;Q3UKG7;A2AEW0;A2AEW1;Q9WTW4;Q64092-3;Q64092-2;Q9R210;Q64092-4;Q64092	E9PZ28;Q08874-7;Q08874-2;Q08874-4;Q08874;Q08874-5;Q08874-8;A0A0N4SV79;Q08874-9	Microphthalmia-associated transcription factor	Mitf	tr|E9PZ28|E9PZ28_MOUSE Isoform of Q08874, Microphthalmia-associated transcription factor OS=Mus musculus OX=10090 GN=Mitf PE=1 SV=1;sp|Q08874-7|MITF_MOUSE Isoform of Q08874, Isoform H3 of Microphthalmia-associated transcription factor OS=Mus musculus OX=10	639	5;5;5;5;5;4;4;3;3;2;2;1;1;1;1;1;1;1;1;1;1;1;1	5;5;5;5;5;4;4;3;3;2;2;1;1;1;1;1;1;1;1;1;1;1;1	5;5;5;5;5;4;4;3;3;2;2;1;1;1;1;1;1;1;1;1;1;1;1	21.9144	21.8384	21.9131	20.1412	22.0331	21.8748	21.9129	21.6867	22.289	22.0088	21.8758	21.2747	19.5593	21.7728	20.8918	21.8078	20.3256	20.5175	22.5276	20.0228	22.0954	22.182	21.4298	22.5467	22.8626	22.2527	23.9173	23.0349	21.4204	24.3494	23.3936	22.5586	23.5818	23.7662	23.2084	23.9981	21.3957	19.9997	21.7794	22.3119	21.2687
E9PZJ2;E9Q8M6;Q61179;A0A2I3BRM5	E9PZJ2;E9Q8M6;Q61179	Interferon regulatory factor 9	Irf9	tr|E9PZJ2|E9PZJ2_MOUSE Isoform of Q61179, Interferon regulatory factor 9 OS=Mus musculus OX=10090 GN=Irf9 PE=1 SV=1;tr|E9Q8M6|E9Q8M6_MOUSE Isoform of Q61179, Interferon regulatory factor 9 OS=Mus musculus OX=10090 GN=Irf9 PE=1 SV=1;sp|Q61179|IRF9_MOUSE Int	641	27;26;26;1	27;26;26;1	27;26;26;1	32.165	32.2735	32.2702	31.7969	32.1263	32.312	32.4333	32.5955	32.5939	31.5989	32.2932	31.1676	15.976	18.1155	22.1959	15.4828	15.5562	21.9829	15.775	16.3565	16.3553	20.8573	16.2157	20.6725	20.6502	21.1775	21.1731	18.5293	18.0365	18.7838	16.6738	16.9201	17.8822	15.831	16.1402	16.7152	14.9654	15.6482	21.0943	17.1491	19.0712
E9PZJ8;E9PZJ8-2;A0A1W2P6I6	E9PZJ8;E9PZJ8-2	Activating signal cointegrator 1 complex subunit 3	Ascc3	sp|E9PZJ8|ASCC3_MOUSE Activating signal cointegrator 1 complex subunit 3 OS=Mus musculus OX=10090 GN=Ascc3 PE=1 SV=1;sp|E9PZJ8-2|ASCC3_MOUSE Isoform of E9PZJ8, Isoform 2 of Activating signal cointegrator 1 complex subunit 3 OS=Mus musculus OX=10090 GN=Ascc	642	31;16;3	31;16;3	31;16;3	25.3552	25.1403	24.9816	26.0121	25.7244	25.5396	25.1762	25.1449	24.7179	25.0716	24.9677	24.4831	26.2836	26.1828	26.0308	25.3973	25.192	25.0454	26.2073	26.2352	25.8531	25.6987	25.3097	25.2487	25.4907	25.7858	25.0614	26.0864	26.0429	26.2533	25.5655	25.7457	25.3959	25.3364	25.4555	25.4919	24.5271	24.8363	24.8172	25.7912	25.8342
E9Q035;P47758;A0A1W2P830	E9Q035;P47758	Signal recognition particle receptor subunit beta	Gm20425;Srprb	tr|E9Q035|E9Q035_MOUSE Uncharacterized protein OS=Mus musculus OX=10090 GN=Gm20425 PE=4 SV=1;sp|P47758|SRPRB_MOUSE Signal recognition particle receptor subunit beta OS=Mus musculus OX=10090 GN=Srprb PE=1 SV=1	644	5;5;2	5;5;2	5;5;2	23.0129	22.8365	23.0896	23.1307	22.8306	23.2918	23.197	23.1701	23.1713	23.6266	23.2218	23.7903	22.9199	22.9339	22.7686	23.2984	23.1786	23.1013	22.7535	20.2724	22.8901	22.9227	23.0195	22.9198	23.1722	23.2239	23.0139	23.1502	23.0758	22.6552	23.1081	22.996	22.7233	23.0719	22.9851	22.8831	23.2274	23.2101	23.1103	23.0996	22.9514
E9Q066;G3X9Q6;Q8BWW4;A0A2R8VKL5;A0A2R8W6Y5;A0A2R8VHW8	E9Q066;G3X9Q6;Q8BWW4;A0A2R8VKL5;A0A2R8W6Y5	La-related protein 4	Larp4	tr|E9Q066|E9Q066_MOUSE Isoform of Q8BWW4, La-related protein 4 OS=Mus musculus OX=10090 GN=Larp4 PE=1 SV=1;tr|G3X9Q6|G3X9Q6_MOUSE Isoform of Q8BWW4, La-related protein 4 OS=Mus musculus OX=10090 GN=Larp4 PE=1 SV=1;sp|Q8BWW4|LARP4_MOUSE La-related protein 4	645	15;15;15;14;13;1	15;15;15;14;13;1	15;15;15;14;13;1	26.2485	25.9726	26.1616	26.0152	26.2502	26.1113	25.8579	25.89	26.0274	25.7284	25.7363	25.9881	25.6411	26.1331	26.4767	25.9943	25.9532	26.1809	26.0227	26.074	26.3524	25.7001	25.6847	26.0771	25.742	25.8068	25.8842	25.8881	26.1068	26.23	25.8141	25.7769	25.7161	25.9694	25.8424	25.8358	25.8103	25.983	26.2187	26.1468	26.3406
E9Q0Y4;P46062	E9Q0Y4;P46062	Signal-induced proliferation-associated protein 1	Sipa1	tr|E9Q0Y4|E9Q0Y4_MOUSE Isoform of P46062, Signal-induced proliferation-associated protein 1 OS=Mus musculus OX=10090 GN=Sipa1 PE=1 SV=1;sp|P46062|SIPA1_MOUSE Signal-induced proliferation-associated protein 1 OS=Mus musculus OX=10090 GN=Sipa1 PE=1 SV=2	647	11;10	11;10	11;10	23.3083	23.4487	23.4561	23.6482	23.6651	23.3507	23.3872	23.3059	23.1582	23.2021	23.4519	23.576	23.6189	23.6003	23.8743	23.4641	23.5132	24.0261	24.0003	24.1295	23.8433	24.5617	24.6622	24.9154	24.6613	24.7048	25.1538	24.1688	24.7969	25.3647	23.9457	24.32	24.9193	24.1557	24.8334	25.0304	23.3765	23.7033	23.668	23.3309	23.5829
E9Q109;Q9CXK8	E9Q109;Q9CXK8	60S ribosome subunit biogenesis protein NIP7 homolog	Nip7	tr|E9Q109|E9Q109_MOUSE Isoform of Q9CXK8, 60S ribosome subunit biogenesis protein NIP7 homolog OS=Mus musculus OX=10090 GN=Nip7 PE=1 SV=1;sp|Q9CXK8|NIP7_MOUSE 60S ribosome subunit biogenesis protein NIP7 homolog OS=Mus musculus OX=10090 GN=Nip7 PE=1 SV=1	648	7;7	7;7	7;7	23.6634	23.9746	23.7374	24.095	23.6369	23.9701	24.0075	24.1794	24.2302	23.7929	23.9801	23.9664	24.0974	23.867	23.1886	23.8006	23.8299	24.0058	23.034	23.9855	23.9451	23.8198	23.7754	23.8176	24.4608	24.2326	24.2807	23.9451	23.8149	24.0803	24.0322	23.2797	24.2215	24.0167	23.9813	24.3927	23.8768	23.0686	23.7685	23.7118	23.4548
E9Q150;E9Q967;Q61062;P51141	E9Q150;E9Q967;Q61062	Segment polarity protein dishevelled homolog DVL-3	Dvl3	tr|E9Q150|E9Q150_MOUSE Isoform of Q61062, Segment polarity protein dishevelled homolog DVL-3 OS=Mus musculus OX=10090 GN=Dvl3 PE=1 SV=1;tr|E9Q967|E9Q967_MOUSE Isoform of Q61062, Segment polarity protein dishevelled homolog DVL-3 OS=Mus musculus OX=10090 GN	649	4;4;4;1	2;2;2;0	2;2;2;0	21.6462	20.5019	20.1952	20.8688	21.1643	21.6334	20.9532	20.1864	21.1761	20.1623	20.1565	21.0181	21.4564	21.6504	21.1522	21.3278	21.6058	21.8636	22.4089	22.372	22.7297	20.9402	22.128	22.4674	22.1409	22.3618	22.5394	20.5982	22.7281	22.941	23.328	22.6503	22.6703	21.4631	22.7033	23.6697	22.7941	21.4217	20.6134	22.0366	22.7581
E9Q186;Q9CTH6	E9Q186;Q9CTH6	rRNA-processing protein FCF1 homolog	Fcf1	tr|E9Q186|E9Q186_MOUSE Isoform of Q9CTH6, rRNA-processing protein FCF1 homolog OS=Mus musculus OX=10090 GN=Fcf1 PE=1 SV=1;sp|Q9CTH6|FCF1_MOUSE rRNA-processing protein FCF1 homolog OS=Mus musculus OX=10090 GN=Fcf1 PE=2 SV=2	650	3;3	3;3	3;3	23.3827	23.3395	22.9494	23.0851	23.1461	22.9583	23.1394	20.1066	22.9407	23.4185	23.1735	22.7163	23.5187	23.3785	23.5489	23.1939	23.3117	22.7768	22.9159	23.507	23.3276	23.208	23.4705	22.9719	23.4103	23.8752	23.1721	23.1961	23.1157	23.2942	23.1973	23.567	22.817	23.2508	23.0283	22.6542	23.0013	21.598	22.6831	22.5357	23.3539
E9Q9F5;E9Q1G8;O55131;A0A0R4J233;S4R2P6;A0A1W2P6J7;P28661-5;P28661-4;Q8C650-2;Q9DA97;P28661-3;Q8C650;P28661-2;P28661	E9Q9F5;E9Q1G8;O55131	Septin-7	2019-09-07	tr|E9Q9F5|E9Q9F5_MOUSE Isoform of O55131, Septin-7 OS=Mus musculus OX=10090 GN=Sept7 PE=1 SV=2;tr|E9Q1G8|E9Q1G8_MOUSE Isoform of O55131, Septin-7 OS=Mus musculus OX=10090 GN=Sept7 PE=1 SV=2;sp|O55131|SEPT7_MOUSE Septin-7 OS=Mus musculus OX=10090 GN=Sept7 P	651	25;25;25;1;1;1;1;1;1;1;1;1;1;1	25;25;25;1;1;1;1;1;1;1;1;1;1;1	25;25;25;1;1;1;1;1;1;1;1;1;1;1	27.6929	27.4889	27.8235	27.4172	27.7327	27.6945	27.6454	27.5464	27.6651	27.5166	27.5508	27.5863	27.3034	27.5103	27.7749	27.5527	27.4375	27.6721	27.3481	27.3618	27.664	27.3095	27.1147	27.5922	27.1083	27.0959	27.3921	27.3104	27.4909	27.5636	27.254	27.0095	27.5761	27.3093	27.1864	27.5275	27.4927	27.5131	27.7291	27.5206	27.733
E9Q1S3;Q01405	E9Q1S3;Q01405	Protein transport protein Sec23A	Sec23a	tr|E9Q1S3|E9Q1S3_MOUSE Isoform of Q01405, Protein transport protein Sec23A OS=Mus musculus OX=10090 GN=Sec23a PE=1 SV=1;sp|Q01405|SC23A_MOUSE Protein transport protein Sec23A OS=Mus musculus OX=10090 GN=Sec23a PE=1 SV=2	652	5;5	3;3	3;3	21.9647	22.715	22.291	22.0795	22.06	22.1436	22.5181	22.4499	22.2765	22.2105	22.2381	22.3786	21.8907	22.0888	22.3348	22.1539	22.2904	21.2573	21.9055	21.9447	20.9134	22.1707	22.2888	21.7988	22.1874	22.2567	21.7753	22.2685	22.0674	21.49	21.9105	21.7297	22.0164	21.9623	21.9757	21.7642	22.4831	22.4664	22.5323	22.5461	21.8046
E9Q284;Q5SU73	E9Q284;Q5SU73	Coilin	Coil	tr|E9Q284|E9Q284_MOUSE Isoform of Q5SU73, Coilin OS=Mus musculus OX=10090 GN=Coil PE=1 SV=1;sp|Q5SU73|COIL_MOUSE Coilin OS=Mus musculus OX=10090 GN=Coil PE=1 SV=1	653	4;4	4;4	4;4	22.6417	22.7918	22.3491	22.3746	22.2959	22.5055	22.6472	22.4393	22.5422	22.3385	22.1544	22.4567	22.6506	22.3274	22.0576	22.3132	22.6636	22.5549	22.8368	24.5664	23.1493	24.5853	24.8205	23.2427	22.4134	22.5885	22.3463	21.6193	22.1505	20.6699	22.4859	22.7124	22.5293	22.2366	22.4446	22.1434	22.2258	22.6332	22.4979	22.0952	20.3311
Q3TAW3;E9Q296;Q8C178;Q9EPL9;D3Z2N6;A0A0J9YVH1	Q3TAW3;E9Q296;Q8C178;Q9EPL9	Acyl-coenzyme A oxidase;Peroxisomal acyl-coenzyme A oxidase 3	Acox3	tr|Q3TAW3|Q3TAW3_MOUSE Isoform of Q9EPL9, Acyl-coenzyme A oxidase OS=Mus musculus OX=10090 GN=Acox3 PE=1 SV=1;tr|E9Q296|E9Q296_MOUSE Isoform of Q9EPL9, Acyl-coenzyme A oxidase OS=Mus musculus OX=10090 GN=Acox3 PE=1 SV=2;tr|Q8C178|Q8C178_MOUSE Isoform of Q9	654	4;4;4;4;1;1	4;4;4;4;1;1	4;4;4;4;1;1	21.4952	20.8647	21.0433	21.2456	21.8613	21.9341	21.639	21.2608	21.3187	20.8785	20.9753	20.9844	21.2715	20.7971	21.6914	22.9642	21.2761	21.1597	20.6325	21.0579	22.5282	22.2931	21.296	20.6375	22.9578	22.7059	20.0718	20.6255	21.1589	20.8874	20.0576	21.628	20.3334	22.2445	22.092	21.1129	20.1852	20.8296	20.3607	20.685	21.8982
E9Q2A6;Q9QVP9;Q3UDE9;F7CCX1	E9Q2A6;Q9QVP9;Q3UDE9	Protein-tyrosine kinase 2-beta	Ptk2b	tr|E9Q2A6|E9Q2A6_MOUSE Isoform of Q9QVP9, Protein-tyrosine kinase 2-beta OS=Mus musculus OX=10090 GN=Ptk2b PE=1 SV=1;sp|Q9QVP9|FAK2_MOUSE Protein-tyrosine kinase 2-beta OS=Mus musculus OX=10090 GN=Ptk2b PE=1 SV=2;tr|Q3UDE9|Q3UDE9_MOUSE Isoform of Q9QVP9, P	655	40;39;38;18	40;39;38;18	39;38;37;18	26.867	26.6855	26.8363	26.7713	26.9207	27.0895	26.7588	26.761	26.808	26.6223	26.7547	26.6399	26.9652	27.1012	27.3235	27.084	26.8116	27.0974	27.3368	27.4087	27.5313	27.3172	27.083	27.259	27.5262	27.3835	27.4979	27.5013	27.6825	27.6292	27.4703	27.4477	27.3869	27.501	27.3416	27.5378	26.5152	26.3845	26.615	26.4268	26.6255
E9Q2M9;E9PV60;F6X8K3	E9Q2M9;E9PV60		Wdfy4	tr|E9Q2M9|E9Q2M9_MOUSE WD repeat and FYVE domain-containing 4 OS=Mus musculus OX=10090 GN=Wdfy4 PE=1 SV=2;tr|E9PV60|E9PV60_MOUSE Isoform of E9Q2M9, WD repeat and FYVE domain-containing 4 OS=Mus musculus OX=10090 GN=Wdfy4 PE=1 SV=1	656	40;37;2	40;37;2	40;37;2	26.0389	25.3743	25.3173	26.0362	25.3926	25.7718	25.6211	25.9645	25.1743	26.2187	25.7254	25.0942	26.7927	26.1223	25.1318	25.3985	26.3789	25.1304	26.5409	26.7318	26.0581	26.669	26.4659	26.2559	26.6331	26.857	25.8613	25.5739	26.4354	25.1897	26.7265	26.9115	26.1081	26.2279	26.5077	26.3278	25.3458	26.0733	24.9718	25.1942	25.1268
E9Q2S9;Q9CR29;Q9CR29-2	E9Q2S9;Q9CR29	Coiled-coil domain-containing protein 43	Ccdc43	tr|E9Q2S9|E9Q2S9_MOUSE Isoform of Q9CR29, Coiled-coil domain-containing protein 43 OS=Mus musculus OX=10090 GN=Ccdc43 PE=1 SV=1;sp|Q9CR29|CCD43_MOUSE Coiled-coil domain-containing protein 43 OS=Mus musculus OX=10090 GN=Ccdc43 PE=1 SV=1	657	3;3;1	3;3;1	3;3;1	21.1158	20.0907	21.119	21.0684	21.6626	22.5089	22.8775	21.3394	21.0118	22.9942	21.992	23.0973	21.3986	21.5502	22.7143	21.8549	22.4457	23.5195	21.759	21.1379	22.3354	22.2886	22.3065	20.1681	22.2617	22.0777	21.0372	21.547	22.6765	20.3815	21.2628	20.9839	19.8187	20.2522	20.7139	22.4492	20.5674	20.6379	22.202	23.4733	21.6785
E9Q317;D3YY55;O55128;D3YY73;D3Z2N9	E9Q317;D3YY55;O55128	Histone deacetylase complex subunit SAP18	Gm10094;Sap18	tr|E9Q317|E9Q317_MOUSE Isoform of O55128, Histone deacetylase complex subunit SAP18 OS=Mus musculus OX=10090 GN=Sap18 PE=1 SV=1;tr|D3YY55|D3YY55_MOUSE Isoform of O55128, Histone deacetylase complex subunit SAP18 OS=Mus musculus OX=10090 GN=Sap18 PE=1 SV=1;	658	4;3;3;1;1	4;3;3;1;1	4;3;3;1;1	23.3324	23.4287	20.9098	23.2248	23.2419	23.3193	23.297	23.2286	20.5959	23.2815	23.1727	23.628	23.2194	22.9982	23.4881	21.6152	23.3956	23.6231	23.2593	20.46	23.2701	23.1217	23.3592	22.937	23.0363	23.1456	23.4052	23.4251	22.4831	21.5412	22.6915	22.3997	23.3074	23.355	22.9939	23.0041	23.3673	23.002	23.4922	22.5432	23.4394
E9Q3G8;A0A286YCP2;A0A286YE24;A0A286YCY7	E9Q3G8		Nup153	tr|E9Q3G8|E9Q3G8_MOUSE Nucleoporin 153 OS=Mus musculus OX=10090 GN=Nup153 PE=1 SV=1	659	38;11;7;1	38;11;7;1	38;11;7;1	26.9023	26.7723	26.6629	26.7411	26.7758	26.6316	26.6937	26.3316	26.6942	26.7251	26.4669	26.4368	27.0448	26.7812	26.9355	26.6196	26.5627	26.5477	27.3539	27.3806	27.5497	27.3619	27.2351	27.3809	26.7601	27.0303	26.7032	26.6913	26.8879	26.9232	26.7888	27.1066	26.7927	26.7747	26.6867	26.8993	26.092	26.395	26.1902	26.2306	26.3858
E9Q3L2;A0A140T8I9	E9Q3L2;A0A140T8I9		Pi4ka	sp|E9Q3L2|PI4KA_MOUSE Phosphatidylinositol 4-kinase alpha OS=Mus musculus OX=10090 GN=Pi4ka PE=1 SV=2;tr|A0A140T8I9|A0A140T8I9_MOUSE Isoform of E9Q3L2, Phosphatidylinositol 4-kinase alpha OS=Mus musculus OX=10090 GN=Pi4ka PE=1 SV=1	660	17;16	17;16	17;16	24.2833	24.3768	23.9747	23.604	24.1045	23.3636	24.1902	24.0132	23.7192	24.1698	23.9767	23.5334	25.3522	24.7634	24.146	24.3094	24.3862	23.9226	24.2254	25.1875	23.7364	25.4758	25.1279	24.1162	25.6337	25.6455	24.1292	24.022	24.9278	23.8591	25.4663	25.6364	24.0926	24.434	25.2524	24.2429	23.8416	25.0195	23.8369	23.1712	24.0014
E9Q3M0;Q62432-2;Q62432;E9Q5P9;E9PXA8;F7BUP2;A2CG44;Q8BUN5;Q9JIW5	E9Q3M0;Q62432-2;Q62432;E9Q5P9;E9PXA8	Mothers against decapentaplegic homolog;Mothers against decapentaplegic homolog 2	Smad2	tr|E9Q3M0|E9Q3M0_MOUSE Isoform of Q62432, Mothers against decapentaplegic homolog OS=Mus musculus OX=10090 GN=Smad2 PE=1 SV=1;sp|Q62432-2|SMAD2_MOUSE Isoform of Q62432, Isoform Short of Mothers against decapentaplegic homolog 2 OS=Mus musculus OX=10090 GN=	661	5;5;5;4;3;1;1;1;1	5;5;5;4;3;1;1;1;1	5;5;5;4;3;1;1;1;1	23.0892	22.8609	22.88	22.8148	22.9596	22.8656	23.0689	23.174	23.1139	22.9143	23.1283	23.0393	22.7627	22.7318	22.8743	22.874	23.106	22.8969	22.5636	22.7194	22.6393	23.1773	22.9334	23.0083	22.9658	22.9972	22.9591	22.8123	22.9795	22.6271	23.0786	22.9401	22.883	22.8851	22.9376	22.9377	23.0528	23.4893	23.3259	23.0083	22.8557
G3UY29;E9Q3P9;F8WGS1;P62492;P46638;G3UZD3;G3UZL4;E9Q6B3	G3UY29;E9Q3P9;F8WGS1;P62492;P46638;G3UZD3	Ras-related protein Rab-11A;Ras-related protein Rab-11B	Rab11b;Rab11a	tr|G3UY29|G3UY29_MOUSE Isoform of P46638, MCG22989, isoform CRA_a OS=Mus musculus OX=10090 GN=Rab11b PE=4 SV=1;tr|E9Q3P9|E9Q3P9_MOUSE Isoform of P62492, Ras-related protein Rab-11A OS=Mus musculus OX=10090 GN=Rab11a PE=4 SV=1;tr|F8WGS1|F8WGS1_MOUSE Isoform	662	5;5;5;5;5;3;2;1	5;5;5;5;5;3;2;1	5;5;5;5;5;3;2;1	22.6318	22.2324	21.0591	22.5213	22.3529	20.3818	22.6215	21.9575	21.7387	22.9165	21.305	25.2448	22.3836	20.8956	21.7901	22.0427	22.5373	21.0513	21.1054	20.2213	22.1273	22.0929	22.5941	21.3168	21.7858	22.2109	22.4307	19.6664	21.4051	21.3043	22.2741	20.5676	22.1705	22.4015	22.2707	21.2141	22.5362	20.1486	22.1869	22.4134	22.8458
E9Q3X0;Q9EQK5;D3Z2N7	E9Q3X0;Q9EQK5	Major vault protein	Mvp	tr|E9Q3X0|E9Q3X0_MOUSE Isoform of Q9EQK5, Major vault protein OS=Mus musculus OX=10090 GN=Mvp PE=1 SV=1;sp|Q9EQK5|MVP_MOUSE Major vault protein OS=Mus musculus OX=10090 GN=Mvp PE=1 SV=4	663	11;11;2	11;11;2	11;11;2	24.0301	23.9432	24.0268	24.7368	24.1951	24.2638	23.8153	24.1433	24.1933	24.1829	24.1671	24.8065	24.1049	23.7542	23.8949	24.1154	24.2789	24.1783	24.2267	23.8531	24.3923	23.6512	24.2891	23.9611	23.6454	23.6083	23.9764	24.3865	24.8006	24.9589	23.877	23.5318	23.9397	23.9931	24.6522	24.1555	24.056	24.1987	24.226	25.1488	24.9931
E9Q421;Q8BXX3;Q8BL63;Q9CXY9	E9Q421;Q8BXX3;Q8BL63;Q9CXY9	GPI-anchor transamidase	Pigk	tr|E9Q421|E9Q421_MOUSE Isoform of Q9CXY9, GPI-anchor transamidase OS=Mus musculus OX=10090 GN=Pigk PE=1 SV=1;tr|Q8BXX3|Q8BXX3_MOUSE Isoform of Q9CXY9, GPI-anchor transamidase OS=Mus musculus OX=10090 GN=Pigk PE=1 SV=1;tr|Q8BL63|Q8BL63_MOUSE Isoform of Q9CX	665	5;5;5;5	5;5;5;5	5;5;5;5	23.5023	23.309	23.3651	23.66	22.9393	23.5041	23.2415	23.4967	23.3764	23.0717	23.4197	23.4059	23.6063	23.2823	23.2549	23.1848	23.463	23.0446	23.7286	23.3945	23.2091	23.3133	23.6514	23.3754	23.4864	23.651	23.8407	23.5722	23.4298	23.1575	23.4854	23.6195	23.7665	23.3565	23.495	23.5387	23.3358	23.601	23.489	23.4197	23.4046
E9Q481;Q6P2K6;Q6P2K6-2;A0A1Y7VJG9	E9Q481;Q6P2K6	Serine/threonine-protein phosphatase 4 regulatory subunit 3A	Smek1	tr|E9Q481|E9Q481_MOUSE Isoform of Q6P2K6, Serine/threonine-protein phosphatase 4 regulatory subunit 3A OS=Mus musculus OX=10090 GN=Ppp4r3a PE=1 SV=1;sp|Q6P2K6|P4R3A_MOUSE Serine/threonine-protein phosphatase 4 regulatory subunit 3A OS=Mus musculus OX=10090	666	13;13;3;1	13;13;3;1	8;8;3;1	25.283	24.0649	24.1891	24.087	24.3177	24.1001	25.014	24.1623	24.2899	24.3404	24.1756	24.0261	23.1122	23.7379	23.9292	23.966	23.7931	23.6127	25.7317	25.5594	26.0134	25.3964	25.5369	25.8314	23.7897	23.7962	23.8635	23.826	23.6291	23.8384	23.96	23.623	23.8226	23.9931	23.8542	24.7401	23.6016	23.155	23.3623	23.3268	23.521
E9Q4Z2	E9Q4Z2	Acetyl-CoA carboxylase 2;Biotin carboxylase	Acacb	sp|E9Q4Z2|ACACB_MOUSE Acetyl-CoA carboxylase 2 OS=Mus musculus OX=10090 GN=Acacb PE=1 SV=1	667	16	2	2	28.2841	20.1356	26.9391	27.4054	27.1236	28.0024	26.6679	26.8754	27.1108	26.729	26.5189	27.6475	26.5354	28.2614	28.6148	21.2953	28.2768	27.1656	27.4248	26.2486	27.6591	22.0901	27.5189	27.3616	22.0507	26.395	27.1292	26.8442	26.4775	27.4367	21.8832	25.9393	26.6544	21.4608	25.5485	26.644	26.6327	27.738	26.9326	26.9722	27.5318
E9Q555;A0A171EBL2;Q3U0U2;E9PX34	E9Q555;A0A171EBL2	E3 ubiquitin-protein ligase RNF213	Rnf213	sp|E9Q555|RN213_MOUSE E3 ubiquitin-protein ligase RNF213 OS=Mus musculus OX=10090 GN=Rnf213 PE=1 SV=2;tr|A0A171EBL2|A0A171EBL2_MOUSE Isoform of E9Q555, E3 ubiquitin-protein ligase RNF213 OS=Mus musculus OX=10090 GN=Rnf213 PE=1 SV=1	668	251;250;9;1	251;250;9;1	251;250;9;1	28.4082	28.2367	27.7398	31.6898	31.6828	31.4787	28.6025	28.7624	28.2729	28.6983	28.1084	28.0246	32.7706	32.1038	31.571	28.4852	28.7447	27.2683	32.3862	32.8454	32.1844	29.2293	29.1734	28.776	29.2608	29.5364	28.7432	31.84	32.4032	31.7438	29.444	29.7067	28.85	29.1342	29.2594	28.9596	27.8149	28.5758	27.8528	31.23	31.5626
E9Q557;E9PZW0	E9Q557;E9PZW0	Desmoplakin	Dsp	sp|E9Q557|DESP_MOUSE Desmoplakin OS=Mus musculus OX=10090 GN=Dsp PE=1 SV=1;tr|E9PZW0|E9PZW0_MOUSE Isoform of E9Q557, Desmoplakin OS=Mus musculus OX=10090 GN=Dsp PE=1 SV=1	669	41;29	41;29	41;29	24.041	26.766	22.9926	24.7121	24.8073	25.4181	24.1053	24.996	25.9112	25.1007	25.7183	26.487	25.8667	24.8758	23.5116	27.827	25.9964	25.0631	25.4847	27.0732	26.0834	24.0093	23.9766	23.171	23.8004	26.3112	27.1157	24.9683	24.8948	24.2484	23.6251	26.5467	23.6169	24.3974	24.2812	24.2171	25.9758	25.6453	24.7068	25.996	24.8229
E9Q586;D3YX34;E9Q3M3;O08788-2;O08788;D3Z2M9;D3YYG9	E9Q586;D3YX34;E9Q3M3;O08788-2;O08788	Dynactin subunit 1	Dctn1	tr|E9Q586|E9Q586_MOUSE Isoform of O08788, Dynactin subunit 1 OS=Mus musculus OX=10090 GN=Dctn1 PE=1 SV=1;tr|D3YX34|D3YX34_MOUSE Isoform of O08788, Dynactin subunit 1 OS=Mus musculus OX=10090 GN=Dctn1 PE=1 SV=1;tr|E9Q3M3|E9Q3M3_MOUSE Isoform of O08788, Dyna	670	19;18;18;17;17;1;1	19;18;18;17;17;1;1	19;18;18;17;17;1;1	25.0351	24.945	24.8644	24.7229	24.6281	24.6658	24.6571	24.4815	24.5825	24.767	24.4444	25.2775	25.2716	24.3936	24.9538	24.6965	25.2475	25.0846	24.6582	24.8592	25.0437	25.3692	25.5528	25.2131	25.5489	25.8622	25.7016	25.0948	24.9073	25.2204	25.5469	25.833	25.573	25.3992	25.5644	25.2496	24.8224	24.9903	25.0283	24.8298	25.0491
E9Q5E0;Q921S6;Q63943;E9QKT0;Q63943-2	E9Q5E0;Q921S6;Q63943;E9QKT0;Q63943-2	Myocyte-specific enhancer factor 2D	Mef2d	tr|E9Q5E0|E9Q5E0_MOUSE Isoform of Q63943, Myocyte-specific enhancer factor 2D OS=Mus musculus OX=10090 GN=Mef2d PE=1 SV=1;tr|Q921S6|Q921S6_MOUSE Isoform of Q63943, Myocyte enhancer factor 2D OS=Mus musculus OX=10090 GN=Mef2d PE=1 SV=1;sp|Q63943|MEF2D_MOUSE	671	6;6;5;4;4	6;6;5;4;4	4;4;3;2;2	23.7561	23.7726	23.8594	23.77	23.8628	24.2792	24.1541	24.3442	24.6777	23.4534	23.7844	23.5167	22.4372	22.7813	22.9987	23.5623	22.8295	23.4367	24.5075	24.2182	24.6217	24.2296	24.2996	24.7711	23.3231	23.188	23.467	23.8402	23.7265	23.8709	23.4495	23.5095	23.4078	24.4083	23.4067	23.7616	22.5757	22.698	22.9625	23.6918	22.3911
E9Q5F9-2;E9Q5F9;A0A0G2JH06;A0A0G2JEZ4;A0A0G2JDZ6;A0A0G2JDY1	E9Q5F9-2;E9Q5F9;A0A0G2JH06	Histone-lysine N-methyltransferase SETD2	Setd2	sp|E9Q5F9-2|SETD2_MOUSE Isoform of E9Q5F9, Isoform 2 of Histone-lysine N-methyltransferase SETD2 OS=Mus musculus OX=10090 GN=Setd2;sp|E9Q5F9|SETD2_MOUSE Histone-lysine N-methyltransferase SETD2 OS=Mus musculus OX=10090 GN=Setd2 PE=1 SV=1;tr|A0A0G2JH06|A0A0	674	17;17;12;2;1;1	17;17;12;2;1;1	17;17;12;2;1;1	23.6745	23.8138	23.7634	23.6609	23.721	23.4504	23.3609	23.4886	23.5963	23.2551	23.725	23.3732	23.3475	23.3867	23.6591	23.3337	23.2177	23.6235	25.7342	25.8101	25.7866	25.7508	25.3938	25.8613	23.7313	23.8371	23.8932	23.7675	23.7572	23.9631	23.6424	23.7032	23.7629	23.638	23.675	23.9419	23.1366	23.0007	23.0635	22.8402	22.9881
E9Q5G3;A0A1L1SRP4	E9Q5G3;A0A1L1SRP4	Kinesin-like protein KIF23	Kif23	sp|E9Q5G3|KIF23_MOUSE Kinesin-like protein KIF23 OS=Mus musculus OX=10090 GN=Kif23 PE=1 SV=1;tr|A0A1L1SRP4|A0A1L1SRP4_MOUSE Isoform of E9Q5G3, Kinesin-like protein (Fragment) OS=Mus musculus OX=10090 GN=Kif23 PE=1 SV=1	675	11;7	11;7	11;7	23.5979	23.4029	23.4083	23.2534	20.2579	23.2751	23.5939	23.3969	23.6738	23.9586	23.4018	23.3321	24.9575	23.3182	23.1146	23.4506	23.4448	23.6113	23.8603	25.1777	24.0591	24.8702	24.7628	24.0343	24.0454	23.8152	23.5159	23.4928	23.7935	23.6125	23.639	23.9073	23.3656	23.5387	23.7883	23.5261	21.1262	23.9351	23.8489	23.4646	23.4118
E9Q5K9-3;E9Q5K9-2;E9Q5K9;D6RG95	E9Q5K9-3;E9Q5K9-2;E9Q5K9;D6RG95	YTH domain-containing protein 1	Ythdc1	sp|E9Q5K9-3|YTDC1_MOUSE Isoform of E9Q5K9, Isoform 3 of YTH domain-containing protein 1 OS=Mus musculus OX=10090 GN=Ythdc1;sp|E9Q5K9-2|YTDC1_MOUSE Isoform of E9Q5K9, Isoform 2 of YTH domain-containing protein 1 OS=Mus musculus OX=10090 GN=Ythdc1;sp|E9Q5K9|	676	11;11;10;8	11;11;10;8	11;11;10;8	24.6873	24.7066	24.5881	24.9181	24.8916	24.8026	24.4947	24.5064	24.5666	24.6323	24.2136	24.1231	25.0559	24.8319	24.9788	24.1795	24.4237	24.2227	25.0412	24.9465	25.0143	25.0208	24.8303	24.7942	24.7257	25.0699	24.7542	24.9574	24.7755	25.171	24.8327	25.0419	24.8186	24.7383	24.5214	24.6829	24.1505	24.5515	24.4205	24.3024	24.9307
E9Q616;G5E8K8	E9Q616		Ahnak	tr|E9Q616|E9Q616_MOUSE AHNAK nucleoprotein (desmoyokin) OS=Mus musculus OX=10090 GN=Ahnak PE=1 SV=1	678	388;4	388;4	387;4	32.1717	32.3573	32.4418	32.321	32.4041	32.6683	32.3321	32.3148	32.5452	32.0371	32.1393	32.2063	33.4008	33.695	33.818	33.7625	33.3645	33.743	34.26	34.1256	34.3368	34.15	33.667	34.208	34.51	34.1139	34.551	34.4769	34.555	34.5867	34.6118	34.2906	34.3867	34.4811	34.3197	34.6946	33.0024	32.956	33.0335	32.516	32.5484
E9Q634;A0A1L1STM1	E9Q634	Unconventional myosin-Ie	Myo1e	sp|E9Q634|MYO1E_MOUSE Unconventional myosin-Ie OS=Mus musculus OX=10090 GN=Myo1e PE=1 SV=1	679	44;3	44;3	39;3	27.9554	27.9142	27.6528	27.4572	27.6188	27.4558	27.8379	27.8139	27.3223	27.9742	27.6658	27.2379	28.5296	28.0521	27.7348	28.1313	28.0577	27.8848	28.136	28.5045	27.9694	28.5107	28.3295	27.9524	28.4374	28.7934	27.8984	28.0033	28.3535	27.8432	28.5863	28.7971	27.8342	28.2969	28.4111	28.1021	27.4304	27.814	27.4452	27.4407	27.7112
E9Q640;Q6NZN0-5;Q6NZN0-3;Q6NZN0-4;Q6NZN0-2;Q6NZN0;E9PUF4;E9PYZ7;A0A0R4J214	E9Q640;Q6NZN0-5;Q6NZN0-3;Q6NZN0-4;Q6NZN0-2;Q6NZN0;E9PUF4;E9PYZ7	RNA-binding protein 26	Rbm26	tr|E9Q640|E9Q640_MOUSE Isoform of Q6NZN0, RNA-binding protein 26 OS=Mus musculus OX=10090 GN=Rbm26 PE=1 SV=1;sp|Q6NZN0-5|RBM26_MOUSE Isoform of Q6NZN0, Isoform 5 of RNA-binding protein 26 OS=Mus musculus OX=10090 GN=Rbm26;sp|Q6NZN0-3|RBM26_MOUSE Isoform of	680	17;17;17;17;17;17;16;16;5	17;17;17;17;17;17;16;16;5	16;16;16;16;16;16;15;15;5	25.2416	24.7755	25.2117	24.8401	24.9971	25.3832	24.9085	24.9408	25.373	25.3616	24.7248	25.393	24.1879	25.2343	24.8383	24.5816	24.9048	24.7171	25.0513	25.0333	25.3759	25.1853	25.3263	25.5134	24.7088	24.7518	24.6671	24.5062	24.3693	24.0844	24.665	24.7049	25.1154	24.539	24.612	24.9495	24.6556	24.5515	24.7337	24.5101	24.8157
E9Q6A7;A2A655;A2A654;A2A652;A2A653	E9Q6A7;A2A655;A2A654		Bptf	tr|E9Q6A7|E9Q6A7_MOUSE Isoform of A2A654, Bromodomain PHD finger transcription factor OS=Mus musculus OX=10090 GN=Bptf PE=1 SV=1;tr|A2A655|A2A655_MOUSE Isoform of A2A654, Bromodomain PHD finger transcription factor OS=Mus musculus OX=10090 GN=Bptf PE=1 SV=	681	12;11;11;1;1	12;11;11;1;1	12;11;11;1;1	24.7352	24.4801	24.1237	24.1796	24.376	24.3639	24.5917	24.8192	24.7012	24.5435	24.6	24.7594	24.1989	24.2595	24.6798	24.3646	24.5677	23.6492	25.3341	25.5216	24.6565	25.4144	25.6157	25.4011	24.1572	24.6541	24.5824	23.9974	24.4932	24.7045	24.3583	24.5088	24.3395	24.3439	24.1627	24.4079	24.0974	24.1557	24.1981	24.0794	24.1783
E9Q6H6;P48999;E9QA93;A0A0N4SW45	E9Q6H6;P48999;E9QA93;A0A0N4SW45	Arachidonate 5-lipoxygenase	Alox5	tr|E9Q6H6|E9Q6H6_MOUSE Isoform of P48999, Arachidonate 5-lipoxygenase OS=Mus musculus OX=10090 GN=Alox5 PE=1 SV=1;sp|P48999|LOX5_MOUSE Arachidonate 5-lipoxygenase OS=Mus musculus OX=10090 GN=Alox5 PE=1 SV=3;tr|E9QA93|E9QA93_MOUSE Isoform of P48999, Arachid	682	5;5;4;3	5;5;4;3	5;5;4;3	22.6972	22.6446	22.5232	22.0865	22.4487	22.5752	22.9983	22.9746	22.8603	22.9689	22.9868	23.0345	21.8343	22.0036	21.9225	22.4144	22.4155	22.424	22.0873	22.1525	21.8551	22.4691	22.4336	22.4132	22.8402	22.8366	22.6543	22.3403	22.3695	22.1792	22.7949	22.3966	22.6039	22.7156	22.6936	22.5173	23.0308	23.0735	23.0838	22.3611	22.1863
Q5UE59;E9Q7C9;Q7TNF4;Q8CD76;O88447;F6UYN4;Q9DBS5	Q5UE59;E9Q7C9;Q7TNF4;Q8CD76;O88447;F6UYN4	Kinesin light chain 1	Klc1	tr|Q5UE59|Q5UE59_MOUSE Isoform of O88447, Kinesin light chain 1 OS=Mus musculus OX=10090 GN=Klc1 PE=1 SV=1;tr|E9Q7C9|E9Q7C9_MOUSE Isoform of O88447, Kinesin light chain 1 OS=Mus musculus OX=10090 GN=Klc1 PE=1 SV=1;tr|Q7TNF4|Q7TNF4_MOUSE Isoform of O88447,	685	6;6;6;6;5;3;1	6;6;6;6;5;3;1	4;4;4;4;4;3;0	22.9354	22.9319	23.1209	22.9944	23.1008	23.2384	23.1918	22.953	23.2521	22.9804	23.0462	23.2873	22.7522	22.8554	22.9618	23.2316	23.2338	23.4291	22.7988	22.7925	22.8566	22.8775	22.8526	23.2472	22.9282	22.8757	23.2838	23.0289	22.9639	22.9365	23.0167	22.7699	22.8848	23.4187	23.2115	22.9626	23.0748	23.0249	23.4814	23.0086	23.0119
E9Q7G0;A0A1B0GSW3;A0A1B0GT61;A0A1B0GSH2;A0A1B0GT38	E9Q7G0;A0A1B0GSW3		Numa1	sp|E9Q7G0|NUMA1_MOUSE Nuclear mitotic apparatus protein 1 OS=Mus musculus OX=10090 GN=Numa1 PE=1 SV=1;tr|A0A1B0GSW3|A0A1B0GSW3_MOUSE Isoform of E9Q7G0, Nuclear mitotic apparatus protein 1 (Fragment) OS=Mus musculus OX=10090 GN=Numa1 PE=1 SV=1	686	101;53;40;8;6	101;53;40;8;6	71;53;40;8;6	28.5755	28.4232	28.5268	28.2845	28.1226	28.394	28.3298	28.4543	28.6063	28.2241	28.2332	28.1601	28.1091	27.6918	27.8703	27.5772	27.6339	27.7132	29.44	29.2116	29.5413	29.2286	29.1036	29.4201	27.8886	27.9575	28.0001	27.9838	27.9332	28.1265	27.8059	27.8815	27.9284	27.8786	27.6477	28.1366	28.4812	28.8017	28.7719	28.3441	28.5957
E9QKG6;E9Q804;Q99NH0;A0A0G2JDZ9;A0A1W2P6X1;Q99NH0-3;Q99NH0-2;F6YYD3;F7DD37;F6SI14;F6RRY0	E9QKG6;E9Q804;Q99NH0;A0A0G2JDZ9;A0A1W2P6X1;Q99NH0-3;Q99NH0-2	Ankyrin repeat domain-containing protein 17	Ankrd17	tr|E9QKG6|E9QKG6_MOUSE Isoform of Q99NH0, Ankyrin repeat domain-containing protein 17 OS=Mus musculus OX=10090 GN=Ankrd17 PE=1 SV=1;tr|E9Q804|E9Q804_MOUSE Isoform of Q99NH0, Ankyrin repeat domain-containing protein 17 OS=Mus musculus OX=10090 GN=Ankrd17 PE	688	37;37;37;36;29;29;28;2;1;1;1	37;37;37;36;29;29;28;2;1;1;1	22;22;22;21;14;14;13;0;0;0;0	25.4807	25.5976	25.704	25.8869	25.986	26.1659	25.7677	25.8585	25.8739	25.4875	25.4586	25.8811	25.8399	26.088	26.3799	25.7556	26.0465	26.1742	27.1074	26.9052	27.3057	26.6384	26.5898	26.8992	26.3327	26.466	26.5422	26.5276	26.6244	26.5083	26.5151	26.3874	26.5376	26.3955	26.4184	26.5573	25.2996	25.8491	25.7888	25.5823	25.6961
Q6Q477-2;F7AAP4;E9Q828;Q6Q477	Q6Q477-2;F7AAP4;E9Q828;Q6Q477	Calcium-transporting ATPase	Atp2b4	sp|Q6Q477-2|AT2B4_MOUSE Isoform of Q6Q477, Isoform 2 of Plasma membrane calcium-transporting ATPase 4 OS=Mus musculus OX=10090 GN=Atp2b4;tr|F7AAP4|F7AAP4_MOUSE Isoform of Q6Q477, Calcium-transporting ATPase OS=Mus musculus OX=10090 GN=Atp2b4 PE=1 SV=1;tr|E	689	11;11;11;11	3;3;3;3	3;3;3;3	20.4708	20.64	20.5799	21.856	21.2705	21.902	21.9835	22.2199	20.7658	20.8017	20.7013	22.2944	20.338	19.8202	21.2159	20.1335	22.6016	21.3041	22.3309	22.0925	22.2347	22.457	21.5511	20.8029	20.5357	20.9158	21.9571	20.3192	21.224	21.3304	20.6513	20.5049	21.1334	19.9611	21.0209	20.1602	21.7158	21.3333	21.993	21.4537	21.6682
E9Q855;Q3UXS0;O35609	E9Q855;Q3UXS0;O35609	Secretory carrier-associated membrane protein 3	Scamp3	tr|E9Q855|E9Q855_MOUSE Isoform of O35609, Secretory carrier-associated membrane protein OS=Mus musculus OX=10090 GN=Scamp3 PE=1 SV=1;tr|Q3UXS0|Q3UXS0_MOUSE Isoform of O35609, Secretory carrier-associated membrane protein OS=Mus musculus OX=10090 GN=Scamp3	691	4;4;4	4;4;4	4;4;4	22.9664	22.3043	21.609	22.4921	23.5976	23.2689	22.5599	22.3966	20.9349	22.6921	22.4951	23.7046	21.7991	22.4916	23.8289	22.2701	22.6116	21.6568	22.1619	20.7258	22.5609	22.2249	22.9541	22.4112	22.2394	21.2695	20.6731	22.3335	22.5743	22.6431	21.9307	21.6902	22.5498	22.5065	22.458	23.0777	22.0002	21.9682	22.7814	22.3919	23.0135
E9Q8N5;Q08EB6;Q08EB5;F7DCH5;Q8BRT1;A0A1L1ST22;Q8BRT1-5;Q8BSE7;Q8BRT1-6	E9Q8N5;Q08EB6;Q08EB5;F7DCH5;Q8BRT1	CLIP-associating protein 2	Clasp2	tr|E9Q8N5|E9Q8N5_MOUSE Isoform of Q8BRT1, CLIP-associating protein 2 OS=Mus musculus OX=10090 GN=Clasp2 PE=1 SV=1;tr|Q08EB6|Q08EB6_MOUSE Isoform of Q8BRT1, CLIP-associating protein 2 OS=Mus musculus OX=10090 GN=Clasp2 PE=1 SV=1;tr|Q08EB5|Q08EB5_MOUSE Isofo	694	6;6;6;6;6;2;2;1;1	6;6;6;6;6;2;2;1;1	4;4;4;4;4;1;1;1;1	22.5439	22.4306	22.7224	22.2253	22.6558	22.7773	22.7464	22.6776	22.7306	22.6319	22.651	22.7773	22.3817	22.4079	21.4512	22.603	22.8155	21.173	22.1939	22.372	22.6108	22.8639	22.948	22.7036	22.7524	22.8531	22.4293	22.2066	22.27	22.3957	22.7443	22.6466	22.7807	22.8055	22.8348	22.495	22.8232	23.2661	22.8578	22.3646	21.8952
G3X9V2;E9Q8Z6;E9Q8Z8;P30999;E9Q8Z5;P30999-2;P30999-3;E9Q8Z4;E9Q8Z9;D3Z2H2;E9Q901;E9Q904;E9Q986;D3Z7H6;E9Q907;E9Q905;E9Q903;E9Q906;D3Z2H7	G3X9V2;E9Q8Z6;E9Q8Z8;P30999;E9Q8Z5;P30999-2;P30999-3;E9Q8Z4;E9Q8Z9;D3Z2H2;E9Q901;E9Q904;E9Q986;D3Z7H6;E9Q907;E9Q905;E9Q903;E9Q906;D3Z2H7	Catenin delta-1	Ctnnd1	tr|G3X9V2|G3X9V2_MOUSE Isoform of P30999, Catenin (Cadherin associated protein), delta 1, isoform CRA_a OS=Mus musculus OX=10090 GN=Ctnnd1 PE=1 SV=1;tr|E9Q8Z6|E9Q8Z6_MOUSE Isoform of P30999, Catenin delta-1 OS=Mus musculus OX=10090 GN=Ctnnd1 PE=1 SV=1;tr|E	695	22;22;22;22;21;21;21;20;20;20;20;20;19;19;19;19;19;18;13	22;22;22;22;21;21;21;20;20;20;20;20;19;19;19;19;19;18;13	22;22;22;22;21;21;21;20;20;20;20;20;19;19;19;19;19;18;13	26.1676	26.2809	26.2997	25.8114	26.3777	26.1003	26.385	26.0541	26.2538	26.1041	26.1667	26.1529	25.8466	25.9469	26.5175	26.2009	26.0913	26.1778	25.7764	26.0169	26.5604	25.8959	25.827	25.9432	25.8876	25.8114	26.0146	26.1609	26.3165	26.1769	26.01	25.795	25.7283	26.1927	26.1167	26.0299	26.3856	25.9294	25.9284	26.0411	26.2029
E9Q9C3	E9Q9C3		Mllt4	tr|E9Q9C3|E9Q9C3_MOUSE Isoform of Q9QZQ1, Afadin OS=Mus musculus OX=10090 GN=Afdn PE=1 SV=1	696	47	47	1	26.5567	26.447	26.4331	26.3363	26.2065	26.2982	26.6923	26.574	26.607	26.4691	26.4524	26.6095	26.9873	27.2586	27.3856	27.232	27.3861	27.4536	27.1642	26.8673	27.3133	27.0603	27.0813	27.2259	27.0147	27.0202	27.2675	27.1887	27.2165	27.4842	27.1236	26.9964	27.1392	27.2145	27.0548	27.3569	26.3314	26.4578	26.2945	25.8244	25.7888
E9Q9J4;Q6ZQB6-2;Q6ZQB6-3;Q6ZQB6;A0A087WPZ7	E9Q9J4;Q6ZQB6-2;Q6ZQB6-3;Q6ZQB6	Inositol hexakisphosphate and diphosphoinositol-pentakisphosphate kinase 2	Ppip5k2	tr|E9Q9J4|E9Q9J4_MOUSE Isoform of Q6ZQB6, Inositol hexakisphosphate and diphosphoinositol-pentakisphosphate kinase 2 OS=Mus musculus OX=10090 GN=Ppip5k2 PE=1 SV=1;sp|Q6ZQB6-2|VIP2_MOUSE Isoform of Q6ZQB6, Isoform 2 of Inositol hexakisphosphate and diphosph	697	5;5;5;5;1	5;5;5;5;1	5;5;5;5;1	22.9352	22.4932	22.8163	22.7305	23.0208	23.0222	22.8751	22.822	23.04	22.8476	22.699	22.8395	22.931	23.0739	22.8041	22.7671	23.0596	22.0503	22.8601	22.8313	22.8003	23.341	22.905	22.8864	22.89	22.9852	22.7352	22.7776	22.8717	20.4153	22.9543	22.8397	22.7469	22.8376	22.805	22.6775	22.6179	22.7539	22.4621	20.8578	20.2604
F7C134;E9Q9Y2;Q8CHB6;Q5RIM6;Q60974-2;Q60974;E9Q2B2;Q3UV08	F7C134;E9Q9Y2;Q8CHB6;Q5RIM6;Q60974-2;Q60974;E9Q2B2;Q3UV08	Nuclear receptor corepressor 1	Ncor1	tr|F7C134|F7C134_MOUSE Isoform of Q60974, Nuclear receptor corepressor 1 (Fragment) OS=Mus musculus OX=10090 GN=Ncor1 PE=1 SV=1;tr|E9Q9Y2|E9Q9Y2_MOUSE Isoform of Q60974, Nuclear receptor corepressor 1 OS=Mus musculus OX=10090 GN=Ncor1 PE=1 SV=1;tr|Q8CHB6|Q	699	4;4;4;4;4;4;3;2	4;4;4;4;4;4;3;2	3;3;3;3;3;3;2;1	21.8476	21.6816	21.7492	21.0201	21.9646	21.7651	21.5554	21.5826	21.5966	21.5969	21.6115	21.6433	21.4748	21.4803	21.6696	21.451	21.4947	21.2064	22.0333	21.9287	22.2749	21.8389	21.5	22.5755	21.5331	20.5552	21.7881	21.8484	22.0338	22.2305	21.673	20.1585	21.8596	21.6398	21.5794	21.9688	20.9887	20.3151	21.4726	20.6009	21.4955
E9QAD4;Q7TQK5	E9QAD4;Q7TQK5	Coiled-coil domain-containing protein 93	Ccdc93	tr|E9QAD4|E9QAD4_MOUSE Isoform of Q7TQK5, Coiled-coil domain-containing protein 93 OS=Mus musculus OX=10090 GN=Ccdc93 PE=1 SV=1;sp|Q7TQK5|CCD93_MOUSE Coiled-coil domain-containing protein 93 OS=Mus musculus OX=10090 GN=Ccdc93 PE=1 SV=1	700	5;5	5;5	5;5	23.3296	23.3111	23.6517	23.3708	23.6119	23.3943	23.0653	23.5224	23.4371	22.8235	23.3485	21.3359	23.2228	22.0022	23.5387	23.2559	23.2108	23.1946	22.8721	22.6637	22.9519	22.8686	22.7153	23.4456	23.3502	23.5267	23.0465	20.6827	23.0394	20.189	23.1051	23.4459	23.2778	23.7245	23.4046	23.1999	21.2616	23.0205	23.2572	21.6442	23.1104
E9QAE3	E9QAE3		Btaf1	tr|E9QAE3|E9QAE3_MOUSE B-TFIID TATA-box-binding protein-associated factor 1 OS=Mus musculus OX=10090 GN=Btaf1 PE=1 SV=1	701	16	16	16	24.2331	24.1713	24.2105	24.1297	24.2755	23.8541	24.1384	23.9236	24.084	24.2296	24.1507	23.8891	25.5757	24.3488	24.341	24.4152	24.1575	24.1048	24.6872	25.6147	24.5339	25.3135	25.2946	24.2726	24.4397	25.3939	24.0667	24.3295	24.4437	24.0808	24.5192	25.5596	24.0197	24.2948	24.3338	24.2676	23.8064	24.2189	24.0605	24.1102	24.5422
E9QAJ9;Q3UIA2-4;Q3UIA2-3;Q3UIA2-2;Q3UIA2;A0A0U1RNM6	E9QAJ9;Q3UIA2-4;Q3UIA2-3;Q3UIA2-2;Q3UIA2	Rho GTPase-activating protein 17	Arhgap17	tr|E9QAJ9|E9QAJ9_MOUSE Isoform of Q3UIA2, Rho GTPase-activating protein 17 OS=Mus musculus OX=10090 GN=Arhgap17 PE=1 SV=1;sp|Q3UIA2-4|RHG17_MOUSE Isoform of Q3UIA2, Isoform 4 of Rho GTPase-activating protein 17 OS=Mus musculus OX=10090 GN=Arhgap17;sp|Q3UIA	702	12;12;12;12;12;5	12;12;12;12;12;5	12;12;12;12;12;5	25.0027	25.0512	25.1923	24.846	25.4894	25.1464	24.9119	25.1312	25.0715	24.7182	24.9121	24.9273	24.9406	25.4111	25.6949	25.2302	24.8053	25.2473	24.658	24.755	25.0325	24.8157	24.5598	25.2034	24.8109	24.7843	25.1647	25.1083	25.1893	25.387	25.134	24.8827	25.5052	24.9744	25.3056	25.3986	25.4247	25.542	25.7166	25.5274	25.6417
E9QAQ5;Q9WV60	E9QAQ5;Q9WV60	Glycogen synthase kinase-3 beta	Gsk3b	tr|E9QAQ5|E9QAQ5_MOUSE Isoform of Q9WV60, Glycogen synthase kinase-3 beta OS=Mus musculus OX=10090 GN=Gsk3b PE=1 SV=1;sp|Q9WV60|GSK3B_MOUSE Glycogen synthase kinase-3 beta OS=Mus musculus OX=10090 GN=Gsk3b PE=1 SV=2	703	6;6	3;3	3;3	23.3948	23.7818	23.5345	23.3784	23.6014	23.5917	23.6449	21.9003	23.3645	23.6975	23.713	23.1225	23.4289	23.534	23.3446	23.5958	23.5752	20.474	23.4264	23.7536	23.4144	24.0536	23.3578	23.2549	23.7919	23.7037	23.5737	23.4375	23.8675	23.258	23.8596	23.7731	23.1135	23.5685	23.5037	23.2925	23.8957	23.7715	23.614	23.5629	23.7094
E9QAS4;E9QAS5;Q6PDQ2;F6WR45;E9PYU4;E9PYL1;A2A8L1;F7C528;E9Q614;B1AR17;F6V4V3;B0QZH8;B0QZH7	E9QAS4;E9QAS5;Q6PDQ2	Chromodomain-helicase-DNA-binding protein 4	Chd4	tr|E9QAS4|E9QAS4_MOUSE Isoform of Q6PDQ2, Chromodomain-helicase-DNA-binding protein 4 OS=Mus musculus OX=10090 GN=Chd4 PE=1 SV=1;tr|E9QAS5|E9QAS5_MOUSE Isoform of Q6PDQ2, Chromodomain-helicase-DNA-binding protein 4 OS=Mus musculus OX=10090 GN=Chd4 PE=1 SV=	704	83;82;82;19;18;18;18;14;14;14;2;1;1	83;82;82;19;18;18;18;14;14;14;2;1;1	83;82;82;19;18;18;18;14;14;14;2;1;1	28.8363	28.9768	29.0755	28.7747	28.908	28.9684	28.9841	29.0956	29.0878	28.5712	28.7853	28.5392	28.8233	28.6271	28.6268	28.5752	28.392	28.6121	29.4872	29.2997	29.3772	29.544	29.0671	29.5073	28.8622	28.7371	28.7767	28.5535	28.6317	28.7884	28.8896	28.9181	28.9673	28.8591	28.8045	28.9315	28.4285	28.5497	28.6577	28.2268	28.4343
E9QAT0;Q6AXB7;P35922-3;P35922-2;P35922;D3Z6U8;E9QNF5;E9QAS8;P35922-9;P35922-8;P35922-7;E9QAS9;P35922-5;P35922-4;P35922-6;P35922-11;P35922-10;P35922-12	E9QAT0;Q6AXB7;P35922-3;P35922-2;P35922;D3Z6U8;E9QNF5;E9QAS8;P35922-9;P35922-8;P35922-7;E9QAS9;P35922-5;P35922-4;P35922-6;P35922-11;P35922-10;P35922-12	Fragile X mental retardation protein 1 homolog	Fmr1	tr|E9QAT0|E9QAT0_MOUSE Isoform of P35922, Synaptic functional regulator FMR1 OS=Mus musculus OX=10090 GN=Fmr1 PE=1 SV=1;tr|Q6AXB7|Q6AXB7_MOUSE Isoform of P35922, Fragile X mental retardation syndrome 1 homolog OS=Mus musculus OX=10090 GN=Fmr1 PE=1 SV=1;sp|	705	13;13;13;13;13;12;12;12;12;12;12;11;11;11;11;10;10;10	11;11;11;11;11;10;10;10;10;10;10;9;10;10;10;9;9;9	11;11;11;11;11;10;10;10;10;10;10;9;10;10;10;9;9;9	24.3594	24.4494	24.7734	24.7724	24.9294	24.7464	24.3374	24.4563	24.3502	24.4747	24.2096	24.278	24.7196	24.574	24.9816	24.3911	24.4072	24.4646	24.9601	24.7572	24.9831	24.5082	24.5152	24.7015	24.4835	24.4287	24.5289	24.5676	24.5712	25.1384	24.568	24.5529	24.9135	24.6599	24.5478	24.8169	24.3723	24.6621	24.6633	24.6143	25.0283
E9QB02;Q68FL6;F6W0G8	E9QB02;Q68FL6	Methionine--tRNA ligase, cytoplasmic	Mars	tr|E9QB02|E9QB02_MOUSE Isoform of Q68FL6, Methionine--tRNA ligase, cytoplasmic OS=Mus musculus OX=10090 GN=Mars PE=1 SV=1;sp|Q68FL6|SYMC_MOUSE Methionine--tRNA ligase, cytoplasmic OS=Mus musculus OX=10090 GN=Mars PE=1 SV=1	706	45;45;8	45;45;8	45;45;8	28.5363	28.4959	28.5315	28.3075	28.4671	28.413	28.52	28.463	28.451	28.5951	28.4372	28.2156	29.0038	28.8006	28.5919	28.7065	28.7162	28.5382	28.7323	28.9922	28.7018	29.1139	28.8644	28.7392	29.1797	29.3241	28.7146	28.5621	28.8322	28.518	29.1126	29.2398	28.6342	28.8971	28.8953	28.6609	28.6158	28.6197	28.5119	28.3655	28.6262
Q9QXJ2;E9QJX9;Q9WVL2	Q9QXJ2;E9QJX9;Q9WVL2	Signal transducer and activator of transcription;Signal transducer and activator of transcription 2	Stat2	tr|Q9QXJ2|Q9QXJ2_MOUSE Isoform of Q9WVL2, Signal transducer and activator of transcription OS=Mus musculus OX=10090 GN=Stat2 PE=1 SV=1;tr|E9QJX9|E9QJX9_MOUSE Isoform of Q9WVL2, Signal transducer and activator of transcription OS=Mus musculus OX=10090 GN=St	708	31;31;22	31;31;22	31;31;22	23.6218	21.8508	21.5568	26.9872	27.1804	26.9203	25.5217	24.4909	25.3274	22.0359	22.3295	22.5202	25.395	25.1722	24.5025	21.5366	20.5445	21.6252	25.3573	25.5634	25.7339	21.2074	21.0505	20.9319	23.2843	23.6929	23.5302	27.6129	27.4398	27.565	25.5132	25.4668	25.2302	24.2441	23.8387	24.6977	28.0158	27.856	27.6779	28.019	27.8596
E9QK89;Q5PSV9	E9QK89;Q5PSV9	Mediator of DNA damage checkpoint protein 1	Mdc1	tr|E9QK89|E9QK89_MOUSE Isoform of Q5PSV9, Mediator of DNA damage checkpoint protein 1 OS=Mus musculus OX=10090 GN=Mdc1 PE=1 SV=1;sp|Q5PSV9|MDC1_MOUSE Mediator of DNA damage checkpoint protein 1 OS=Mus musculus OX=10090 GN=Mdc1 PE=1 SV=1	709	15;15	15;15	15;15	25.4601	24.6328	24.7082	25.024	24.6795	25.1697	25.1472	25.0561	25.321	24.8662	24.8434	25.0422	24.513	24.6575	25.218	24.5282	24.727	24.7695	25.5724	25.1836	25.7501	25.5559	25.3717	25.8059	23.7397	23.9983	24.2573	23.8866	24.0366	24.532	24.32	24.0682	24.3039	24.2163	24.1304	24.1106	24.1037	24.7078	24.0647	24.0477	24.5663
E9QKD1;Q3UHX0;A0A1Y7VNA8;A0A1Y7VN09;Q3UHX0-2;A0A1Y7VJP6	E9QKD1;Q3UHX0	Nucleolar protein 8	Nol8	tr|E9QKD1|E9QKD1_MOUSE Isoform of Q3UHX0, Nucleolar protein 8 OS=Mus musculus OX=10090 GN=Nol8 PE=1 SV=1;sp|Q3UHX0|NOL8_MOUSE Nucleolar protein 8 OS=Mus musculus OX=10090 GN=Nol8 PE=1 SV=2	710	18;17;4;4;4;2	18;17;4;4;4;2	18;17;4;4;4;2	24.1227	24.0469	24.3273	23.9295	23.9861	24.1522	24.1424	24.6994	24.5002	23.9253	23.7681	23.8343	24.2266	23.8195	24.1286	23.7658	23.813	23.9949	26.4259	26.4704	26.5065	26.286	26.1589	26.4722	23.8212	24.2973	24.0465	23.8181	24.0372	24.1526	24.1868	23.8785	23.9618	23.8678	24.3375	23.9717	23.5759	23.7162	23.6263	23.667	23.9373
P0DOV2;E9QKL6;G3UXS8;G3UZV2	P0DOV2;E9QKL6		Ifi204	sp|P0DOV2|IFI4_MOUSE Interferon-activable protein 204 OS=Mus musculus OX=10090 GN=Ifi204 PE=1 SV=1;tr|E9QKL6|E9QKL6_MOUSE Isoform of P0DOV2, Interferon-activable protein 204 OS=Mus musculus OX=10090 GN=Ifi204 PE=1 SV=1	711	41;41;1;1	41;41;1;1	20;20;0;0	20.1939	19.8272	19.9072	29.7651	29.4653	29.6428	20.5728	21.8152	21.5303	21.1869	20.4837	21.4686	29.9144	29.4109	29.0678	19.9346	21.356	19.9084	29.774	29.6529	29.4652	24.0454	24.072	21.9637	21.2607	20.9969	21.544	29.5534	29.8858	29.9629	22.737	24.0563	24.5014	21.6413	22.247	22.7936	20.8861	21.2313	20.4209	29.4482	29.9461
E9QKZ2;Q91YE6;E0CXB2;F6TLX3;E0CY46	E9QKZ2;Q91YE6;E0CXB2	Importin-9	Ipo9	tr|E9QKZ2|E9QKZ2_MOUSE Isoform of Q91YE6, Importin-9 OS=Mus musculus OX=10090 GN=Ipo9 PE=1 SV=1;sp|Q91YE6|IPO9_MOUSE Importin-9 OS=Mus musculus OX=10090 GN=Ipo9 PE=1 SV=3;tr|E0CXB2|E0CXB2_MOUSE Isoform of Q91YE6, Importin-9 OS=Mus musculus OX=10090 GN=Ipo9	712	21;21;12;6;1	21;21;12;6;1	21;21;12;6;1	25.6983	25.501	25.21	25.3127	25.1553	25.3004	25.5077	25.2655	25.2226	25.6263	25.1231	25.5344	26.2176	25.5167	25.7923	25.944	25.984	25.5215	26.0785	26.2218	25.7384	26.6147	26.2791	26.3144	26.5757	26.6369	26.0202	25.4481	25.6253	25.2199	26.3515	26.4376	25.9888	26.2378	26.1646	25.9285	25.4461	25.3215	25.2552	25.0459	25.1415
E9QLA5;Q0GNC1;Q0GNC1-3;A0A1Y7VM80	E9QLA5;Q0GNC1;Q0GNC1-3;A0A1Y7VM80	Inverted formin-2	Inf2	tr|E9QLA5|E9QLA5_MOUSE Isoform of Q0GNC1, Inverted formin-2 OS=Mus musculus OX=10090 GN=Inf2 PE=1 SV=1;sp|Q0GNC1|INF2_MOUSE Inverted formin-2 OS=Mus musculus OX=10090 GN=Inf2 PE=1 SV=1;sp|Q0GNC1-3|INF2_MOUSE Isoform of Q0GNC1, Isoform 2 of Inverted formin-	713	16;15;14;11	16;15;14;11	16;15;14;11	25.7884	25.5565	25.9918	25.1382	25.7449	25.7952	25.5188	25.7158	25.7369	25.5133	25.4743	25.6761	25.0636	25.157	25.6246	25.0647	25.0585	25.2736	24.9143	25.0032	25.2346	25.3125	25.2259	25.651	25.2439	25.0669	25.0164	24.6836	24.6799	24.7694	25.1217	25.0054	25.4789	25.0965	24.9232	24.9465	25.6968	25.707	25.9459	25.1507	25.4829
E9QM77;O70305-2;O70305;F7B6X4;F6U2C2;O70305-3;A0A286YDU2;F6V8M6	E9QM77;O70305-2;O70305;F7B6X4;F6U2C2;O70305-3;A0A286YDU2	Ataxin-2	Atxn2	tr|E9QM77|E9QM77_MOUSE Isoform of O70305, Ataxin-2 OS=Mus musculus OX=10090 GN=Atxn2 PE=1 SV=1;sp|O70305-2|ATX2_MOUSE Isoform of O70305, Isoform 2 of Ataxin-2 OS=Mus musculus OX=10090 GN=Atxn2;sp|O70305|ATX2_MOUSE Ataxin-2 OS=Mus musculus OX=10090 GN=Atxn2	715	5;5;5;4;4;4;3;2	5;5;5;4;4;4;3;2	5;5;5;4;4;4;3;2	21.0189	20.0644	21.1404	20.8417	20.7965	22.3713	20.2901	21.5939	20.8885	21.6973	20.9722	20.9078	20.9299	20.9881	20.3171	20.2506	21.0428	20.7589	20.4442	20.428	20.9855	20.6818	20.6802	21.1486	22.2733	20.7256	19.9549	20.502	21.9039	20.7449	23.4822	23.1919	23.8356	21.626	21.0309	20.2377	20.7296	23.4303	21.5296	21.1918	21.2256
Q3U5C5;E9QMH1;Q99J72-3;Q99J72-4;Q99J72-2;Q99J72;Q3TI69;H3BKS1;A0A2R8VKS7;H3BJJ6;H3BJD1;H3BL97	Q3U5C5;E9QMH1;Q99J72-3;Q99J72-4;Q99J72-2;Q99J72;Q3TI69	DNA dC->dU-editing enzyme APOBEC-3	Apobec3	tr|Q3U5C5|Q3U5C5_MOUSE Isoform of Q99J72, Apolipoprotein B mRNA editing enzyme, catalytic polypeptide 3 OS=Mus musculus OX=10090 GN=Apobec3 PE=1 SV=1;tr|E9QMH1|E9QMH1_MOUSE Isoform of Q99J72, DNA dC->dU-editing enzyme APOBEC-3 OS=Mus musculus OX=10090 GN=A	717	7;7;7;7;7;7;6;2;2;2;2;1	7;7;7;7;7;7;6;2;2;2;2;1	7;7;7;7;7;7;6;2;2;2;2;1	23.8896	23.6553	22.5639	23.8733	23.817	23.6855	23.5394	20.8575	22.0641	23.6621	23.345	20.3656	25.3494	24.2964	23.6998	20.1615	21.0316	21.9018	24.1622	25.3519	23.8443	23.7288	23.5322	23.3601	23.8285	24.6207	23.3864	24.1388	24.0451	23.7157	23.8058	24.028	23.1045	20.6109	23.7623	20.3366	23.3757	20.2968	21.2365	23.5579	21.2306
E9QMN5;Q8CHY6;A0A1I7Q4G8;A0A1D5RM07;A0A1D5RM58	E9QMN5;Q8CHY6;A0A1I7Q4G8	Transcriptional repressor p66 alpha	Gatad2a	tr|E9QMN5|E9QMN5_MOUSE Isoform of Q8CHY6, Transcriptional repressor p66 alpha OS=Mus musculus OX=10090 GN=Gatad2a PE=1 SV=1;sp|Q8CHY6|P66A_MOUSE Transcriptional repressor p66 alpha OS=Mus musculus OX=10090 GN=Gatad2a PE=1 SV=2;tr|A0A1I7Q4G8|A0A1I7Q4G8_MOUS	719	12;12;11;2;2	11;11;10;2;2	11;11;10;2;2	25.1075	25.2827	25.2297	25.2911	25.4984	25.4893	25.078	25.083	25.234	24.8605	24.789	24.8709	25.0985	25.2819	25.0875	24.902	24.7461	24.7375	25.5325	25.5795	25.6151	25.3207	25.1982	25.4107	25.0324	24.9891	25.091	24.9412	25.1404	25.2535	25.144	24.9832	25.1902	25.0922	24.9469	25.2521	24.8133	25	24.9107	24.9612	25.3268
E9QMX7;Q640N3-2;Q640N3	E9QMX7;Q640N3-2;Q640N3	Rho GTPase-activating protein 30	Arhgap30	tr|E9QMX7|E9QMX7_MOUSE Isoform of Q640N3, Rho GTPase-activating protein 30 OS=Mus musculus OX=10090 GN=Arhgap30 PE=1 SV=1;sp|Q640N3-2|RHG30_MOUSE Isoform of Q640N3, Isoform 2 of Rho GTPase-activating protein 30 OS=Mus musculus OX=10090 GN=Arhgap30;sp|Q640N	720	10;10;10	10;10;10	9;9;9	24.2458	23.9331	24.3527	24.1607	24.7464	24.7496	24.304	24.1028	24.2202	24.0544	24.1654	24.3167	23.9482	24.6834	25.0175	24.1957	24.1975	24.0796	24.7478	24.6384	25.1605	24.1514	24.454	24.7963	24.5382	24.6779	24.7071	24.8898	24.9721	24.8992	24.7074	24.7082	24.8323	24.6056	24.6097	24.8449	24.0554	24.2093	24.6888	24.1227	24.3262
E9QN08;Q80T06;P57776;D3YUQ9;Q91VK2;A0A0R4J1E2;P57776-3;D3YZT9;D3YY68	E9QN08;Q80T06;P57776;D3YUQ9;Q91VK2;A0A0R4J1E2;P57776-3;D3YZT9	Elongation factor 1-delta	Eef1d	tr|E9QN08|E9QN08_MOUSE Isoform of P57776, Elongation factor 1-delta (Fragment) OS=Mus musculus OX=10090 GN=Eef1d PE=1 SV=1;tr|Q80T06|Q80T06_MOUSE Isoform of P57776, Elongation factor 1-delta OS=Mus musculus OX=10090 GN=Eef1d PE=1 SV=1;sp|P57776|EF1D_MOUSE	721	7;7;7;6;6;6;6;5;3	7;7;7;6;6;6;6;5;3	1;1;1;1;0;1;1;0;0	24.9975	24.7105	23.4835	25.0558	24.6738	24.1214	25.3676	24.1405	24.8453	25.7322	24.6115	26.5914	24.7838	24.0005	24.6063	24.6987	25.2945	24.3917	23.7702	24.4192	24.4334	24.7084	25.441	24.5079	24.5954	23.966	25.2648	24.4595	25.0919	24.327	25.0284	23.5063	24.5073	25.2608	25.0239	24.768	24.9843	24.4683	23.9278	24.9	24.3269
E9QN31;A0A0N4SW16	E9QN31		Nop2	tr|E9QN31|E9QN31_MOUSE Isoform of Q922K7, Probable 28S rRNA (cytosine-C(5))-methyltransferase OS=Mus musculus OX=10090 GN=Nop2 PE=1 SV=1	722	28;3	28;3	1;0	28.3054	28.2867	28.2935	28.176	28.2976	28.2405	28.2107	28.227	28.0902	28.1596	27.9729	27.8038	28.4712	28.3683	28.2544	28.2908	28.2876	28.0628	28.5458	28.6722	28.5457	28.6028	28.4915	28.4812	28.3851	28.5515	28.1157	28.1958	28.3955	28.2647	28.3677	28.4833	28.1769	28.2678	28.1355	28.02	27.9155	28.1647	28.0103	27.9205	28.2866
E9QNN1;A0A087WPL5;O70133-2;O70133;O70133-3;Q3UR42;A0A0R4J2C3;A0A087WRT3	E9QNN1;A0A087WPL5;O70133-2;O70133;O70133-3;Q3UR42	ATP-dependent RNA helicase A	Dhx9	tr|E9QNN1|E9QNN1_MOUSE Isoform of O70133, ATP-dependent RNA helicase A OS=Mus musculus OX=10090 GN=Dhx9 PE=1 SV=1;tr|A0A087WPL5|A0A087WPL5_MOUSE Isoform of O70133, ATP-dependent RNA helicase A OS=Mus musculus OX=10090 GN=Dhx9 PE=1 SV=1;sp|O70133-2|DHX9_MOU	723	56;55;54;53;42;31;16;3	56;55;54;53;42;31;16;3	56;55;54;53;42;31;16;3	29.9064	29.8757	29.9542	29.9004	29.9151	29.8991	29.9524	30.0343	29.8849	29.7372	29.7883	29.589	29.9756	30.003	29.9448	29.8841	29.8714	29.7745	30.0173	30.0121	29.8827	30.0933	29.843	30.0421	30.157	30.154	29.9691	29.7425	29.9407	29.634	30.1795	30.1287	30.1138	30.0107	29.9109	29.9754	29.7478	29.8908	29.7996	29.5339	29.7845
E9QNP0;P62984;A0A0A6YW67;E9Q9J0;D3YYZ2;E9Q4P0;E9Q5F6;Q5SX22;P0CG49;P0CG50	E9QNP0;P62984;A0A0A6YW67;E9Q9J0;D3YYZ2;E9Q4P0;E9Q5F6;Q5SX22;P0CG49;P0CG50	Ubiquitin-60S ribosomal protein L40;Ubiquitin;60S ribosomal protein L40;Polyubiquitin-B;Ubiquitin;Polyubiquitin-C;Ubiquitin;Ubiquitin-related 1;Ubiquitin-related 2	Kxd1;Uba52;Gm8797;Gm5239;Ubc;Ubb	tr|E9QNP0|E9QNP0_MOUSE Isoform of Q80XH1, KxDL motif-containing protein 1 OS=Mus musculus OX=10090 GN=Kxd1 PE=1 SV=1;sp|P62984|RL40_MOUSE Ubiquitin-60S ribosomal protein L40 OS=Mus musculus OX=10090 GN=Uba52 PE=1 SV=2;tr|A0A0A6YW67|A0A0A6YW67_MOUSE MCG2337	724	6;6;4;4;4;4;4;4;4;4	2;2;0;0;2;0;0;0;0;0	2;2;0;0;2;0;0;0;0;0	26.9033	26.8451	27.0397	26.9007	29.1762	27.4451	26.8617	26.2811	26.8552	26.6225	27.1728	26.4417	27.023	27.7216	27.6335	26.7773	26.7166	27.1926	26.6033	27.3009	26.9502	26.3406	26.1525	26.9838	25.9642	26.2189	26.3564	26.9196	27.1065	28.0204	26.3205	26.0783	26.9265	26.7052	26.0967	26.6203	27.1778	26.2585	26.8751	27.0061	27.8416
E9QP09;S4R1Y1	E9QP09;S4R1Y1		Cul9	tr|E9QP09|E9QP09_MOUSE Isoform of Q80TT8, Cullin-9 OS=Mus musculus OX=10090 GN=Cul9 PE=1 SV=1;tr|S4R1Y1|S4R1Y1_MOUSE Isoform of Q80TT8, Cullin-9 OS=Mus musculus OX=10090 GN=Cul9 PE=1 SV=1	727	2;2	2;2	2;2	21.27	23.7523	23.9694	23.3964	23.7264	23.6968	23.4844	23.2689	23.6448	23.6835	23.7596	23.8754	23.7911	23.7596	24.2316	23.5915	23.835	23.8647	23.4367	23.6509	23.7467	23.1964	23.4275	23.5289	22.9958	23.2634	23.6419	23.6792	23.5283	23.6713	23.2987	23.1049	23.628	23.3608	23.3346	23.463	23.4317	21.7074	23.9217	21.0549	23.957
E9QP10;Q6PDH4;A0A2I3BQU7;A0A2K6EDM4;Q6PDH4-2	E9QP10;Q6PDH4;A0A2I3BQU7	Ran-binding protein 3-like	Ranbp3l	tr|E9QP10|E9QP10_MOUSE Isoform of Q6PDH4, Ran-binding protein 3-like OS=Mus musculus OX=10090 GN=Ranbp3l PE=1 SV=2;sp|Q6PDH4|RNB3L_MOUSE Ran-binding protein 3-like OS=Mus musculus OX=10090 GN=Ranbp3l PE=1 SV=1;tr|A0A2I3BQU7|A0A2I3BQU7_MOUSE Isoform of Q6PD	728	10;10;7;3;2	10;10;7;3;2	10;10;7;3;2	22.4854	19.7265	20.7273	20.8885	20.7849	21.6808	22.2945	22.5008	21.1141	22.5931	21.6474	21.1943	19.8809	21.2908	21.7898	22.0061	23.7546	22.0533	23.1415	23.3846	20.9013	25.387	25.2296	25.6716	26.0577	25.9136	25.8587	23.4237	23.6587	23.742	25.5551	25.6984	25.3097	25.21	25.5631	25.7139	20.3478	21.7553	20.5063	21.4812	22.4084
E9QP49;G5E8Y6;Q99MS7-4;Q99MS7-5;Q99MS7-3;Q99MS7-2;Q99MS7	E9QP49;G5E8Y6;Q99MS7-4;Q99MS7-5;Q99MS7-3;Q99MS7-2;Q99MS7	EH domain-binding protein 1-like protein 1	Ehbp1l1	tr|E9QP49|E9QP49_MOUSE Isoform of Q99MS7, EH domain-binding protein 1-like protein 1 OS=Mus musculus OX=10090 GN=Ehbp1l1 PE=1 SV=1;tr|G5E8Y6|G5E8Y6_MOUSE Isoform of Q99MS7, EH domain-binding protein 1-like protein 1 OS=Mus musculus OX=10090 GN=Ehbp1l1 PE=1	729	10;9;9;9;9;9;9	10;9;9;9;9;9;9	10;9;9;9;9;9;9	23.8817	23.6782	23.7677	23.915	24.4097	24.063	23.7986	23.4876	23.8493	23.3893	23.3491	23.5486	23.759	24.1258	23.9182	23.3635	23.9315	23.7407	23.785	23.8683	24.1242	24.0011	23.4232	24.1648	23.8926	23.2515	23.8776	23.8239	24.4026	24.4106	23.7135	23.1609	24.0129	23.5937	23.5075	23.7925	24.4588	24.1481	24.4004	23.8823	24.3423
G5E8R3;E9QPD7;Q05920;A0A286YCC5	G5E8R3;E9QPD7;Q05920	Pyruvate carboxylase;Pyruvate carboxylase, mitochondrial	Pcx;Pc	tr|G5E8R3|G5E8R3_MOUSE Isoform of Q05920, Pyruvate carboxylase OS=Mus musculus OX=10090 GN=Pcx PE=1 SV=1;tr|E9QPD7|E9QPD7_MOUSE Isoform of Q05920, Pyruvate carboxylase OS=Mus musculus OX=10090 GN=Pcx PE=1 SV=1;sp|Q05920|PYC_MOUSE Pyruvate carboxylase, mito	730	86;86;85;11	86;86;85;11	85;85;84;11	34.6301	34.7198	34.7491	34.486	34.6929	34.9594	34.9073	34.9702	35.1888	34.4615	35.0802	34.1608	34.24	35.1203	34.9736	35.053	34.7631	34.9246	33.8179	34.0949	34.0717	33.8571	33.696	34.0584	33.9351	33.7379	33.9001	33.8564	33.9019	33.7139	33.8488	33.9431	33.7239	34.125	33.6964	34.0779	35.0054	34.7444	34.8041	34.1566	34.5558
E9QPI5;Q6A026	E9QPI5;Q6A026	Sister chromatid cohesion protein PDS5 homolog A	Pds5a	tr|E9QPI5|E9QPI5_MOUSE Isoform of Q6A026, Sister chromatid cohesion protein PDS5 homolog A OS=Mus musculus OX=10090 GN=Pds5a PE=1 SV=1;sp|Q6A026|PDS5A_MOUSE Sister chromatid cohesion protein PDS5 homolog A OS=Mus musculus OX=10090 GN=Pds5a PE=1 SV=3	731	35;35	35;35	30;30	27.4715	27.4855	27.4758	27.3103	27.2028	27.2193	27.3684	27.4591	27.4696	27.3308	27.2243	27.3517	27.6043	27.2759	27.2383	27.1789	27.4071	27.169	27.2975	27.3022	27.4424	27.7558	27.5846	27.694	27.6219	27.7864	27.3336	26.9129	27.0325	26.8555	27.3956	27.5674	27.5224	27.3226	27.4124	27.2923	27.4193	27.5222	27.5336	27.2181	27.0155
E9QQ96;Z4YJE4;H7BX05;A2AAJ9-2;A2AAJ9;A0A1W2P6H1	E9QQ96;Z4YJE4;H7BX05;A2AAJ9-2;A2AAJ9	Obscurin	Obscn	tr|E9QQ96|E9QQ96_MOUSE Isoform of A2AAJ9, Obscurin OS=Mus musculus OX=10090 GN=Obscn PE=1 SV=2;tr|Z4YJE4|Z4YJE4_MOUSE Isoform of A2AAJ9, Obscurin OS=Mus musculus OX=10090 GN=Obscn PE=1 SV=2;tr|H7BX05|H7BX05_MOUSE Isoform of A2AAJ9, Obscurin OS=Mus musculus	732	3;3;2;2;2;1	3;3;2;2;2;1	3;3;2;2;2;1	22.5452	23.2831	22.3353	22.8974	22.9196	23.158	22.9023	23.1146	23.1998	22.5887	23.4305	21.5421	20.8117	23.1211	22.5314	20.3115	19.9515	21.3633	22.7441	23.1219	19.7521	22.8593	21.3972	20.6562	20.6423	22.9009	22.6335	23.4021	23.0949	22.9476	23.0187	23.229	23.1144	21.6047	24.2503	23.4795	22.9823	23.1654	22.944	23.088	21.5442
F2Z438;F2Z420;Q91WC0;D6RCY6	F2Z438;F2Z420;Q91WC0;D6RCY6	Histone-lysine N-methyltransferase setd3	Setd3	tr|F2Z438|F2Z438_MOUSE Isoform of Q91WC0, Histone-lysine N-methyltransferase (Fragment) OS=Mus musculus OX=10090 GN=Setd3 PE=1 SV=1;tr|F2Z420|F2Z420_MOUSE Isoform of Q91WC0, Histone-lysine N-methyltransferase OS=Mus musculus OX=10090 GN=Setd3 PE=1 SV=1;sp|	733	2;2;2;1	2;2;2;1	2;2;2;1	21.6006	21.9709	22.0132	21.5756	21.5063	22.2975	21.7081	22.0689	22.1488	19.929	21.9745	21.8708	21.377	20.9199	20.3333	21.6562	20.8734	22.3508	21.706	21.5377	21.5031	21.8935	21.3317	21.4788	21.6796	21.2334	21.6785	21.5782	21.8281	20.9926	21.8806	21.6806	21.6253	21.6911	21.9065	21.7667	21.9848	21.7293	23.0194	21.5829	22.3243
F2Z456;Q9DCN2-2;Q9DCN2;A0A0A0MQM3	F2Z456;Q9DCN2-2;Q9DCN2;A0A0A0MQM3	NADH-cytochrome b5 reductase;NADH-cytochrome b5 reductase 3;NADH-cytochrome b5 reductase 3 membrane-bound form;NADH-cytochrome b5 reductase 3 soluble form	Cyb5r3	tr|F2Z456|F2Z456_MOUSE Isoform of Q9DCN2, NADH-cytochrome b5 reductase OS=Mus musculus OX=10090 GN=Cyb5r3 PE=1 SV=1;sp|Q9DCN2-2|NB5R3_MOUSE Isoform of Q9DCN2, Isoform 2 of NADH-cytochrome b5 reductase 3 OS=Mus musculus OX=10090 GN=Cyb5r3;sp|Q9DCN2|NB5R3_MO	734	6;6;6;5	6;6;6;5	6;6;6;5	23.2199	23.5366	23.286	23.5963	23.2532	23.3538	24.4625	23.5148	23.8221	24.8088	23.5212	25.0497	23.1522	23.451	23.9088	23.2026	23.0767	23.5238	22.6748	23.1093	23.6837	22.913	22.9965	22.5029	22.949	22.8485	22.9709	22.7078	23.3613	23.0864	23.0647	22.3199	22.8705	23.225	22.882	22.8605	24.9473	23.7967	23.6649	23.7576	23.9992
F2Z461	F2Z461	E3 ISG15--protein ligase Herc6	Herc6	sp|F2Z461|HERC6_MOUSE E3 ISG15--protein ligase Herc6 OS=Mus musculus OX=10090 GN=Herc6 PE=2 SV=1	736	9	9	9	21.2925	22.0523	19.8594	23.8079	24.2329	24.4568	21.5367	22.1058	20.3246	20.1623	22.2793	20.9579	24.3992	24.1076	23.7335	21.8147	21.8707	21.6535	23.873	24.3322	23.6606	20.9768	20.6271	22.3565	20.9552	20.8845	20.2156	23.3786	23.4917	23.2224	21.2972	21.0497	20.7214	22.2012	20.2282	21.6783	20.376	21.3596	21.8781	23.4929	23.8721
F6QL70;Q5M8M8;P47915;W4VSN7;A0A1L1SS27;A0A1L1SUN1;A0A1L1STJ3	F6QL70;Q5M8M8;P47915;W4VSN7;A0A1L1SS27;A0A1L1SUN1	60S ribosomal protein L29	Gm17669;Rpl29;Gm3550	tr|F6QL70|F6QL70_MOUSE 60S ribosomal protein L29 OS=Mus musculus OX=10090 GN=Gm17669 PE=3 SV=1;tr|Q5M8M8|Q5M8M8_MOUSE Isoform of P47915, 60S ribosomal protein L29 OS=Mus musculus OX=10090 GN=Rpl29 PE=1 SV=1;sp|P47915|RL29_MOUSE 60S ribosomal protein L29 OS	737	9;9;9;8;7;5;2	9;9;9;8;7;5;2	9;9;9;8;7;5;2	29.9786	30.1715	29.9083	29.9043	30.3725	29.971	29.8561	29.6322	29.8583	29.697	30.2822	29.663	29.8069	30.5009	30.4231	30.1089	29.9854	30.0377	29.6775	29.995	30.0387	29.4389	29.5787	29.885	29.4279	29.9146	29.7211	30.2149	29.5855	30.6662	29.4528	29.8759	29.9991	29.8371	29.4688	29.7806	30.2138	29.6163	29.7777	30.2743	30.772
F6R9G0	F6R9G0		Ep400	tr|F6R9G0|F6R9G0_MOUSE Isoform of Q8CHI8, E1A-binding protein p400 (Fragment) OS=Mus musculus OX=10090 GN=Ep400 PE=1 SV=1	739	4	3	3	22.3671	21.2965	21.1816	22.7585	22.2664	22.021	22.1559	21.4498	22.1533	21.5838	21.1058	21.1775	21.0351	20.5184	21.4512	22.2012	21.7372	22.0168	21.6768	20.5358	22.1329	21.4389	21.4786	21.626	21.3496	21.5062	22.5674	19.6104	22.0255	23.9395	22.8362	21.7444	22.0775	20.8413	21.5002	20.7732	22.7115	21.3764	20.6443	21.7786	21.8861
F6RJ39;Q9JIX8-4;Q9JIX8;B8JJ91;Q9JIX8-3;Q9JIX8-2;Q52KR6;B8JJ92;B8JJ90;B8JJ89;F6Q8C0	F6RJ39;Q9JIX8-4;Q9JIX8;B8JJ91;Q9JIX8-3;Q9JIX8-2;Q52KR6;B8JJ92	Apoptotic chromatin condensation inducer in the nucleus	Acin1	tr|F6RJ39|F6RJ39_MOUSE Isoform of Q9JIX8, Apoptotic chromatin condensation inducer in the nucleus (Fragment) OS=Mus musculus OX=10090 GN=Acin1 PE=1 SV=1;sp|Q9JIX8-4|ACINU_MOUSE Isoform of Q9JIX8, Isoform 4 of Apoptotic chromatin condensation inducer in the	740	30;30;30;19;19;19;18;18;5;5;2	30;30;30;19;19;19;18;18;5;5;2	30;30;30;19;19;19;18;18;5;5;2	27.4236	27.4934	27.6022	27.5341	27.4779	27.6265	27.1882	27.4084	27.4247	27.0623	27.1956	27.2467	26.9898	27.2208	27.439	27.0375	27.0019	27.5051	27.9285	27.8157	28.0987	27.7483	27.5795	28.0172	26.6874	26.7852	26.9254	26.9425	27.03	27.2353	26.893	26.8624	27.2813	27.0192	26.94	27.1671	26.9971	27.043	27.3295	26.9912	27.1315
F6RPJ9;Q9JHR7	F6RPJ9;Q9JHR7	Insulin-degrading enzyme	Ide	tr|F6RPJ9|F6RPJ9_MOUSE Isoform of Q9JHR7, Insulin-degrading enzyme (Fragment) OS=Mus musculus OX=10090 GN=Ide PE=1 SV=1;sp|Q9JHR7|IDE_MOUSE Insulin-degrading enzyme OS=Mus musculus OX=10090 GN=Ide PE=1 SV=1	741	5;5	5;5	5;5	23.7028	23.3691	23.1173	23.3123	23.4239	23.1542	23.4184	22.9575	23.4164	23.668	23.5242	24.9039	23.4844	23.9709	23.362	24.1822	23.3481	23.3047	23.0486	23.0753	23.3606	21.6593	23.3119	23.1442	21.6587	19.5933	23.3649	23.1775	23.8974	23.0292	23.2835	23.2102	23.2263	23.1125	23.3924	23.1875	23.2708	23.1196	23.2938	23.3386	22.9342
G3UVU9;F6VRF7;F6VMC4;Q9ERI5-2;Q9ERI5	G3UVU9;F6VRF7;F6VMC4;Q9ERI5-2;Q9ERI5	Bifunctional arginine demethylase and lysyl-hydroxylase JMJD6	Jmjd6	tr|G3UVU9|G3UVU9_MOUSE Isoform of Q9ERI5, Bifunctional arginine demethylase and lysyl-hydroxylase JMJD6 OS=Mus musculus OX=10090 GN=Jmjd6 PE=1 SV=1;tr|F6VRF7|F6VRF7_MOUSE Isoform of Q9ERI5, Bifunctional arginine demethylase and lysyl-hydroxylase JMJD6 (Fra	744	4;4;4;4;4	4;4;4;4;4	4;4;4;4;4	23.5323	23.723	23.389	23.0085	23.7588	23.6577	23.5179	23.5588	23.3985	23.2591	23.2373	23.6092	22.5737	23.5264	23.7529	23.397	23.3001	23.4134	23.2626	22.821	22.8377	22.8991	22.909	23.1917	22.6887	22.7775	22.7052	23.0487	23.6667	23.3028	22.7362	22.9213	22.6136	23.0677	22.8002	22.7265	22.8847	23.4078	23.1268	23.1889	23.2236
F6YY69;F6VW30;P68254-2;P68254	F6YY69;F6VW30;P68254-2;P68254	14-3-3 protein theta	Ywhaq	tr|F6YY69|F6YY69_MOUSE Isoform of P68254, 14-3-3 protein theta (Fragment) OS=Mus musculus OX=10090 GN=Ywhaq PE=1 SV=1;tr|F6VW30|F6VW30_MOUSE Isoform of P68254, 14-3-3 protein theta (Fragment) OS=Mus musculus OX=10090 GN=Ywhaq PE=1 SV=1;sp|P68254-2|1433T_MO	745	11;11;11;11	7;7;7;7	7;7;7;7	24.9206	23.6385	23.9201	24.5774	23.3793	24.6821	24.499	23.8546	24.6128	24.7142	23.7115	25.742	24.48	24.041	24.064	23.7442	24.3187	23.8558	24.8307	24.68	24.3299	24.6667	24.9222	25.0768	24.0314	24.0984	24.7746	23.5392	24.1483	24.1105	24.2887	23.687	24.2854	24.396	24.1975	24.7327	24.1232	23.8231	24.443	24.0389	23.965
F6WIU1;V9GXJ9;Q8VDQ9	F6WIU1;V9GXJ9;Q8VDQ9	Protein KRI1 homolog	Kri1	tr|F6WIU1|F6WIU1_MOUSE Isoform of Q8VDQ9, Protein KRI1 homolog OS=Mus musculus OX=10090 GN=Kri1 PE=1 SV=2;tr|V9GXJ9|V9GXJ9_MOUSE Isoform of Q8VDQ9, Protein KRI1 homolog OS=Mus musculus OX=10090 GN=Kri1 PE=1 SV=1;sp|Q8VDQ9|KRI1_MOUSE Protein KRI1 homolog OS	746	9;8;8	9;8;8	9;8;8	24.1116	24.434	24.3493	24.2165	24.5925	24.5627	24.1828	24.7566	24.4806	24.0396	24.2447	23.7762	24.2574	24.3178	23.4593	24.2996	24.0671	24.0339	25.1752	25.1222	24.9666	25.0895	24.7627	24.9156	24.3544	24.0468	23.772	23.6342	24.2025	24.3616	24.3461	24.379	24.0963	24.3744	24.2776	23.6906	23.9729	24.153	24.312	23.9973	24.0527
F6WL90;F6Q968	F6WL90		Sp100	tr|F6WL90|F6WL90_MOUSE Isoform of O35892, Nuclear autoantigen Sp-100 (Fragment) OS=Mus musculus OX=10090 GN=Sp100 PE=1 SV=1	748	8;3	3;3	3;3	22.1416	21.7993	22.211	22.4517	22.4574	22.3432	20.8715	20.9079	21.184	21.2451	21.4458	20.4409	22.2835	20.3054	22.2636	21.1506	20.1201	22.111	22.4437	22.9573	22.3225	20.8911	19.9636	21.6474	20.4273	20.755	20.1558	22.3533	20.8155	22.1539	21.7316	19.4929	20.8984	20.529	20.6927	21.263	21.1746	20.9007	21.086	22.3031	22.4017
F6WMJ3;Q8K4I3;A2AFJ8;H3BKQ0	F6WMJ3;Q8K4I3;A2AFJ8	Rho guanine nucleotide exchange factor 6	Arhgef6	tr|F6WMJ3|F6WMJ3_MOUSE Isoform of Q8K4I3, Rho guanine nucleotide exchange factor 6 OS=Mus musculus OX=10090 GN=Arhgef6 PE=1 SV=1;sp|Q8K4I3|ARHG6_MOUSE Rho guanine nucleotide exchange factor 6 OS=Mus musculus OX=10090 GN=Arhgef6 PE=1 SV=1;tr|A2AFJ8|A2AFJ8_M	749	31;31;21;9	28;28;19;9	17;17;13;8	26.3657	26.1565	26.1882	26.0459	25.9171	26.27	26.3295	26.3991	26.4451	26.0572	26.3457	26.4058	26.1879	26.2421	26.0182	26.4137	26.3829	26.4451	26.7378	26.3947	26.6967	26.9627	26.6518	27.0171	27.3541	27.2078	27.3744	27.0008	27.0564	27.5104	27.2799	27.3753	27.4082	27.2558	27.1653	27.4203	26.7582	26.7859	26.9775	26.4625	26.1555
F6XC25;Q8BRN9	F6XC25;Q8BRN9	Coiled-coil and C2 domain-containing protein 1B	Cc2d1b	tr|F6XC25|F6XC25_MOUSE Isoform of Q8BRN9, Coiled-coil and C2 domain-containing protein 1B (Fragment) OS=Mus musculus OX=10090 GN=Cc2d1b PE=1 SV=1;sp|Q8BRN9|C2D1B_MOUSE Coiled-coil and C2 domain-containing protein 1B OS=Mus musculus OX=10090 GN=Cc2d1b PE=1	751	15;15	15;15	15;15	24.9778	24.8018	25.1964	24.8155	25.1018	24.9604	25.1026	25.1063	25.0702	24.6871	24.7149	24.8671	24.3077	24.8532	25.0229	24.574	24.8089	25.176	24.6381	24.6322	24.9349	25.0388	24.8873	25.2631	24.8108	24.7897	24.8728	24.9231	24.8438	25.2013	25.0005	25.079	25.185	25.1336	25.2314	25.0247	25.0886	25.2062	25.3858	25.1063	25.2141
F6YRW4;P59997;H3BLD4	F6YRW4;P59997	Lysine-specific demethylase 2A	Kdm2a	tr|F6YRW4|F6YRW4_MOUSE Isoform of P59997, F-box and leucine-rich repeat protein 11 OS=Mus musculus OX=10090 GN=Kdm2a PE=1 SV=2;sp|P59997|KDM2A_MOUSE Lysine-specific demethylase 2A OS=Mus musculus OX=10090 GN=Kdm2a PE=1 SV=2	755	5;5;1	5;5;1	5;5;1	19.9822	20.7733	22.7084	21.4346	20.235	19.4703	21.8253	22.508	20.1389	21.6121	22.5992	22.6115	20.0706	21.7619	20.6249	20.9915	22.4567	22.7061	23.0646	22.6826	22.7844	22.8359	21.851	22.8056	22.1509	21.2759	22.648	21.401	22.4999	22.7515	21.1521	21.3914	22.7313	22.4439	22.5236	22.7504	21.1332	20.5	20.9621	20.9763	22.8047
F6YVP7;P62270;A0A1Y7VKY1;S4R1N6	F6YVP7;P62270;A0A1Y7VKY1;S4R1N6	40S ribosomal protein S18	Gm10260;Rps18	tr|F6YVP7|F6YVP7_MOUSE Uncharacterized protein OS=Mus musculus OX=10090 GN=Gm10260 PE=3 SV=2;sp|P62270|RS18_MOUSE 40S ribosomal protein S18 OS=Mus musculus OX=10090 GN=Rps18 PE=1 SV=3;tr|A0A1Y7VKY1|A0A1Y7VKY1_MOUSE MCG116671 OS=Mus musculus OX=10090 GN=Gm1	756	22;22;20;18	22;22;20;18	22;22;20;18	30.4551	30.3895	30.5895	30.2353	30.7039	30.6522	30.2674	30.4051	30.453	30.3543	30.1635	30.4464	29.985	30.7097	30.9091	30.2197	30.3189	30.4106	29.9775	29.8042	30.2984	29.5439	29.689	30.0969	29.6343	29.6231	29.9521	29.9606	30.0852	30.3708	29.6804	29.757	30.3613	29.942	29.8451	30.1475	30.2275	30.4465	30.5682	30.4326	30.8624
F6Z6C6;P56477;E9Q5T2;A0A0N4SVY5	F6Z6C6;P56477	Interferon regulatory factor 5	Irf5	tr|F6Z6C6|F6Z6C6_MOUSE Isoform of P56477, Interferon regulatory factor 5 OS=Mus musculus OX=10090 GN=Irf5 PE=1 SV=2;sp|P56477|IRF5_MOUSE Interferon regulatory factor 5 OS=Mus musculus OX=10090 GN=Irf5 PE=1 SV=1	757	7;7;2;2	7;7;2;2	7;7;2;2	23.3408	21.3511	23	23.3242	23.0521	23.8137	21.3883	23.2211	23.4551	23.0483	23.1326	23.3122	23.5165	23.7363	23.2225	21.0484	23.4336	23.2623	23.8279	23.6727	23.3882	20.898	21.1353	23.6612	23.9539	19.5227	23.5624	23.9776	24.0264	23.7004	23.6646	21.0362	23.4616	23.7254	20.638	23.5986	23.698	21.5544	23.4778	23.6946	23.3156
F6ZBR8;G5E8J8;O88286-2;O88286-3;O88286	F6ZBR8;G5E8J8;O88286-2;O88286-3;O88286	Protein Wiz	Wiz	tr|F6ZBR8|F6ZBR8_MOUSE Isoform of O88286, Protein Wiz (Fragment) OS=Mus musculus OX=10090 GN=Wiz PE=1 SV=1;tr|G5E8J8|G5E8J8_MOUSE Isoform of O88286, MCG14253, isoform CRA_a OS=Mus musculus OX=10090 GN=Wiz PE=1 SV=1;sp|O88286-2|WIZ_MOUSE Isoform of O88286,	758	7;6;6;6;6	7;6;6;6;6	7;6;6;6;6	23.7651	23.8429	23.987	23.4395	23.894	24.4208	23.6907	24.3663	23.8627	24.1678	23.6572	23.7947	22.8322	23.3729	23.707	23.3471	23.1622	23.4009	23.4679	23.5743	24.3846	24.0714	23.4941	24.553	23.2148	23.4606	22.8576	23.3116	22.9082	22.8584	22.955	22.51	22.9671	23.0179	22.8367	22.8916	22.9524	22.9246	23.1352	23.0021	23.9596
F6ZQA3	F6ZQA3		Numa1	tr|F6ZQA3|F6ZQA3_MOUSE Isoform of E9Q7G0, Nuclear mitotic apparatus protein 1 (Fragment) OS=Mus musculus OX=10090 GN=Numa1 PE=1 SV=1	759	34	4	4	22.9842	22.9892	20.1825	20.6515	22.4077	22.8254	23.0659	22.8709	23.2293	21.4635	20.6728	22.598	21.7582	20.2708	22.5427	22.4646	22.333	21.3066	23.1241	23.2853	23.2594	24.3855	24.2618	23.5791	22.5928	21.7175	22.8513	20.8161	20.0326	22.0273	21.4467	21.275	22.5781	20.6165	22.2968	19.9183	21.1705	23.2078	22.9371	20.7933	22.8025
F7BX26;Q60676	F7BX26;Q60676	Serine/threonine-protein phosphatase;Serine/threonine-protein phosphatase 5	Ppp5c	tr|F7BX26|F7BX26_MOUSE Isoform of Q60676, Serine/threonine-protein phosphatase (Fragment) OS=Mus musculus OX=10090 GN=Ppp5c PE=1 SV=1;sp|Q60676|PPP5_MOUSE Serine/threonine-protein phosphatase 5 OS=Mus musculus OX=10090 GN=Ppp5c PE=1 SV=3	763	4;4	4;4	4;4	22.6833	22.0231	22.1575	22.2784	22.829	22.3237	22.3802	22.2533	22.5734	22.3635	22.3887	23.3232	22.0436	22.1961	22.5028	22.1476	22.1626	22.138	22.0645	22.2043	22.3898	22.0388	22.5615	21.8441	22.085	21.9713	22.2617	22.034	22.3099	22.5254	22.2509	22.1061	22.4072	22.2231	22.2223	22.0059	22.4107	22.2198	22.4779	22.1121	22.1192
F7D5L2;Q99J09	F7D5L2;Q99J09	Methylosome protein 50	Wdr77	tr|F7D5L2|F7D5L2_MOUSE Isoform of Q99J09, Methylosome protein 50 (Fragment) OS=Mus musculus OX=10090 GN=Wdr77 PE=1 SV=1;sp|Q99J09|MEP50_MOUSE Methylosome protein 50 OS=Mus musculus OX=10090 GN=Wdr77 PE=1 SV=1	764	4;4	4;4	4;4	20.5133	23.0503	22.9175	23.0846	20.8809	22.2984	22.8575	22.9614	20.3364	23.055	23.0143	24.4435	20.4793	19.8467	21.2448	22.8911	20.4334	22.9132	23.0147	22.7998	23.0093	22.8512	23.0047	23.0551	22.8324	20.3582	23.0371	23.2058	22.9035	22.9703	22.9767	21.3687	23.2584	22.7716	23.0381	23.1912	23.0294	23.0307	22.9973	23.2151	21.9425
F7DBB3;F7CVJ5;Q3URZ6	F7DBB3;F7CVJ5		Ahnak2	tr|F7DBB3|F7DBB3_MOUSE Isoform of E9PYB0, AHNAK nucleoprotein 2 (Fragment) OS=Mus musculus OX=10090 GN=Ahnak2 PE=1 SV=1;tr|F7CVJ5|F7CVJ5_MOUSE Isoform of E9PYB0, AHNAK nucleoprotein 2 (Fragment) OS=Mus musculus OX=10090 GN=Ahnak2 PE=1 SV=1	765	13;12;1	13;12;1	2;1;1	25.0279	24.7759	24.7753	23.7696	24.8495	24.5035	24.8818	24.2379	24.871	24.3902	24.2568	25.0803	25.8735	26.0654	26.6301	26.545	26.1294	26.5159	24.5882	25.5347	25.9185	25.5347	25.1041	25.9003	27.3862	26.8157	27.5444	27.1694	27.537	27.2665	27.5921	27.0034	27.1479	27.3691	27.2991	27.3154	25.4977	25.1912	24.8415	24.6112	25.2953
F8VPK0;A0A286YCU6;A0A286YDT1;A0A286YD75	F8VPK0		Ttc37	tr|F8VPK0|F8VPK0_MOUSE Tetratricopeptide repeat domain 37 OS=Mus musculus OX=10090 GN=Ttc37 PE=1 SV=1	766	10;3;1;1	10;3;1;1	10;3;1;1	23.7984	23.7583	23.7148	23.9183	23.5054	24.0153	24.2476	24.3008	24.0042	24.1948	24.0804	23.9858	24.4768	24.1241	23.4316	24.1204	24.4754	23.9503	24.2523	24.1737	23.5364	24.5949	24.4246	24.1171	24.562	24.7965	23.8299	24.025	24.2055	23.394	24.4146	24.6253	24.1274	24.126	24.3555	23.9861	23.9508	24.2359	23.9444	23.9336	23.1862
V9GXP8;F8VPM7;Q99MI1-2;Q99MI1;V9GWT6;V9GXH3;V9GXF0;V9GX53;Q99MI1-4;V9GXL1	V9GXP8;F8VPM7;Q99MI1-2;Q99MI1;V9GWT6;V9GXH3;V9GXF0;V9GX53	ELKS/Rab6-interacting/CAST family member 1	Erc1	tr|V9GXP8|V9GXP8_MOUSE Isoform of Q99MI1, ELKS/Rab6-interacting/CAST family member 1 OS=Mus musculus OX=10090 GN=Erc1 PE=1 SV=1;tr|F8VPM7|F8VPM7_MOUSE Isoform of Q99MI1, ELKS/Rab6-interacting/CAST family member 1 OS=Mus musculus OX=10090 GN=Erc1 PE=1 SV=1;	767	7;7;7;7;6;6;6;4;2;1	7;7;7;7;6;6;6;4;2;1	6;6;6;6;5;5;5;3;2;1	20.6916	21.5631	21.5715	20.6213	23.643	20.6166	23.3473	23.3299	21.2876	20.7685	20.9559	23.4061	23.8219	19.705	23.3877	21.5471	22.9184	23.8965	23.507	23.6593	23.8361	22.9365	22.7954	23.4319	23.6897	23.4271	24.1208	23.9131	24.0434	24.5406	23.4656	23.4747	23.5372	23.8701	23.4509	23.8156	21.1467	21.3832	23.1473	20.4916	21.4699
F8VPQ2;Q8BY40;E9Q9V1	F8VPQ2;Q8BY40		Arid4a	tr|F8VPQ2|F8VPQ2_MOUSE AT-rich interactive domain 4A (RBP1-like) OS=Mus musculus OX=10090 GN=Arid4a PE=1 SV=1;tr|Q8BY40|Q8BY40_MOUSE Isoform of F8VPQ2, AT-rich interactive domain 4A (RBP1-like) (Fragment) OS=Mus musculus OX=10090 GN=Arid4a PE=1 SV=1	768	5;3;1	5;3;1	5;3;1	21.2284	21.1076	21.3227	21.7146	21.772	21.5229	21.2821	21.3366	21.4166	21.0084	21.8084	21.4716	19.9983	20.7682	20.3162	20.6963	20.703	21.194	22.1129	21.6246	22.3807	22.6853	21.843	22.0696	21.0696	20.1321	21.8048	21.2298	21.3551	21.0832	21.1343	20.6338	21.5822	21.9836	21.2962	21.1492	22.5886	21.037	20.8843	21.4559	21.9299
F8VQ05;A0A0J9YUH4;F6Q1V8;A0A0J9YTS1;A0A0J9YU33;E9Q8I9-3;A0A0J9YUJ6	F8VQ05		Fryl	tr|F8VQ05|F8VQ05_MOUSE FRY-like transcription coactivator OS=Mus musculus OX=10090 GN=Fryl PE=1 SV=1	769	19;7;5;5;2;2;1	19;7;5;5;2;2;1	17;7;3;5;2;0;1	23.2593	23.0088	23.0066	23.3198	23.6193	23.0007	23.338	23.1452	23.321	23.3881	23.4785	23.0047	25.2325	23.6392	22.8556	23.3171	23.9038	23.618	24.7245	25.1686	23.9299	24.9494	25.0493	23.7729	24.5064	25.093	24.5871	23.7986	24.0077	23.3578	24.5183	24.6942	24.3631	24.298	24.4016	23.5976	22.9558	23.4534	23.3422	23.7849	22.6206
F8VQ28;Q8VI36-2;Q8VI36;A0A0J9YV30;A0A1D5RMM8	F8VQ28;Q8VI36-2;Q8VI36;A0A0J9YV30	Paxillin	Pxn	tr|F8VQ28|F8VQ28_MOUSE Isoform of Q8VI36, Paxillin OS=Mus musculus OX=10090 GN=Pxn PE=1 SV=1;sp|Q8VI36-2|PAXI_MOUSE Isoform of Q8VI36, Isoform Alpha of Paxillin OS=Mus musculus OX=10090 GN=Pxn;sp|Q8VI36|PAXI_MOUSE Paxillin OS=Mus musculus OX=10090 GN=Pxn P	770	7;7;7;6;3	7;7;7;6;3	7;7;7;6;3	24.4935	24.2721	24.1561	24.4828	24.1788	24.1051	24.2818	24.1447	24.3761	24.8974	24.1906	24.9012	24.3992	24.4848	24.2499	24.517	24.5134	24.2219	24.8738	24.8945	24.7584	24.9384	24.9383	24.595	26.0987	24.9523	25.9311	25.6788	26.4298	25.4686	26.2326	25.1231	25.9107	25.4215	26.2898	25.4231	24.0656	23.7157	24.0418	24.4829	24.5733
F8VQ29;A0A0A6YXJ2;Q3UQP1	F8VQ29;A0A0A6YXJ2		Iqgap3	tr|F8VQ29|F8VQ29_MOUSE IQ motif-containing GTPase-activating protein 3 OS=Mus musculus OX=10090 GN=Iqgap3 PE=1 SV=1;tr|A0A0A6YXJ2|A0A0A6YXJ2_MOUSE Isoform of F8VQ29, IQ motif-containing GTPase-activating protein 3 OS=Mus musculus OX=10090 GN=Iqgap3 PE=1 SV	771	14;8;4	13;8;3	13;8;3	23.7126	23.9825	23.8379	22.989	23.1016	23.1047	24.1096	24.1217	23.7897	24.2628	24.1623	23.5978	25.0366	23.5491	23.5388	24.2025	24.9029	23.7858	23.483	24.392	22.5486	25.1687	25.2934	23.8961	23.827	24.4373	22.8666	23.3002	23.2153	20.8628	23.7894	23.8149	23.1147	23.8922	24.0297	23.3957	24.9194	25.3676	23.9609	23.8675	23.8355
F8VQ93;Q8VDD9;F6X674;E9Q2N1;Q921C3-2;Q921C3	F8VQ93;Q8VDD9	PH-interacting protein	Phip	tr|F8VQ93|F8VQ93_MOUSE Isoform of Q8VDD9, PH-interacting protein OS=Mus musculus OX=10090 GN=Phip PE=1 SV=1;sp|Q8VDD9|PHIP_MOUSE PH-interacting protein OS=Mus musculus OX=10090 GN=Phip PE=1 SV=2	772	3;3;1;1;1;1	3;3;1;1;1;1	3;3;1;1;1;1	21.1874	21.2965	21.3093	22.2834	21.3449	21.8235	20.2644	19.8153	22.2717	19.9514	20.6538	22.0971	22.229	21.772	21.2451	20.9991	20.5907	20.1219	22.1883	22.1199	20.5058	22.4988	22.5161	20.173	19.8083	21.7244	20.7111	20.5992	22.3229	20.2504	22.3022	21.1295	22.1632	21.0847	20.6357	20.6863	21.9307	20.0006	20.8483	23.5761	20.5362
F8VQC1;E9Q740	F8VQC1;E9Q740	Signal recognition particle subunit SRP72	Srp72	tr|F8VQC1|F8VQC1_MOUSE Signal recognition particle subunit SRP72 OS=Mus musculus OX=10090 GN=Srp72 PE=1 SV=1;tr|E9Q740|E9Q740_MOUSE Isoform of F8VQC1, Signal recognition particle subunit SRP72 OS=Mus musculus OX=10090 GN=Srp72 PE=1 SV=1	773	19;18	19;18	19;18	26.6002	26.5214	26.6258	26.3599	26.6063	26.6116	26.4148	26.412	26.4497	26.3145	26.1827	26.4236	26.3163	26.4876	26.8225	26.5331	26.4754	26.5092	26.4414	26.3877	26.6484	26.4825	26.3456	26.6492	26.2216	26.3134	26.3012	26.2663	26.2915	26.3897	26.2685	26.1783	26.6462	26.3081	26.3199	26.4393	26.4785	26.6938	26.6494	26.4869	26.5603
F8VQC9;Q8BTY2;A0A286YDJ7;A0A286YDX4;A0A286YD88;A0A286YED8;A0A286YCH3;A0A286YDA9;A0A286YCS4;A0A286YD14;A0A286YD46;Q8BTY2-2;A0A286YCQ1;A0A286YCE1;A0A286YDZ8;A0A286YDB4;A0A286YCU2;A0A286YCX8;A0A286YDK8;A0A286YDR1;B1AWV9;Q8JZR6-2;Q5DTL9-2;Q8JZR6;Q5DTL9	F8VQC9;Q8BTY2;A0A286YDJ7;A0A286YDX4;A0A286YD88;A0A286YED8;A0A286YCH3;A0A286YDA9;A0A286YCS4;A0A286YD14;A0A286YD46;Q8BTY2-2;A0A286YCQ1;A0A286YCE1;A0A286YDZ8;A0A286YDB4;A0A286YCU2;A0A286YCX8;A0A286YDK8	Anion exchange protein;Sodium bicarbonate cotransporter 3	Slc4a7	tr|F8VQC9|F8VQC9_MOUSE Isoform of Q8BTY2, Anion exchange protein OS=Mus musculus OX=10090 GN=Slc4a7 PE=1 SV=1;sp|Q8BTY2|S4A7_MOUSE Sodium bicarbonate cotransporter 3 OS=Mus musculus OX=10090 GN=Slc4a7 PE=1 SV=2;tr|A0A286YDJ7|A0A286YDJ7_MOUSE Isoform of Q8B	774	7;7;6;6;6;6;6;6;6;6;6;6;5;5;5;5;5;5;5;2;1;1;1;1;1	7;7;6;6;6;6;6;6;6;6;6;6;5;5;5;5;5;5;5;2;1;1;1;1;1	7;7;6;6;6;6;6;6;6;6;6;6;5;5;5;5;5;5;5;2;1;1;1;1;1	23.1848	22.237	22.6428	23.5881	22.5057	22.8797	23.7316	23.5603	23.4535	23.216	23.6057	23.927	23.3246	23.6218	23.3761	22.7215	23.9121	22.3829	23.9109	23.4044	22.1564	23.938	24.1162	23.195	23.2459	22.971	23.1556	22.6879	23.1128	22.053	23.4897	22.8521	23.5109	22.9909	23.546	23.0745	24.0358	24.2623	23.7448	24.006	22.3654
F8WGM5;Q64324;A0A140LJH9;A0A140LHM1;A0A140LJ60	F8WGM5;Q64324	Syntaxin-binding protein 2	Stxbp2	tr|F8WGM5|F8WGM5_MOUSE Isoform of Q64324, Syntaxin-binding protein 2 (Fragment) OS=Mus musculus OX=10090 GN=Stxbp2 PE=1 SV=1;sp|Q64324|STXB2_MOUSE Syntaxin-binding protein 2 OS=Mus musculus OX=10090 GN=Stxbp2 PE=1 SV=1	775	15;15;2;1;1	15;15;2;1;1	15;15;2;1;1	24.7469	24.545	24.1077	24.5999	24.2387	24.6775	24.8663	25.0239	24.8705	25.1201	24.5569	24.7753	24.9865	24.2836	24.2727	24.6139	24.7713	24.1826	25.0314	25.0262	24.698	25.4004	25.2265	25.0296	25.51	25.9322	25.1434	24.7408	25.0675	24.3446	25.4305	25.5067	25.3736	25.2986	25.3371	25.0434	24.9482	25.2324	24.9983	24.4413	24.1903
F8WHZ9;F8WGR0;Q9QYC0-2;Q9QYC0;E9Q1K3;F6RDR0;A0A0J9YVI4;F6V4G5	F8WHZ9;F8WGR0;Q9QYC0-2;Q9QYC0;E9Q1K3;F6RDR0	Alpha-adducin	Add1	tr|F8WHZ9|F8WHZ9_MOUSE Isoform of Q9QYC0, Alpha-adducin OS=Mus musculus OX=10090 GN=Add1 PE=1 SV=1;tr|F8WGR0|F8WGR0_MOUSE Isoform of Q9QYC0, Alpha-adducin OS=Mus musculus OX=10090 GN=Add1 PE=1 SV=1;sp|Q9QYC0-2|ADDA_MOUSE Isoform of Q9QYC0, Isoform 2 of Alp	776	6;6;6;6;5;3;2;1	6;6;6;6;5;3;2;1	6;6;6;6;5;3;2;1	23.6224	23.6042	23.7318	23.2277	23.4747	23.5221	23.4728	23.854	23.6204	23.4649	23.547	23.5866	23.1758	23.4694	23.7137	23.6544	23.7304	23.8863	23.1209	23.4524	23.4338	24.2274	23.5399	24.3915	24.0027	23.5913	23.6567	23.3955	23.385	23.312	23.5703	23.5055	23.9616	23.9381	23.6742	23.5138	24.1041	24.3607	23.7753	23.3778	23.5901
Q8C214;F8WGT2;Q8BRG8-3;Q8BRG8-2;Q8BRG8	Q8C214;F8WGT2;Q8BRG8-3;Q8BRG8-2;Q8BRG8	Transmembrane protein 209	Tmem209	tr|Q8C214|Q8C214_MOUSE Isoform of Q8BRG8, Transmembrane protein 209 OS=Mus musculus OX=10090 GN=Tmem209 PE=1 SV=1;tr|F8WGT2|F8WGT2_MOUSE Isoform of Q8BRG8, Transmembrane protein 209 OS=Mus musculus OX=10090 GN=Tmem209 PE=1 SV=1;sp|Q8BRG8-3|TM209_MOUSE Isof	778	5;5;5;5;5	5;5;5;5;5	5;5;5;5;5	22.7369	22.6819	22.7575	22.6937	22.556	22.5178	22.5134	22.4222	22.3526	22.9198	22.5005	22.4484	24.4348	22.9594	21.47	21.3267	22.7294	22.6936	23.3448	23.4847	23.0291	23.4	23.8015	22.8292	23.2416	23.3624	22.893	22.9156	23.0373	22.968	23.3531	23.9247	22.7995	22.8139	22.8935	22.8867	22.1231	22.8008	22.4147	20.99	23.0368
F8WGW3;Q497V5;Q497V5-2	F8WGW3;Q497V5;Q497V5-2	S1 RNA-binding domain-containing protein 1	Srbd1	tr|F8WGW3|F8WGW3_MOUSE Isoform of Q497V5, S1 RNA-binding domain-containing protein 1 OS=Mus musculus OX=10090 GN=Srbd1 PE=1 SV=1;sp|Q497V5|SRBD1_MOUSE S1 RNA-binding domain-containing protein 1 OS=Mus musculus OX=10090 GN=Srbd1 PE=2 SV=2;sp|Q497V5-2|SRBD1_	779	8;8;6	8;8;6	8;8;6	24.7619	24.5882	24.2909	24.4332	24.8759	24.7476	25.127	24.7044	24.5361	24.725	24.6436	25.0909	25.538	25.0906	24.5597	24.6021	25.3373	24.3663	24.5172	24.9793	24.1783	25.6843	25.3111	24.8279	25.3252	25.4938	24.5479	24.5571	24.3372	24.058	25.1005	24.9934	24.8419	24.6296	24.8428	24.1738	24.2043	24.431	24.1835	24.0489	24.5919
F8WH69;Q09014;S4R293	F8WH69;Q09014;S4R293	Neutrophil cytosol factor 1	Ncf1	tr|F8WH69|F8WH69_MOUSE Isoform of Q09014, Neutrophil cytosol factor 1 OS=Mus musculus OX=10090 GN=Ncf1 PE=1 SV=1;sp|Q09014|NCF1_MOUSE Neutrophil cytosol factor 1 OS=Mus musculus OX=10090 GN=Ncf1 PE=1 SV=3;tr|S4R293|S4R293_MOUSE Isoform of Q09014, Neutrophi	781	21;21;20	21;21;20	21;21;20	27.0299	27.0964	26.9126	26.8974	26.8491	26.791	26.9956	26.9241	26.8751	27.0633	27.0957	26.711	27.2515	26.7343	26.7791	27.0558	26.8324	26.8805	27.181	27.399	27.1209	27.4498	27.0607	27.1305	27.4338	27.5657	27.1216	27.2736	27.4558	26.9308	27.4373	27.4858	27.1148	27.3254	27.2976	27.1869	27.3172	27.2085	27.0874	27.1132	27.12
F8WHM5;Q61543;F6RSH1;E9PWD8	F8WHM5;Q61543	Golgi apparatus protein 1	Glg1	tr|F8WHM5|F8WHM5_MOUSE Isoform of Q61543, Golgi apparatus protein 1 (Fragment) OS=Mus musculus OX=10090 GN=Glg1 PE=1 SV=1;sp|Q61543|GSLG1_MOUSE Golgi apparatus protein 1 OS=Mus musculus OX=10090 GN=Glg1 PE=1 SV=1	783	18;18;7;2	18;18;7;2	18;18;7;2	25.1556	25.2529	25.4654	24.5991	25.0343	24.2931	25.0134	24.9542	25.1807	24.6189	25.3369	25.7759	24.679	24.8282	24.9874	24.9301	24.7206	25.6622	24.0308	24.5328	24.794	23.9316	24.7953	24.8105	23.9869	23.8052	25.0498	24.0249	24.6804	24.6942	23.7822	23.5231	24.3268	23.9301	24.0906	24.4574	25.281	24.6687	25.5634	25.2723	25.741
F8WHP8;P56135	F8WHP8;P56135	ATP synthase subunit f, mitochondrial	Atp5j2	tr|F8WHP8|F8WHP8_MOUSE Isoform of P56135, ATP synthase subunit f, mitochondrial OS=Mus musculus OX=10090 GN=Atp5j2 PE=1 SV=1;sp|P56135|ATPK_MOUSE ATP synthase subunit f, mitochondrial OS=Mus musculus OX=10090 GN=Atp5j2 PE=1 SV=3	784	2;2	2;2	2;2	21.0596	22.2703	22.5669	21.6813	21.4638	22.0277	23.4467	22.9903	22.27	23.6786	22.5476	22.6989	21.8814	21.8607	20.457	20.6193	20.1789	20.2046	20.7076	21.5361	21.9022	22.7676	22.1035	20.3853	21.8799	20.6914	21.9815	21.1034	21.051	20.8683	22.38	22.0823	21.9038	22.9737	22.4075	21.8317	23.4979	22.3172	21.6558	21.1066	21.8386
F8WHU5;Q4VA53;Q4VA53-3;Q4VA53-2	F8WHU5;Q4VA53;Q4VA53-3;Q4VA53-2	Sister chromatid cohesion protein PDS5 homolog B	Pds5b	tr|F8WHU5|F8WHU5_MOUSE Isoform of Q4VA53, Sister chromatid cohesion protein PDS5 homolog B OS=Mus musculus OX=10090 GN=Pds5b PE=1 SV=1;sp|Q4VA53|PDS5B_MOUSE Sister chromatid cohesion protein PDS5 homolog B OS=Mus musculus OX=10090 GN=Pds5b PE=1 SV=1;sp|Q4V	785	20;20;20;10	16;16;16;9	16;16;16;9	25.7123	25.4191	25.7293	25.2868	25.5225	25.5809	25.6422	25.6189	25.6357	25.3672	25.2674	25.5295	25.8262	25.5651	25.3363	25.2978	25.4978	25.5834	25.8132	25.6995	25.8435	25.9672	25.8778	25.8981	25.7704	26.0219	25.5461	24.9777	25.2721	25.2838	25.5254	25.8938	25.7335	25.4292	25.5906	25.539	25.5144	25.7507	25.7726	25.268	25.6684
F8WHY8;Q8K4B0;E9PX23	F8WHY8;Q8K4B0;E9PX23	Metastasis-associated protein MTA1	Mta1	tr|F8WHY8|F8WHY8_MOUSE Isoform of Q8K4B0, Metastasis-associated protein MTA1 OS=Mus musculus OX=10090 GN=Mta1 PE=1 SV=1;sp|Q8K4B0|MTA1_MOUSE Metastasis-associated protein MTA1 OS=Mus musculus OX=10090 GN=Mta1 PE=1 SV=1;tr|E9PX23|E9PX23_MOUSE Isoform of Q8K	787	18;18;17	15;15;14	12;12;11	25.4413	25.3286	25.5926	25.2671	25.2201	25.5053	25.3379	25.5104	25.5292	25.29	25.3763	25.1481	24.8953	24.9976	25.0694	24.9927	24.8951	25.0968	25.6469	25.4398	25.6886	25.7605	25.4504	25.9264	25.2605	24.9583	25.0341	24.8624	24.8861	24.6259	25.1712	25.1484	25.3564	25.2261	25.1614	25.3687	24.9453	25.1793	25.3322	24.8299	24.9974
F8WI22;A0A087WRN1;A0A087WQA0;Q8K019-3;A0A087WRF8	F8WI22;A0A087WRN1;A0A087WQA0;Q8K019-3	Bcl-2-associated transcription factor 1	Bclaf1	tr|F8WI22|F8WI22_MOUSE Isoform of Q8K019, Bcl-2-associated transcription factor 1 OS=Mus musculus OX=10090 GN=Bclaf1 PE=1 SV=1;tr|A0A087WRN1|A0A087WRN1_MOUSE Isoform of Q8K019, Bcl-2-associated transcription factor 1 (Fragment) OS=Mus musculus OX=10090 GN=	788	27;26;23;23;1	1;1;0;0;0	1;1;0;0;0	21.4204	23.5917	21.2313	23.0784	23.4785	23.4817	23.3365	23.4886	22.8137	19.8722	21.2973	21.0771	20.9302	23.4116	21.0409	22.1662	20.8737	21.6245	23.3156	23.4947	21.7741	23.5372	23.0968	20.7875	23.1368	21.5469	20.7584	20.9633	21.2438	21.4703	23.1313	23.2354	21.6135	23.25	23.3627	21.1382	23.3703	23.2835	23.5648	20.6991	20.3361
F8WIB1;P61211;E9Q006	F8WIB1;P61211	ADP-ribosylation factor-like protein 1	Arl1	tr|F8WIB1|F8WIB1_MOUSE Isoform of P61211, ADP-ribosylation factor-like protein 1 (Fragment) OS=Mus musculus OX=10090 GN=Arl1 PE=1 SV=1;sp|P61211|ARL1_MOUSE ADP-ribosylation factor-like protein 1 OS=Mus musculus OX=10090 GN=Arl1 PE=1 SV=1	790	6;6;1	6;6;1	6;6;1	25.3467	25.2859	25.1967	25.0745	24.9977	25.1834	25.1279	24.8396	25.2056	25.0583	24.9382	24.9451	25.4129	25.1519	25.2204	25.2543	25.084	25.2228	24.9318	25.4388	25.1742	25.4667	25.2102	25.3482	25.4608	25.6468	25.0891	25.2198	25.2287	24.6163	25.4768	25.4027	25.1287	25.1938	25.4645	25.4119	25.2201	24.9905	25.03	24.9866	25.1634
F8WIE5;Q69ZR2	F8WIE5;Q69ZR2	E3 ubiquitin-protein ligase HECTD1	Hectd1	tr|F8WIE5|F8WIE5_MOUSE Isoform of Q69ZR2, E3 ubiquitin-protein ligase HECTD1 OS=Mus musculus OX=10090 GN=Hectd1 PE=1 SV=1;sp|Q69ZR2|HECD1_MOUSE E3 ubiquitin-protein ligase HECTD1 OS=Mus musculus OX=10090 GN=Hectd1 PE=1 SV=2	791	8;7	8;7	8;7	20.4358	20.89	20.0237	20.3417	20.9612	23.6225	20.9803	21.4839	23.733	23.487	21.6221	20.6936	21.7622	20.5978	20.0395	20.753	23.6447	21.8196	20.8239	23.6048	23.647	23.4854	23.3966	20.9662	23.247	23.5866	21.8414	21.5278	21.0297	22.038	23.5369	21.9437	20.9021	23.5683	23.5287	23.6687	20.3687	21.7136	23.7252	21.026	20.7376
F8WIK0;Q8WTY4;F7BWP1;E0CYY1	F8WIK0;Q8WTY4;F7BWP1	Anamorsin	Ciapin1	tr|F8WIK0|F8WIK0_MOUSE Isoform of Q8WTY4, Anamorsin OS=Mus musculus OX=10090 GN=Ciapin1 PE=1 SV=2;sp|Q8WTY4|CPIN1_MOUSE Anamorsin OS=Mus musculus OX=10090 GN=Ciapin1 PE=1 SV=1;tr|F7BWP1|F7BWP1_MOUSE Isoform of Q8WTY4, Anamorsin (Fragment) OS=Mus musculus O	792	4;4;3;1	4;4;3;1	4;4;3;1	21.5856	21.0566	21.004	22.5631	22.1394	21.4262	22.54	22.6479	20.5847	22.7618	22.6342	22.6217	22.4756	20.5683	21.7934	21.5028	22.8821	22.4687	22.688	22.4114	21.7824	24.3917	24.6918	20.1296	22.8962	22.3102	22.6432	20.0737	22.1741	21.3316	22.9339	22.3892	22.671	22.5782	23.069	22.4192	22.2522	21.9939	21.0758	21.0319	20.5031
F8WIR1;P18242;F6Y6L6;A0A1B0GT66	F8WIR1;P18242;F6Y6L6;A0A1B0GT66	Cathepsin D	Ctsd	tr|F8WIR1|F8WIR1_MOUSE Isoform of P18242, Cathepsin D OS=Mus musculus OX=10090 GN=Ctsd PE=1 SV=2;sp|P18242|CATD_MOUSE Cathepsin D OS=Mus musculus OX=10090 GN=Ctsd PE=1 SV=1;tr|F6Y6L6|F6Y6L6_MOUSE Uncharacterized protein (Fragment) OS=Mus musculus OX=10090	793	9;9;7;6	9;9;7;6	9;9;7;6	23.343	23.4628	23.0575	23.1885	23.2636	23.1431	23.4187	23.0213	23.3324	24.7925	23.5167	25.5062	23.0181	23.7242	22.4334	23.1585	23.2922	22.9515	22.6354	21.4091	23.0537	22.937	24.2255	22.6682	23.6258	22.6565	23.5088	22.8831	23.4963	22.9211	20.923	23.007	23.2188	23.8052	23.3124	23.2968	23.4735	23.3374	22.7743	23.708	22.9424
F8WIV2;Q60854;K7E6F1;E9PYY0;E9Q3Y1;E9Q6X2;E9Q108;E9Q0P9;E9PZQ9;E9Q4R2	F8WIV2;Q60854;K7E6F1;E9PYY0;E9Q3Y1;E9Q6X2;E9Q108;E9Q0P9	Serpin B6	Serpinb6a;Serpinb6	tr|F8WIV2|F8WIV2_MOUSE Isoform of Q60854, Serine (or cysteine) peptidase inhibitor, clade B, member 6a OS=Mus musculus OX=10090 GN=Serpinb6a PE=1 SV=1;sp|Q60854|SPB6_MOUSE Serpin B6 OS=Mus musculus OX=10090 GN=Serpinb6 PE=1 SV=1;tr|K7E6F1|K7E6F1_MOUSE Isof	794	6;6;4;3;3;3;3;3;1;1	6;6;4;3;3;3;3;3;1;1	6;6;4;3;3;3;3;3;1;1	24.6855	24.5546	24.6024	24.3184	24.539	24.6836	24.5181	24.5281	24.7573	24.8529	24.9009	25.197	23.9747	23.8872	24.5791	24.6749	24.3263	24.8363	23.6312	24.1619	24.4634	24.4715	24.2878	24.6514	24.171	23.703	24.3241	24.3435	24.4757	24.4888	24.1283	23.4174	23.8642	24.2994	24.133	24.2318	24.9582	24.7032	24.7856	25.0272	24.795
F8WJ93;Q3UMY5;A0A0R4J0H0;A0A0R4J1G7;Q3UMY5-4;Q3UMY5-2;Q3UMY5-3	F8WJ93;Q3UMY5;A0A0R4J0H0;A0A0R4J1G7;Q3UMY5-4;Q3UMY5-2;Q3UMY5-3	Echinoderm microtubule-associated protein-like 4	Eml4	tr|F8WJ93|F8WJ93_MOUSE Isoform of Q3UMY5, Echinoderm microtubule-associated protein-like 4 OS=Mus musculus OX=10090 GN=Eml4 PE=1 SV=1;sp|Q3UMY5|EMAL4_MOUSE Echinoderm microtubule-associated protein-like 4 OS=Mus musculus OX=10090 GN=Eml4 PE=1 SV=1;tr|A0A0R	795	26;26;24;24;24;24;24	26;26;24;24;24;24;24	26;26;24;24;24;24;24	26.8126	26.7262	26.8023	26.598	26.806	26.8359	26.6133	26.6651	26.6147	26.4435	26.5096	26.6956	26.4219	26.9438	27.1933	26.7153	26.6524	26.9716	26.0659	26.1345	26.5251	26.0257	26.0723	26.5222	25.8633	26.073	26.3436	26.1346	26.1302	26.4675	26.0644	25.974	26.3892	25.9886	26.0519	26.3193	25.696	25.9565	26.1458	25.9039	26.0366
F8WJA0;Q9ESV0;A0A1Y7VKX7;A0A1Y7VLU4;A0A1Y7VK75;A0A1Y7VMS6	F8WJA0;Q9ESV0;A0A1Y7VKX7	ATP-dependent RNA helicase DDX24	Ddx24	tr|F8WJA0|F8WJA0_MOUSE Isoform of Q9ESV0, ATP-dependent RNA helicase DDX24 OS=Mus musculus OX=10090 GN=Ddx24 PE=1 SV=1;sp|Q9ESV0|DDX24_MOUSE ATP-dependent RNA helicase DDX24 OS=Mus musculus OX=10090 GN=Ddx24 PE=1 SV=2;tr|A0A1Y7VKX7|A0A1Y7VKX7_MOUSE Isoform	796	35;35;31;5;5;2	35;35;31;5;5;2	35;35;31;5;5;2	27.1071	26.9087	26.9013	27.5633	27.7185	27.6214	26.8495	27.0116	26.7847	27.0339	26.7528	26.6392	28.2481	27.6739	27.6178	26.7686	26.8697	26.6557	28.0035	28.0887	27.9082	27.1166	27.1168	26.8327	27.108	27.3698	26.7953	27.751	28.0019	27.9499	27.1226	27.3437	27.0345	26.9325	26.8908	26.9157	26.2474	26.521	26.3538	27.253	27.7035
F8WJD4;Q80X82;S4R2Q3;F6UJ99;D3Z2M2	F8WJD4;Q80X82	Symplekin	Sympk	tr|F8WJD4|F8WJD4_MOUSE Isoform of Q80X82, Symplekin OS=Mus musculus OX=10090 GN=Sympk PE=1 SV=1;sp|Q80X82|SYMPK_MOUSE Symplekin OS=Mus musculus OX=10090 GN=Sympk PE=1 SV=1	797	8;8;2;1;1	8;8;2;1;1	8;8;2;1;1	23.9675	23.8936	23.8607	23.6367	23.7238	23.6105	24.4571	23.7618	24.1088	23.848	24.5377	24.4982	23.3748	23.4273	23.5533	23.886	23.8076	24.0459	23.3589	23.774	23.8858	23.6685	24.2585	23.5644	23.4447	23.6218	23.5743	23.6906	23.3277	24.0055	23.3454	23.2924	23.1906	23.4648	23.6489	23.4608	23.7342	23.4025	23.4791	23.7688	23.7511
F8WJK8;Q99L47;E9Q1V0;E9Q1X9	F8WJK8;Q99L47;E9Q1V0	Hsc70-interacting protein	St13	tr|F8WJK8|F8WJK8_MOUSE Isoform of Q99L47, Hsc70-interacting protein OS=Mus musculus OX=10090 GN=St13 PE=1 SV=1;sp|Q99L47|F10A1_MOUSE Hsc70-interacting protein OS=Mus musculus OX=10090 GN=St13 PE=1 SV=1;tr|E9Q1V0|E9Q1V0_MOUSE Isoform of Q99L47, Hsc70-intera	798	8;8;4;1	8;8;4;1	8;8;4;1	25.5579	25.3033	25.1304	25.3039	25.2726	24.9129	25.7734	24.9426	25.5281	25.856	25.5384	26.3711	24.8375	25.0315	25.4441	25.4657	25.6459	25.586	24.3612	24.8952	25.3049	24.7081	25.5228	24.7755	24.7764	24.855	25.6126	25.0923	25.3456	24.9972	25.2024	24.5358	25.3116	25.4084	25.3971	25.2391	25.5499	25.271	25.3047	25.7644	25.6795
G3UVU2;D3YW09;Q62203;D3Z5A6	G3UVU2;D3YW09;Q62203	Splicing factor 3A subunit 2	Sf3a2	tr|G3UVU2|G3UVU2_MOUSE Isoform of Q62203, Splicing factor 3A subunit 2 OS=Mus musculus OX=10090 GN=Sf3a2 PE=1 SV=1;tr|D3YW09|D3YW09_MOUSE Isoform of Q62203, Splicing factor 3A subunit 2 OS=Mus musculus OX=10090 GN=Sf3a2 PE=1 SV=1;sp|Q62203|SF3A2_MOUSE Spli	799	11;9;9;5	11;9;9;5	11;9;9;5	26.2637	26.6175	27.0196	26.238	26.3176	26.5603	26.6217	26.7689	26.8724	26.271	26.3849	26.2539	26.1151	26.4293	26.3844	26.5816	26.3575	26.5676	26.0664	26.0682	25.8703	25.8056	25.5161	26.3898	26.013	25.6271	26.017	26.0619	26.0654	25.993	26.0804	25.9426	26.5306	26.0598	25.9691	26.4463	26.5774	26.7349	26.7779	26.3043	26.5634
G3UVV4;P17710-3;P17710-4;P17710;P17710-2;D3YYR4;D3Z365;D3Z105	G3UVV4;P17710-3;P17710-4;P17710;P17710-2	Hexokinase;Hexokinase-1	Hk1	tr|G3UVV4|G3UVV4_MOUSE Isoform of P17710, Hexokinase 1, isoform CRA_f OS=Mus musculus OX=10090 GN=Hk1 PE=1 SV=1;sp|P17710-3|HXK1_MOUSE Isoform of P17710, Isoform HK1 of Hexokinase-1 OS=Mus musculus OX=10090 GN=Hk1;sp|P17710-4|HXK1_MOUSE Isoform of P17710,	800	36;36;36;36;34;4;4;1	33;33;33;33;31;4;4;1	29;29;29;29;27;4;4;1	27.7332	27.6072	27.7186	27.5787	27.8701	27.7542	27.6608	27.6802	27.8854	27.6442	27.799	27.8539	27.3848	27.5804	27.8223	27.706	27.4975	27.8852	27.3365	27.5661	27.9549	27.0783	27.2391	27.6076	26.9369	26.8407	27.2783	27.5524	27.5838	27.6183	26.8094	26.7879	27.1247	27.0606	26.9791	27.1786	28.119	27.9224	28.1589	28.3153	28.3603
G3UWD2;Q3UM65;G3X9W7;Q03347;Q03347-4;Q03347-2;Q03347-5;A0A087WR05;Q03347-3	G3UWD2;Q3UM65;G3X9W7;Q03347;Q03347-4;Q03347-2	Runt-related transcription factor 1	Runx1	tr|G3UWD2|G3UWD2_MOUSE Isoform of Q03347, Runt-related transcription factor OS=Mus musculus OX=10090 GN=Runx1 PE=1 SV=1;tr|Q3UM65|Q3UM65_MOUSE Isoform of Q03347, Runt-related transcription factor OS=Mus musculus OX=10090 GN=Runx1 PE=1 SV=1;tr|G3X9W7|G3X9W7	803	7;7;6;6;6;5;3;1;1	7;7;6;6;6;5;3;1;1	7;7;6;6;6;5;3;1;1	23.381	23.405	23.3015	23.4297	23.3262	23.5272	21.1457	23.425	23.3956	23.427	23.7246	23.2354	23.572	23.4586	23.4653	23.4947	23.4725	21.6424	23.2318	23.4789	23.3269	23.4886	21.2238	20.6518	23.8737	23.7129	23.4328	23.7873	23.4009	23.7294	23.8515	24.0679	23.6674	23.6414	23.719	23.7718	23.5947	23.5607	20.863	23.5495	23.5927
G3UWD4;Q3UBL8;G3X959;Q8K2H1-2;Q8K2H1	G3UWD4;Q3UBL8;G3X959;Q8K2H1-2;Q8K2H1	Periphilin-1	Pphln1	tr|G3UWD4|G3UWD4_MOUSE Isoform of Q8K2H1, Periphilin 1, isoform CRA_b OS=Mus musculus OX=10090 GN=Pphln1 PE=1 SV=1;tr|Q3UBL8|Q3UBL8_MOUSE Isoform of Q8K2H1, Periphilin 1, isoform CRA_d OS=Mus musculus OX=10090 GN=Pphln1 PE=1 SV=1;tr|G3X959|G3X959_MOUSE Iso	804	1;1;1;1;1	1;1;1;1;1	1;1;1;1;1	22.6886	21.7997	19.7258	19.4454	20.7329	20.2956	22.6612	19.3605	19.1205	19.0996	21.814	19.6405	19.239	19.7569	20.8926	20.4818	18.9695	19.6536	19.5426	19.5456	19.8693	19.0859	20.7525	19.6544	18.4367	21.2941	21.0043	21.5481	19.6423	20.1632	19.0114	22.3593	19.3258	18.9111	18.5146	19.1153	20.0073	20.7832	19.7943	19.7838	20.6468
G3UWZ0;O88379;G3UZ82;G3UZD1;G3UXR5	G3UWZ0;O88379	Bromodomain adjacent to zinc finger domain protein 1A	Baz1a	tr|G3UWZ0|G3UWZ0_MOUSE Isoform of O88379, Bromodomain adjacent to zinc finger domain protein 1A OS=Mus musculus OX=10090 GN=Baz1a PE=1 SV=1;sp|O88379|BAZ1A_MOUSE Bromodomain adjacent to zinc finger domain protein 1A OS=Mus musculus OX=10090 GN=Baz1a PE=1 S	805	29;28;3;2;2	29;28;3;2;2	29;28;3;2;2	26.7	26.4016	26.4595	26.431	26.0884	26.5721	26.5621	26.3946	26.1766	26.2565	26.1731	25.7021	26.729	26.0124	25.7178	25.77	25.8259	26.0426	27.0614	27.2105	27.2417	27.0502	26.8006	26.8625	26.5618	26.8007	26.2523	26.4753	26.7554	26.2565	26.6919	26.6532	26.2006	26.4727	26.5016	26.3115	25.5318	25.8089	25.3436	25.348	25.3721
G3UX50;Q3UKR0;O35613;G3UWJ9;G3UWI4	G3UX50;Q3UKR0;O35613	Death domain-associated protein 6	Daxx	tr|G3UX50|G3UX50_MOUSE Isoform of O35613, Death domain-associated protein 6 OS=Mus musculus OX=10090 GN=Daxx PE=1 SV=1;tr|Q3UKR0|Q3UKR0_MOUSE Isoform of O35613, Death domain-associated protein 6 OS=Mus musculus OX=10090 GN=Daxx PE=1 SV=1;sp|O35613|DAXX_MOU	806	5;5;5;1;1	5;5;5;1;1	5;5;5;1;1	21.9769	22.4349	21.2911	19.4853	23.7726	20.4117	20.3383	21.0865	21.1912	20.8741	20.601	21.2857	20.8212	20.2341	22.8985	21.6216	21.3657	20.5362	21.569	18.5243	22.735	21.0218	22.0812	21.5091	22.2328	21.4057	20.3013	21.0513	21.1555	22.3199	21.8369	21.0069	19.8147	21.9842	21.9914	21.5419	20.5332	20.5308	20.6079	23.0372	23.1557
G8JL74;G3UXA6;Q8BHD7-2;Q8BHD7;G3UZ01;F7C521;G3UXZ8;G3UY95	G8JL74;G3UXA6;Q8BHD7-2;Q8BHD7;G3UZ01	Polypyrimidine tract-binding protein 3	Ptbp3	tr|G8JL74|G8JL74_MOUSE Isoform of Q8BHD7, Polypyrimidine tract-binding protein 3 OS=Mus musculus OX=10090 GN=Ptbp3 PE=1 SV=1;tr|G3UXA6|G3UXA6_MOUSE Isoform of Q8BHD7, Polypyrimidine tract-binding protein 3 OS=Mus musculus OX=10090 GN=Ptbp3 PE=1 SV=1;sp|Q8B	807	14;14;14;14;11;3;3;2	11;11;11;11;9;2;2;2	11;11;11;11;9;2;2;2	25.3082	24.9875	24.7361	24.8943	24.762	24.7008	25.1	24.882	24.7539	25.0445	24.8124	24.8872	25.0974	24.9716	25.0217	24.8409	24.8934	25.0408	25.1491	25.1169	25.0926	25.2354	25.0246	24.9788	25.4463	25.3946	24.9965	25.3184	25.1074	25.1834	25.2514	25.1423	25.2197	25.2549	25.1638	25.2623	24.8564	24.834	24.8368	24.9719	24.8142
G3UXL2;Q9D7G0	G3UXL2;Q9D7G0	Ribose-phosphate pyrophosphokinase 1	Prps1l3;Prps1	tr|G3UXL2|G3UXL2_MOUSE Phosphoribosyl pyrophosphate synthetase 1-like 3 OS=Mus musculus OX=10090 GN=Prps1l3 PE=3 SV=1;sp|Q9D7G0|PRPS1_MOUSE Ribose-phosphate pyrophosphokinase 1 OS=Mus musculus OX=10090 GN=Prps1 PE=1 SV=4	810	16;16	16;16	5;5	26.8	26.4147	26.5724	26.7279	26.0524	26.6796	26.8382	26.747	26.8369	26.7133	26.5812	27.172	27.1432	26.8699	26.4224	27.145	27.2687	26.773	26.7111	26.7434	26.3341	27.5658	27.2767	27.2337	27.7906	27.531	27.2045	26.6278	26.5429	26.2446	27.4912	27.3599	27.2267	27.367	27.2567	27.1713	27.0902	26.6061	26.8798	26.5225	26.029
G3UXT7;Q8CFQ9;P56959;G3UZD2;Q91VQ2	G3UXT7;Q8CFQ9;P56959	RNA-binding protein FUS	Fus	tr|G3UXT7|G3UXT7_MOUSE Isoform of P56959, RNA-binding protein FUS (Fragment) OS=Mus musculus OX=10090 GN=Fus PE=1 SV=1;tr|Q8CFQ9|Q8CFQ9_MOUSE Isoform of P56959, Fusion, derived from t(1216) malignant liposarcoma (Human) OS=Mus musculus OX=10090 GN=Fus PE=1	811	12;12;12;3;3	12;12;12;3;3	10;10;10;3;3	28.5278	29.7312	29.5317	29.0636	29.6777	29.4383	29.3764	29.4047	29.6969	28.7529	29.6818	28.3845	29.1471	29.2762	28.7932	28.8873	28.4073	28.7302	28.6948	29.067	28.4011	28.5868	27.8921	28.539	28.5286	28.3898	28.4203	28.7934	28.858	28.9564	28.4645	28.2946	28.7875	28.8599	28.7114	28.6196	29.4451	29.2218	29.1406	28.7418	29.4323
G3UXZ5;P97371;G3UXY0;G3UWN9;G3X9K9;G3UXR1	G3UXZ5;P97371;G3UXY0;G3UWN9;G3X9K9	Proteasome activator complex subunit 1	Psme1	tr|G3UXZ5|G3UXZ5_MOUSE Isoform of P97371, Proteasome activator complex subunit 1 (Fragment) OS=Mus musculus OX=10090 GN=Psme1 PE=1 SV=1;sp|P97371|PSME1_MOUSE Proteasome activator complex subunit 1 OS=Mus musculus OX=10090 GN=Psme1 PE=1 SV=2;tr|G3UXY0|G3UXY	812	7;7;6;5;4;1	7;7;6;5;4;1	7;7;6;5;4;1	23.1642	23.3966	23.5142	25.3843	24.2702	24.3586	23.7301	23.3224	23.4546	24.7943	23.558	25.0785	24.8463	24.8437	24.0556	23.1449	23.8101	23.1047	23.45	24.1393	24.8453	23.2744	24.5696	23.3235	23.1973	22.9497	24.2408	23.6861	24.3697	24.3097	23.3481	23.1386	23.1617	23.5049	23.6969	23.0932	23.204	22.987	22.9769	24.8366	23.9055
[truncated: 1,819 more rows]
[truncated: 487 more columns]

## Sheet: STAT1 steady state interactors
Shotgun proteomics data of STAT1, STAT2, and IRF9 BioID samples, MaxQuant search results and LIMMA statistics
[truncated: 65 more rows]
[truncated: 41 more columns]

## Sheet: STAT2 steady state interactors
Shotgun proteomics data of STAT1, STAT2, and IRF9 BioID samples, MaxQuant search results and LIMMA statistics
[truncated: 37 more rows]
[truncated: 41 more columns]

## Sheet: IRF9 steady state interactors
Shotgun proteomics data of STAT1, STAT2, and IRF9 BioID samples, MaxQuant search results and LIMMA statistics
[truncated: 31 more rows]
[truncated: 41 more columns]
