# Supplementary material for: A molecular switch from STAT2-IRF9 to ISGF3 underlies interferon-induced gene transcription
Source: Nat Commun. 2019 Jul 2;10:2921. doi: 10.1038/s41467-019-10970-y (PMC6606597; doi:10.1038/s41467-019-10970-y)
Supplement: Supplementary file 11 — Supplementary Dataset 8 [file 41467_2019_10970_MOESM11_ESM.xlsx]

## Sheet: Sheet1
	Chromatin/ Transcription			Metabolism			DNA-damage			Interferon induced genes
	Protein name	Gene name		Protein name	Gene name		Protein name	Gene name		Protein name	Gene name
IRF9 interactors	Signal transducer and activator of transcription;Signal transducer and activator of transcription 2	STAT2		Alkyldihydroxyacetonephosphate synthase, peroxisomal	AGPS		Poly [ADP-ribose] polymerase 14	PARP14		Ifi207 interferon activated gene 207	AI607873
	Histone H1.0;Histone H1.0, N-terminally processed	H1F0		Pyruvate dehydrogenase E1 component subunit alpha, somatic form, mitochondrial	PDHA1					Interferon-induced transmembrane protein 3	IFITM3
	Histone H1.1	HIST1H1A		N-acetylgalactosaminyltransferase 7	GALNT7
	Histone H1.5	HIST1H1B		Pyruvate dehydrogenase protein X component, mitochondrial	PDHX
	High mobility group protein HMGI-C	HMGA2		Dihydrolipoyllysine-residue succinyltransferase component of 2-oxoglutarate dehydrogenase complex, mitochondrial	DLST
	CCAAT/enhancer-binding protein beta	CEBPB		Inositol-3-phosphate synthase 1	ISYNA1
	E1A-binding protein p400	EP400		V-type proton ATPase subunit G 1	ATP6V1G1
	Z-DNA-binding protein 1	ZBP1		Ornithine aminotransferase, mitochondrial	OAT
				NADH dehydrogenase [ubiquinone] 1 alpha subcomplex subunit 8	NDUFA8
				Dolichyl-diphosphooligosaccharide--protein glycosyltransferase subunit DAD1	DAD1
				Isocitrate dehydrogenase [NAD] subunit alpha, mitochondrial	IDH3A
				NADH-cytochrome b5 reductase;NADH-cytochrome b5 reductase 3;NADH-cytochrome b5 reductase 3 membrane-bound form;NADH-cytochrome b5 reductase 3 soluble form	CYB5R3
				Mitochondrial import receptor subunit TOM70	TOMM70A
STAT1 interactors	Signal transducer and activator of transcription;Signal transducer and activator of transcription 2	STAT2		Acyl-protein thioesterase 2	LYPLA2		WW domain-containing oxidoreductase	WWOX		Ifi207 interferon activated gene 207	AI607873
	Probable JmjC domain-containing histone demethylation protein 2C	JMJD1C		Thymidine kinase, cytosolic	TK1					2-5-oligoadenylate synthase 1A	OAS1A;OAS1G
	Signal transducer and activator of transcription 3;Signal transducer and activator of transcription	STAT3		Inosine triphosphate pyrophosphatase	ITPA					Interferon-induced protein with tetratricopeptide repeats 2	IFIT2
	Histone H1.4	HIST1H1E		Phosphatidylinositol 3,4,5-trisphosphate 5-phosphatase 1	INPP5D					Ubiquitin carboxyl-terminal hydrolase 15	USP15
	Chromodomain-helicase-DNA-binding protein 8	CHD8		Mitochondrial dicarboxylate carrier	SLC25A10					Interferon-activable protein 203	IFI203
	Leucine zipper protein 1	LUZP1								Interferon gamma inducible protein 47	IFI47
	Far upstream element-binding protein 1	FUBP1
STAT2 interactors	Signal transducer and activator of transcription;Signal transducer and activator of transcription 1	STAT1		N-acylneuraminate cytidylyltransferase	CMAS		X-ray repair cross-complementing protein 6	XRCC6		Ifi207 interferon activated gene 207	AI607873
	Far upstream element-binding protein 1	FUBP1		cGMP-dependent 3,5-cyclic phosphodiesterase	PDE2A					Interferon-activable protein 203	IFI203
	Histone H1.4	HIST1H1E		Thymidine kinase, cytosolic	TK1
	SWI/SNF complex subunit SMARCC2	SMARCC2		Glutamate dehydrogenase 1, mitochondrial	GLUD1
	CCAAT/enhancer-binding protein beta	CEBPB		Creatine kinase B-type	CKB
				Acetyl-CoA acetyltransferase, mitochondrial	ACAT1
				Cytosolic acyl coenzyme A thioester hydrolase	ACOT7
				Citrate synthase, mitochondrial	CS
				Prostaglandin E synthase 3	PTGES3
red=common interactors				Ornithine aminotransferase, mitochondrial	OAT
				2-amino-3-ketobutyrate coenzyme A ligase, mitochondrial	GCAT
				V-type proton ATPase subunit G 1	ATP6V1G1
				Inositol-3-phosphate synthase 1	ISYNA1
				Pyruvate dehydrogenase protein X component, mitochondrial	PDHX
				Dihydrolipoyllysine-residue succinyltransferase component of 2-oxoglutarate dehydrogenase complex, mitochondrial	DLST
				Lanosterol 14-alpha demethylase	CYP51A1
				Methylcrotonoyl-CoA carboxylase beta chain, mitochondrial	MCCC2
				Dihydrolipoyllysine-residue acetyltransferase component of pyruvate dehydrogenase complex, mitochondrial	DLAT
				NADH-cytochrome b5 reductase;NADH-cytochrome b5 reductase 3;NADH-cytochrome b5 reductase 3 membrane-bound form;NADH-cytochrome b5 reductase 3 soluble form	CYB5R3
				Pyruvate dehydrogenase E1 component subunit alpha, somatic form, mitochondrial	PDHA1
				Mitochondrial import receptor subunit TOM70	TOMM70A
