# Supplementary material for: A molecular switch from STAT2-IRF9 to ISGF3 underlies interferon-induced gene transcription
Source: Nat Commun. 2019 Jul 2;10:2921. doi: 10.1038/s41467-019-10970-y (PMC6606597; doi:10.1038/s41467-019-10970-y)
Supplement: Supplementary file 13 — Source Data [file 41467_2019_10970_MOESM13_ESM.xlsx]

## Sheet: Figure 1a
Figure 1a
Irf7
Experiment #1
Sample	Gene	Ct Mean SYBR	Ct Dev. SYBR	Amount Mean SYBR	Amount Dev. SYBR			normalized target value to GAPDH			Treatment
WT 0h	IRF7	19.84	0.01	0.0644	0.000409			0.118819			0h
WT 4h	IRF7	16.08	0.01	0.665	0.00429			1.0489			4h
S1 0h	IRF7	26.5	0.31	0.00104	0.000201			0.0042623
S1 4h	IRF7	21.52	0.09	0.0227	0.00126			0.0539192
S2 0h	IRF7	27.22	0.16	0.00066	6.54e-05			0.00124294
S2 4h	IRF7	24.85	0.01	0.00286	1.81e-05			0.00621739
IRF9 0h	IRF7	29.16	0.29	0.000199	3.56e-05			0.000585294
IRF9 4h	IRF7	26.3	0.14	0.00117	0.000103			0.00159618
Sample	Gene	Ct Mean SYBR	Ct Dev. SYBR	Amount Mean SYBR	Amount Dev. SYBR
WT 0h	GAPDH	17.28	0.1	0.542	0.0328
WT 4h	GAPDH	17.02	0.16	0.634	0.06
S1 0h	GAPDH	18.63	0.05	0.244	0.00748
S1 4h	GAPDH	17.71	0.07	0.421	0.0185
S2 0h	GAPDH	17.32	0.02	0.531	0.00708
S2 4h	GAPDH	17.56	0.03	0.46	0.00741
IRF9 0h	GAPDH	18.07	0.02	0.34	0.00444
IRF9 4h	GAPDH	16.77	0.06	0.733	0.0244
Experiment #2
Sample	Gene	Ct Mean SYBR	Ct Dev. SYBR	Amount Mean SYBR	Amount Dev. SYBR			normalized target value to GAPDH
WT 0h	IRF7	21.17	0.13	0.0382	0.00305			0.040812
WT 4h	IRF7	15.79	0.03	1.07	0.0222			0.90678
S1 0h	IRF7	27.36	0.08	0.000821	4.24e-05			0.00127882
S1 4h	IRF7	21.43	0.15	0.0326	0.00308			0.0326981
S2 0h	IRF7	29.09	0.02	0.000281	3.71e-06			0.000769863
S2 4h	IRF7	24.18	0.05	0.00592	0.000186			0.00682814
IRF9 0h	IRF7	28.3	0.28	0.000461	7.98e-05			0.00112439
IRF9 4h	IRF7	27.97	0.19	0.000565	6.71e-05			0.00342424
Sample	Gene	Ct Mean SYBR	Ct Dev. SYBR	Amount Mean SYBR	Amount Dev. SYBR
WT 0h	GAPDH	16.63	0.1	0.936	0.0561
WT 4h	GAPDH	16.26	0.08	1.18	0.0612
S1 0h	GAPDH	17.23	0.04	0.642	0.0277
S1 4h	GAPDH	16.52	0.04	0.997	0.0266
S2 0h	GAPDH	18.13	0.07	0.365	0.0166
S2 4h	GAPDH	16.75	0.12	0.867	0.0639
IRF9 0h	GAPDH	17.94	0.04	0.41	0.00906
IRF9 4h	GAPDH	19.4	0.04	0.165	0.00401
Experiment #3
Sample	Gene	Ct Mean SYBR	Ct Dev. SYBR	Amount Mean SYBR	Amount Dev. SYBR			normalized target value to GAPDH
WT 0h	IRF7	21.25	0.08	0.0557	0.00279			0.0354777
WT 4h	IRF7	17.02	0.16	0.918	0.0946			0.908911
S1 0h	IRF7	26.9	0.1	0.00133	8.87e-05			0.000970803
S1 4h	IRF7	22.49	0.02	0.0246	0.000328			0.015
S2 0h	IRF7	28.08	0.23	0.000609	9.36e-05			0.00164151
S2 4h	IRF7	26.32	0.02	0.00194	2.16e-05			0.00350181
IRF9 0h	IRF7	28.64	0.26	0.000422	7.33e-05			0.00131056
IRF9 4h	IRF7	28.31	0.09	0.000523	3.11e-05			0.00192279
Sample	Gene	Ct Mean SYBR	Ct Dev. SYBR	Amount Mean SYBR	Amount Dev. SYBR
WT 0h	GAPDH	15.3	0.11	1.57	0.119
WT 4h	GAPDH	15.9	0.1	1.01	0.0733
S1 0h	GAPDH	15.49	0.04	1.37	0.0408
S1 4h	GAPDH	15.24	0.07	1.64	0.079
S2 0h	GAPDH	17.3	0.05	0.371	0.0143
S2 4h	GAPDH	16.74	0.07	0.554	0.0282
IRF9 0h	GAPDH	17.49	0.11	0.322	0.0254
IRF9 4h	GAPDH	17.73	0.12	0.272	0.0232
Statistics with prism
	WT			S1-/-			S2-/-			IRF9-/-
	Mean	SEM	n	Mean	SEM	n	Mean	SEM	n	Mean	SEM	n
0h	0.0650363	0.0269355	3	0.00217064	0.0010496	3	0.0012181	0.000251929	3	0.00100675	0.000217472	3
4h	0.954862	0.0470209	3	0.0339495	0.0112466	3	0.00551578	0.00102231	3	0.0023144	0.000562871	3
Table Analyzed	Transform of Data 1
Column A	WT 0h
vs	vs
Column C	S1 0h
Paired t test (ratio t-test)
P value	0.0005
P value summary	***
Are means signif. different? (P < 0.05)	Yes
One- or two-tailed P value?	Two-tailed
t, df	t=44.31 df=2
Number of pairs	3
Usp18
Experiment #1
Sample	Gene	Ct Mean SYBR	Ct Dev. SYBR	Amount Mean SYBR	Amount Dev. SYBR			normalized target value to GAPDH			Treatment
WT 0h	Usp18	22.4	0.07	0.0236	0.000933			0.0435424			0h
WT 4h	Usp18	18.54	0.93	0.261	0.139			0.411672			4h
S1 0h	Usp18	29.19	0.26	0.000399	6.3e-05			0.00163525
S1 4h	Usp18	24.87	0.19	0.00536	0.000609			0.0127316
S2 0h	Usp18	30.3	0.23	0.000205	2.88e-05			0.000386064
S2 4h	Usp18	27.83	0.22	0.000904	0.000119			0.00196522
IRF9 0h	Usp18	31.52	0.1	9.75e-05	5.78e-06			0.000286765
IRF9 4h	Usp18	29.91	0.34	0.00026	5.24e-05			0.000354707
Sample	Gene	Ct Mean SYBR	Ct Dev. SYBR	Amount Mean SYBR	Amount Dev. SYBR
WT 0h	GAPDH	17.28	0.1	0.542	0.0328
WT 4h	GAPDH	17.02	0.16	0.634	0.06
S1 0h	GAPDH	18.63	0.05	0.244	0.00748
S1 4h	GAPDH	17.71	0.07	0.421	0.0185
S2 0h	GAPDH	17.32	0.02	0.531	0.00708
S2 4h	GAPDH	17.56	0.03	0.46	0.00741
IRF9 0h	GAPDH	18.07	0.02	0.34	0.00444
IRF9 4h	GAPDH	16.77	0.06	0.733	0.0244
Experiment #2
Sample	Gene	Ct Mean SYBR	Ct Dev. SYBR	Amount Mean SYBR	Amount Dev. SYBR			normalized target value to GAPDH
WT 0h	Usp18	22.87	0.06	0.0293	0.00106			0.0313034
WT 4h	Usp18	15.61	0.09	2.89	0.158			2.44915
S1 0h	Usp18	29.6	1.06	0.000463	0.000289			0.000721184
S1 4h	Usp18	24.1	0.12	0.0135	0.000995			0.0135406
S2 0h	Usp18	30.29	0.06	0.000269	1.03e-05			0.000736986
S2 4h	Usp18	26.54	0.17	0.00289	0.000315			0.00333333
IRF9 0h	Usp18	30.4	0.57	0.000259	9.13e-05			0.000631707
IRF9 4h	Usp18	31.06	0.75	0.000175	8.03e-05			0.00106061
Sample	Gene	Ct Mean SYBR	Ct Dev. SYBR	Amount Mean SYBR	Amount Dev. SYBR
WT 0h	GAPDH	16.63	0.1	0.936	0.0561
WT 4h	GAPDH	16.26	0.08	1.18	0.0612
S1 0h	GAPDH	17.23	0.04	0.642	0.0277
S1 4h	GAPDH	16.52	0.04	0.997	0.0266
S2 0h	GAPDH	18.13	0.07	0.365	0.0166
S2 4h	GAPDH	16.75	0.12	0.867	0.0639
IRF9 0h	GAPDH	17.94	0.04	0.41	0.00906
IRF9 4h	GAPDH	19.4	0.04	0.165	0.00401
Experiment #3
Sample	Gene	Ct Mean SYBR	Ct Dev. SYBR	Amount Mean SYBR	Amount Dev. SYBR			normalized target value to GAPDH
WT 0h	Usp18	22.34	0.03	0.0294	0.000496			0.0187261
WT 4h	Usp18	17.44	0.03	0.792	0.0166			0.784158
S1 0h	Usp18	30.02	0.04	0.000168	4.64e-06			0.000122628
S1 4h	Usp18	25.14	0.59	0.00465	0.00178			0.00283537
S2 0h	Usp18	30.4	0.09	0.000131	7.67e-06			0.0003531
S2 4h	Usp18	28.65	0.67	0.000443	0.000194			0.000799639
IRF9 0h	Usp18	30.6	0.55	0.000118	4.3e-05			0.00036646
IRF9 4h	Usp18	31.25	0.27	7.42e-05	1.35e-05			0.000272794
Sample	Gene	Ct Mean SYBR	Ct Dev. SYBR	Amount Mean SYBR	Amount Dev. SYBR
WT 0h	GAPDH	15.3	0.11	1.57	0.119
WT 4h	GAPDH	15.9	0.1	1.01	0.0733
S1 0h	GAPDH	15.49	0.04	1.37	0.0408
S1 4h	GAPDH	15.24	0.07	1.64	0.079
S2 0h	GAPDH	17.3	0.05	0.371	0.0143
S2 4h	GAPDH	16.74	0.07	0.554	0.0282
IRF9 0h	GAPDH	17.49	0.11	0.322	0.0254
IRF9 4h	GAPDH	17.73	0.12	0.272	0.0232
Statistics with prism
	WT			S1-/-			S2-/-			IRF9-/-
	Mean	SEM	n	Mean	SEM	n	Mean	SEM	n	Mean	SEM	n
0h	0.0311907	0.00716408	3	0.000826353	0.00043981	3	0.00049205	0.000122837	3	0.000428311	0.000104268	3
4h	1.21499	0.626377	3	0.00970253	0.00344151	3	0.00203273	0.000732193	3	0.000732399	0.000419316	3
Table Analyzed	Transform of Data 1
Column A	WT 0h
vs	vs
Column C	S1 0h
Paired t test (ratio t-test)
P value	0.0163
P value summary	*
Are means signif. different? (P < 0.05)	Yes
One- or two-tailed P value?	Two-tailed
t, df	t=7.741 df=2
Number of pairs	3
Oas1a
Experiment #1
Sample	Gene	Ct Mean SYBR	Ct Dev. SYBR	Amount Mean SYBR	Amount Dev. SYBR			normalized target value to GAPDH			Treatment
WT 0h	Oas1a	20.71	0.41	0.133	0.031			0.245387			0h
WT 4h	Oas1a	18.22	0.05	0.545	0.0166			0.859621			4h
S1 0h	Oas1a	29.51	0.05	0.000856	2.4e-05			0.0035082
S1 4h	Oas1a	24.36	0.32	0.0164	0.00301			0.0389549
S2 0h	Oas1a	29.71	0.18	0.000768	8.09e-05			0.00144633
S2 4h	Oas1a	29.56	0.29	0.00084	0.000139			0.00182609
IRF9 0h	Oas1a	30.83	0.21	0.000406	4.96e-05			0.00119412
IRF9 4h	Oas1a	29.26	0.02	0.000992	1.27e-05			0.00135334
Sample	Gene	Ct Mean SYBR	Ct Dev. SYBR	Amount Mean SYBR	Amount Dev. SYBR
WT 0h	GAPDH	17.28	0.1	0.542	0.0328
WT 4h	GAPDH	17.02	0.16	0.634	0.06
S1 0h	GAPDH	18.63	0.05	0.244	0.00748
S1 4h	GAPDH	17.71	0.07	0.421	0.0185
S2 0h	GAPDH	17.32	0.02	0.531	0.00708
S2 4h	GAPDH	17.56	0.03	0.46	0.00741
IRF9 0h	GAPDH	18.07	0.02	0.34	0.00444
IRF9 4h	GAPDH	16.77	0.06	0.733	0.0244
Experiment #2
Sample	Gene	Ct Mean SYBR	Ct Dev. SYBR	Amount Mean SYBR	Amount Dev. SYBR			normalized target value to GAPDH
WT 0h	Oas1a	21.3	0.08	0.11	0.00495			0.117521
WT 4h	Oas1a	17.27	0.18	1.13	0.115			0.957627
S1 0h	Oas1a	29.46	0.31	0.000983	0.000176			0.00153115
S1 4h	Oas1a	23.66	0.01	0.028	0.000205			0.0280843
S2 0h	Oas1a	30.8	0.84	0.000477	0.000223			0.00130685
S2 4h	Oas1a	28.58	0.41	0.00165	0.000391			0.00190311
IRF9 0h	Oas1a	31.29	0.06	0.000338	1.15e-05			0.00082439
IRF9 4h	Oas1a	30.86	0.34	0.000439	8.55e-05			0.00266061
Sample	Gene	Ct Mean SYBR	Ct Dev. SYBR	Amount Mean SYBR	Amount Dev. SYBR
WT 0h	GAPDH	16.63	0.1	0.936	0.0561
WT 4h	GAPDH	16.26	0.08	1.18	0.0612
S1 0h	GAPDH	17.23	0.04	0.642	0.0277
S1 4h	GAPDH	16.52	0.04	0.997	0.0266
S2 0h	GAPDH	18.13	0.07	0.365	0.0166
S2 4h	GAPDH	16.75	0.12	0.867	0.0639
IRF9 0h	GAPDH	17.94	0.04	0.41	0.00906
IRF9 4h	GAPDH	19.4	0.04	0.165	0.00401
Experiment #3
Sample	Gene	Ct Mean SYBR	Ct Dev. SYBR	Amount Mean SYBR	Amount Dev. SYBR			normalized target value to GAPDH
WT 0h	Oas1a	20.03	0.09	0.493	0.0224			0.314013
WT 4h	Oas1a	18.73	0.03	0.92	0.0133			0.910891
S1 0h	Oas1a	28.77	0.44	0.00735	0.00155			0.00536496
S1 4h	Oas1a	25.16	0.26	0.0416	0.00517			0.0253659
S2 0h	Oas1a	29.6	0.24	0.0049	0.000555			0.0132075
S2 4h	Oas1a	29.26	0.15	0.00575	0.00041			0.0103791
IRF9 0h	Oas1a	29.02	1.08	0.00689	0.00342			0.0213975
IRF9 4h	Oas1a	29.84	0.04	0.00434	8.73e-05			0.0159559
Sample	Gene	Ct Mean SYBR	Ct Dev. SYBR	Amount Mean SYBR	Amount Dev. SYBR
WT 0h	GAPDH	15.3	0.11	1.57	0.119
WT 4h	GAPDH	15.9	0.1	1.01	0.0733
S1 0h	GAPDH	15.49	0.04	1.37	0.0408
S1 4h	GAPDH	15.24	0.07	1.64	0.079
S2 0h	GAPDH	17.3	0.05	0.371	0.0143
S2 4h	GAPDH	16.74	0.07	0.554	0.0282
IRF9 0h	GAPDH	17.49	0.11	0.322	0.0254
IRF9 4h	GAPDH	17.73	0.12	0.272	0.0232
Statistics with prism
	WT			S1-/-			S2-/-			IRF9-/-
	Mean	SEM	n	Mean	SEM	n	Mean	SEM	n	Mean	SEM	n
0h	0.22564	0.0575751	3	0.0034681	0.00110691	3	0.00532024	0.00394386	3	0.00780534	0.00679693	3
4h	0.90938	0.0283019	3	0.0308017	0.00415145	3	0.00470275	0.00283824	3	0.00665661	0.00466492	3
Table Analyzed	Transform of Data 1
Column A	WT 0h
vs	vs
Column C	S1 0h
Paired t test (ratio t-test)
P value	0.0004
P value summary	***
Are means signif. different? (P < 0.05)	Yes
One- or two-tailed P value?	Two-tailed
t, df	t=53.05 df=2
Number of pairs	3

## Sheet: Figure 1b
Figure 1b
Irf1
Experiment #1
Sample	Gene	Ct Mean SYBR	Ct Dev. SYBR	Amount Mean SYBR	Amount Dev. SYBR			normalized target value to GAPDH			Treatment
WT 0h	IRF1	23.76	0.14	0.144	0.0128			0.265683			0h
WT 4h	IRF1	20.13	0.37	1.44	0.335			2.27129			4h
S1 0h	IRF1	24.72	0.03	0.0784	0.00147			0.321311
S1 4h	IRF1	22.02	0.07	0.429	0.018			1.019
S2 0h	IRF1	24.04	0.31	0.121	0.0235			0.227872
S2 4h	IRF1	19.52	0.03	2.08	0.0359			4.52174
IRF9 0h	IRF1	24.9	0.05	0.07	0.00224			0.205882
IRF9 4h	IRF1	18.93	0.16	3.03	0.315			4.1337
Sample	Gene	Ct Mean SYBR	Ct Dev. SYBR	Amount Mean SYBR	Amount Dev. SYBR
WT 0h	GAPDH	17.28	0.1	0.542	0.0328
WT 4h	GAPDH	17.02	0.16	0.634	0.06
S1 0h	GAPDH	18.63	0.05	0.244	0.00748
S1 4h	GAPDH	17.71	0.07	0.421	0.0185
S2 0h	GAPDH	17.32	0.02	0.531	0.00708
S2 4h	GAPDH	17.56	0.03	0.46	0.00741
IRF9 0h	GAPDH	18.07	0.02	0.34	0.00444
IRF9 4h	GAPDH	16.77	0.06	0.733	0.0244
Experiment #2
Sample	Gene	Ct Mean SYBR	Ct Dev. SYBR	Amount Mean SYBR	Amount Dev. SYBR			normalized target value to GAPDH
WT 0h	IRF1	24.15	0.26	0.016	0.00387			0.017094
WT 4h	IRF1	19.63	0.08	1.1	0.0846			0.932203
S1 0h	IRF1	23.7	0.09	0.0243	0.00198			0.0378505
S1 4h	IRF1	21.5	0.34	0.196	0.0618			0.19659
S2 0h	IRF1	25.1	0.04	0.00648	0.000236			0.0177534
S2 4h	IRF1	18.16	0.16	4.44	0.682			5.12111
IRF9 0h	IRF1	24.05	0	0.0175	2.67e-05			0.0426829
IRF9 4h	IRF1	21.67	0.1	0.163	0.016			0.987879
Sample	Gene	Ct Mean SYBR	Ct Dev. SYBR	Amount Mean SYBR	Amount Dev. SYBR
WT 0h	GAPDH	16.63	0.1	0.936	0.0561
WT 4h	GAPDH	16.26	0.08	1.18	0.0612
S1 0h	GAPDH	17.23	0.04	0.642	0.0277
S1 4h	GAPDH	16.52	0.04	0.997	0.0266
S2 0h	GAPDH	18.13	0.07	0.365	0.0166
S2 4h	GAPDH	16.75	0.12	0.867	0.0639
IRF9 0h	GAPDH	17.94	0.04	0.41	0.00906
IRF9 4h	GAPDH	19.4	0.04	0.165	0.00401
Experiment #3
Sample	Gene	Ct Mean SYBR	Ct Dev. SYBR	Amount Mean SYBR	Amount Dev. SYBR			normalized target value to GAPDH
WT 0h	IRF1	22.9	0.01	0.111	0.000702			0.0707006
WT 4h	IRF1	20.02	0.02	0.792	0.00878			0.784158
S1 0h	IRF1	24.09	0.89	0.0539	0.0309			0.0393431
S1 4h	IRF1	23.77	0.77	0.0654	0.0328			0.039878
S2 0h	IRF1	24.95	0.07	0.0274	0.0014			0.0738544
S2 4h	IRF1	20.83	0.29	0.459	0.0891			0.82852
IRF9 0h	IRF1	25.17	0.54	0.0243	0.00874			0.0754658
IRF9 4h	IRF1	21.95	0.42	0.216	0.0612			0.794118
Sample	Gene	Ct Mean SYBR	Ct Dev. SYBR	Amount Mean SYBR	Amount Dev. SYBR
WT 0h	GAPDH	15.3	0.11	1.57	0.119
WT 4h	GAPDH	15.9	0.1	1.01	0.0733
S1 0h	GAPDH	15.49	0.04	1.37	0.0408
S1 4h	GAPDH	15.24	0.07	1.64	0.079
S2 0h	GAPDH	17.3	0.05	0.371	0.0143
S2 4h	GAPDH	16.74	0.07	0.554	0.0282
IRF9 0h	GAPDH	17.49	0.11	0.322	0.0254
IRF9 4h	GAPDH	17.73	0.12	0.272	0.0232
Statistics with prism
	WT			S1-/-			S2-/-			IRF9-/-
	Mean	SEM	n	Mean	SEM	n	Mean	SEM	n	Mean	SEM	n
0h	0.117826	0.0755307	3	0.132835	0.0942392	3	0.106493	0.062813	3	0.0943458	0.0558186	3
4h	1.32922	0.472972	3	0.418953	0.303476	3	3.49045	1.34217	3	1.9719	1.08235	3
Table Analyzed	Transform of Data 1
Column A	WT 0h
vs	vs
Column C	S1 0h
Paired t test (ratio t-test)
P value	0.771
P value summary	ns
Are means signif. different? (P < 0.05)	No
One- or two-tailed P value?	Two-tailed
t, df	t=0.3327 df=2
Number of pairs	3
Irf8
Experiment #1
Sample	Gene	Ct Mean SYBR	Ct Dev. SYBR	Amount Mean SYBR	Amount Dev. SYBR			normalized target value to GAPDH			Treatment
WT 0h	IRF8	21.76	1.08	0.282	0.17			0.520295			0h
WT 4h	IRF8	21.59	1.62	0.35	0.293			0.55205			4h
S1 0h	IRF8	23.39	1.07	0.106	0.064			0.434426
S1 4h	IRF8	23.93	0.46	0.071	0.0192			0.168646
S2 0h	IRF8	21.08	0.08	0.382	0.0193			0.719397
S2 4h	IRF8	19.85	0.13	0.8	0.0617			1.73913
IRF9 0h	IRF8	21.89	0.17	0.236	0.024			0.694118
IRF9 4h	IRF8	19.84	0.03	0.8	0.016			1.09141
Sample	Gene	Ct Mean SYBR	Ct Dev. SYBR	Amount Mean SYBR	Amount Dev. SYBR
WT 0h	GAPDH	17.28	0.1	0.542	0.0328
WT 4h	GAPDH	17.02	0.16	0.634	0.06
S1 0h	GAPDH	18.63	0.05	0.244	0.00748
S1 4h	GAPDH	17.71	0.07	0.421	0.0185
S2 0h	GAPDH	17.32	0.02	0.531	0.00708
S2 4h	GAPDH	17.56	0.03	0.46	0.00741
IRF9 0h	GAPDH	18.07	0.02	0.34	0.00444
IRF9 4h	GAPDH	16.77	0.06	0.733	0.0244
Experiment #2
Sample	Gene	Ct Mean SYBR	Ct Dev. SYBR	Amount Mean SYBR	Amount Dev. SYBR			normalized target value to GAPDH
WT 0h	IRF8	20.94	0.22	0.467	0.0667			0.498932
WT 4h	IRF8	19.32	0.06	1.32	0.0536			1.11864
S1 0h	IRF8	21.07	0.05	0.428	0.0133			0.666667
S1 4h	IRF8	20.59	0.05	0.583	0.019			0.584754
S2 0h	IRF8	21.43	0.05	0.34	0.0118			0.931507
S2 4h	IRF8	18.69	0.1	1.98	0.125			2.28374
IRF9 0h	IRF8	22.24	0.04	0.202	0.0046			0.492683
IRF9 4h	IRF8	22.12	0.04	0.218	0.00514			1.32121
Sample	Gene	Ct Mean SYBR	Ct Dev. SYBR	Amount Mean SYBR	Amount Dev. SYBR
WT 0h	GAPDH	16.63	0.1	0.936	0.0561
WT 4h	GAPDH	16.26	0.08	1.18	0.0612
S1 0h	GAPDH	17.23	0.04	0.642	0.0277
S1 4h	GAPDH	16.52	0.04	0.997	0.0266
S2 0h	GAPDH	18.13	0.07	0.365	0.0166
S2 4h	GAPDH	16.75	0.12	0.867	0.0639
IRF9 0h	GAPDH	17.94	0.04	0.41	0.00906
IRF9 4h	GAPDH	19.4	0.04	0.165	0.00401
Experiment #3
Sample	Gene	Ct Mean SYBR	Ct Dev. SYBR	Amount Mean SYBR	Amount Dev. SYBR			normalized target value to GAPDH
WT 0h	IRF8	21.31	0.09	0.262	0.015			0.166879
WT 4h	IRF8	19.7	0.12	0.7	0.0504			0.693069
S1 0h	IRF8	21.67	0.01	0.211	0.00127			0.154015
S1 4h	IRF8	21.02	0.05	0.313	0.00875			0.190854
S2 0h	IRF8	22.31	0.05	0.143	0.00427			0.385445
S2 4h	IRF8	19.93	0.01	0.607	0.00314			1.09567
IRF9 0h	IRF8	23.44	0.04	0.072	0.0016			0.223602
IRF9 4h	IRF8	22.18	0.17	0.155	0.0162			0.569853
Sample	Gene	Ct Mean SYBR	Ct Dev. SYBR	Amount Mean SYBR	Amount Dev. SYBR
WT 0h	GAPDH	15.3	0.11	1.57	0.119
WT 4h	GAPDH	15.9	0.1	1.01	0.0733
S1 0h	GAPDH	15.49	0.04	1.37	0.0408
S1 4h	GAPDH	15.24	0.07	1.64	0.079
S2 0h	GAPDH	17.3	0.05	0.371	0.0143
S2 4h	GAPDH	16.74	0.07	0.554	0.0282
IRF9 0h	GAPDH	17.49	0.11	0.322	0.0254
IRF9 4h	GAPDH	17.73	0.12	0.272	0.0232
Statistics with prism
	WT			S1-/-			S2-/-			IRF9-/-
	Mean	SEM	n	Mean	SEM	n	Mean	SEM	n	Mean	SEM	n
0h	0.395369	0.114411	3	0.418369	0.148207	3	0.678783	0.158937	3	0.470134	0.136293	3
4h	0.787921	0.170298	3	0.314751	0.135154	3	1.70618	0.343361	3	0.994157	0.222282	3
Table Analyzed	Transform of Data 1
Column A	WT 0h
vs	vs
Column C	S1 0h
Paired t test (ratio t-test)
P value	0.9519
P value summary	ns
Are means signif. different? (P < 0.05)	No
One- or two-tailed P value?	Two-tailed
t, df	t=0.06814 df=2
Number of pairs	3

## Sheet: Figure 4a
Figure 4a
Overlay of HRP signal and picture of the membrane.
Cut membrane as indicated.
Displayd marker: PageRuler™ Plus Prestained Protein Ladder, 10 to 250 kDa; Catalog number: 26620 (Thermo Fischer)

## Sheet: Figure 4b
Figure 4b
STAT1 signal in IP	sample		value	sample	normalized to input		value	sample	normalized to input		sample	normalized to input	% of STAT1 IFNb
23419	input		23419	input	1		21628.4	input IFNb	1		input	1	89.6413
21628.4	input IFNb		20758.4	STAT1	0.886394		24127.7	STAT1 IFNb	1.11556		STAT1	0.886394	79.4575
20758.4	STAT1		1233.86	STAT2	0.0526864		3621.55	STAT2 IFNb	0.167444		STAT2	0.0526864	4.72288
24127.7	STAT1 IFNb		172.021	IRF9	0.00734538		198.021	IRF9 IFNb	0.00915562		IRF9	0.00734538	0.658449
1233.86	STAT2		0	IgG	0		0	IgG IFNb	0		IgG	0	0
3621.55	STAT2 IFNb										input IFNb	1	89.6413
172.021	IRF9										STAT1 IFNb	1.11556	100
198.021	IRF9 IFNb										STAT2 IFNb	0.167444	15.0099
0	IgG										IRF9 IFNb	0.00915562	0.820722
0	IgG IFNb										IgG IFNb	0	0
STAT2 signal in IP	sample		value	sample	normalized to input		value	sample	normalized to input		sample	normalized to input	% of STAT2 IFNb
12513.4	input		12513.4	input	1		18653	input IFNb	1		input	1	61.783
18653	input IFNb		2339.96	STAT1	0.186996		3459.4	STAT1 IFNb	0.185461		STAT1	0.186996	11.5532
2339.96	STAT1		25255.4	STAT2	2.01826		30191.1	STAT2 IFNb	1.61857		STAT2	2.01826	124.694
3459.4	STAT1 IFNb		7686.07	IRF9	0.614226		14019.2	IRF9 IFNb	0.75158		IRF9	0.614226	37.9487
25255.4	STAT2		1143.53	IgG	0.0913839		1551.31	IgG IFNb	0.0831665		IgG	0.0913839	5.64597
30191.1	STAT2 IFNb										input IFNb	1	61.783
7686.07	IRF9										STAT1 IFNb	0.185461	11.4583
14019.2	IRF9 IFNb										STAT2 IFNb	1.61857	100
1143.53	IgG										IRF9 IFNb	0.75158	46.4349
1551.31	IgG IFNb										IgG IFNb	0.0831665	5.13828
STAT2 signal in IP	sample		value	sample	normalized to input		value	sample	normalized to input		sample	normalized to input	% of STAT2 IFNb
3938.5	input		3938.5	input	1		4199.08	input IFNb	1		input	1	29.7347
4199.08	input IFNb		nd	STAT1	0		0	STAT1 IFNb	0		STAT1	0	0
0	STAT1		10596.1	STAT2	2.69038		10554.1	STAT2 IFNb	2.51343		STAT2	2.69038	79.9976
0	STAT1 IFNb		13675	IRF9	3.47214		14121.8	IRF9 IFNb	3.36308		IRF9	3.47214	103.243
10596.1	STAT2		0	IgG	0		0	IgG IFNb	0		IgG	0	0
10554.1	STAT2 IFNb										input IFNb	1	29.7347
13675	IRF9										STAT1 IFNb	nd	0
14121.8	IRF9 IFNb										STAT2 IFNb	2.51343	74.7361
0	IgG										IRF9 IFNb	3.36308	100
0	IgG IFNb										IgG IFNb	0	0

## Sheet: Figure 4c
Figure 4c
protein intensity (mean of peptide intensities)
Protein	MYC_A	MYC_B	MYC_C	NLS_A	NLS_B	NLS_C	S1_A	S1_B	S1_C	S1_IFNb_2h_A	S1_IFNb_2h_B	S1_IFNb_2h_C	S1_IFNg_2h_A	S1_IFNg_2h_B	S1_IFNg_2h_C	S2_A	S2_B	S2_C	S2_IFNb_2h_A	S2_IFNb_2h_B	S2_IFNb_2h_C	S2_IFNg_2h_A	S2_IFNg_2h_B	S2_IFNg_2h_C	IRF9_A	IRF9_B	IRF9_C	IRF9_IFNb_2h_A	IRF9_IFNb_2h_B	IRF9_IFNb_2h_C	IRF9_IFNg_2h_A	IRF9_IFNg_2h_B	IRF9_IFNg_2h_C	MYC_18h_A	MYC_18h_B	MYC_18h_C	NLS_18h_A	NLS_18h_B	NLS_18h_C	S1_18h_A	S1_18h_B	S1_18h_C	S2_18h_A	S2_18h_B	S2_18h_C	IRF9_18h_A	IRF9_18h_B	IRF9_18h_C
IRF9	102351	122280	215553	55959.6	138322	56284.9	285533	175905	250759	1.85451e+06	1.62339e+06	1.40393e+06	995396	585071	938802	355045	469713	351173	1.15559e+06	592489	839142	590641	429211	732104	7.80709e+08	7.96246e+08	8.10065e+08	8.74508e+08	9.47984e+08	1.12066e+09	6.07805e+08	9.11384e+08	5.97342e+08	498111	541307	605707	693558	732861	994610	2.24807e+06	2.73242e+06	2.901e+06	2.57781e+06	2.74615e+06	2.76923e+06	7.93406e+08	8.38697e+08	8.80942e+08
STAT1	5.74939e+06	5.32135e+06	4.85949e+06	7.53534e+06	7.11614e+06	5.82501e+06	1.81255e+09	1.69125e+09	2.11244e+09	2.29915e+09	1.83955e+09	1.47637e+09	2.08963e+09	2.28916e+09	2.04003e+09	9.80403e+07	6.52828e+07	6.21185e+07	7.14665e+07	4.60605e+07	4.93577e+07	6.61138e+07	6.49207e+07	5.33486e+07	1.19034e+07	1.33315e+07	5.43241e+06	1.18664e+07	7.6986e+06	8.63085e+06	7.51291e+06	1.07048e+07	5.28076e+06	6.17271e+07	4.67649e+07	4.90193e+07	5.22547e+07	4.98881e+07	5.78645e+07	2.23804e+09	1.91775e+09	3.13581e+09	2.13995e+08	1.36465e+08	1.82289e+08	4.77047e+07	3.86873e+07	4.54896e+07
STAT2	311799	350282	241705	537450	547212	385197	1.60779e+06	1.75482e+06	1.76526e+06	4.92287e+06	4.51985e+06	3.67094e+06	2.1407e+06	2.13454e+06	2.24357e+06	1.97116e+07	1.65618e+07	1.65793e+07	2.05877e+07	1.46952e+07	1.77901e+07	1.8264e+07	1.85997e+07	1.32936e+07	1.09177e+06	894466	818681	5.17826e+06	2.9252e+06	4.44673e+06	1.30387e+06	1.01003e+06	1.17998e+06	4.68679e+06	2.95381e+06	3.80148e+06	4.47278e+06	3.88102e+06	4.79763e+06	1.55366e+07	1.2181e+07	1.7263e+07	2.14705e+07	1.41721e+07	1.83974e+07	1.17695e+07	8.39744e+06	1.13359e+07
STAT3	1.76204e+06	1.94663e+06	1.68971e+06	3.1473e+06	3.12207e+06	2.9589e+06	1.72834e+07	1.51626e+07	2.29647e+07	2.00287e+07	1.72525e+07	1.76688e+07	1.95141e+07	1.96505e+07	2.36176e+07	1.6835e+06	1.43311e+06	1.63731e+06	1.79144e+06	1.58051e+06	1.61148e+06	1.72259e+06	1.86207e+06	1.7237e+06	1.94893e+06	1.62068e+06	1.55844e+06	2.16237e+06	2.05453e+06	2.13301e+06	2.6438e+06	2.07776e+06	2.51034e+06	4.12693e+06	2.90043e+06	3.28848e+06	5.12371e+06	4.91484e+06	5.36188e+06	2.45866e+07	2.19267e+07	2.90181e+07	3.36806e+06	2.7818e+06	3.17766e+06	3.64054e+06	3.32487e+06	3.83213e+06
log2 ratio
Protein	NLS/MYC A	NLS/MYC B	NLS/MYC C	S1/MYC A	S1/MYC B	S1/MYC C	S1/NLS A	S1/NLS B	S1/NLS C	S1_IFNb_2h/MYC A	S1_IFNb_2h/MYC B	S1_IFNb_2h/MYC C	S1_IFNb_2h/NLS A	S1_IFNb_2h/NLS B	S1_IFNb_2h/NLS C	S1_IFNg_2h/MYC A	S1_IFNg_2h/MYC B	S1_IFNg_2h/MYC C	S1_IFNg_2h/NLS A	S1_IFNg_2h/NLS B	S1_IFNg_2h/NLS C	S2/MYC A	S2/MYC B	S2/MYC C	S2/NLS A	S2/NLS B	S2/NLS C	S2_IFNb_2h/MYC A	S2_IFNb_2h/MYC B	S2_IFNb_2h/MYC C	S2_IFNb_2h/NLS A	S2_IFNb_2h/NLS B	S2_IFNb_2h/NLS C	S2_IFNg_2h/MYC A	S2_IFNg_2h/MYC B	S2_IFNg_2h/MYC C	S2_IFNg_2h/NLS A	S2_IFNg_2h/NLS B	S2_IFNg_2h/NLS C	IRF9/MYC A	IRF9/MYC B	IRF9/MYC C	IRF9/NLS A	IRF9/NLS B	IRF9/NLS C	IRF9_IFNb_2h/MYC A	IRF9_IFNb_2h/MYC B	IRF9_IFNb_2h/MYC C	IRF9_IFNb_2h/NLS A
IRF9	-0.87107	0.177837	-1.93722	1.48013	0.52461	0.218255	2.3512	0.346773	2.15548	4.17944	3.73075	2.70336	5.05051	3.55291	4.64058	3.28174	2.25842	2.12278	4.15281	2.08059	4.06	1.79447	1.94159	0.70414	2.66554	1.76375	2.64136	3.49703	2.2766	1.96087	4.3681	2.09876	3.8981	2.52875	1.8115	1.764	3.39982	1.63366	3.70123	12.897	12.6688	11.8758	13.7681	12.491	13.813	13.0607	12.9205	12.344	13.9318
STAT1	0.390265	0.419305	0.261455	8.3004	8.31208	8.76389	7.91013	7.89278	8.50243	8.64348	8.43335	8.24703	8.25321	8.01404	7.98558	8.50563	8.74881	8.71357	8.11536	8.32951	8.45212	4.0919	3.61684	3.67615	3.70163	3.19754	3.41469	3.63579	3.11367	3.3444	3.24552	2.69436	3.08294	3.52347	3.60881	3.45657	3.13321	3.18951	3.19512	1.04989	1.32497	0.160787	0.659624	0.905669	-0.100668	1.04541	0.532806	0.828698	0.65514
STAT2	0.785514	0.643585	0.67235	2.36639	2.32473	2.86856	1.58087	1.68115	2.19621	3.98081	3.68969	3.92483	3.1953	3.0461	3.25248	2.77939	2.60734	3.21448	1.99388	1.96376	2.54213	5.98228	5.5632	6.09999	5.19677	4.91961	5.42764	6.04502	5.39069	6.20169	5.25951	4.7471	5.52934	5.87224	5.73062	5.78134	5.08673	5.08703	5.10899	1.80797	1.35251	1.76005	1.02246	0.708927	1.08771	4.05378	3.06195	4.20143	3.26826
STAT3	0.836864	0.681527	0.808282	3.29406	2.96147	3.76457	2.4572	2.27994	2.95629	3.50675	3.14776	3.38636	2.66988	2.46623	2.57807	3.46919	3.33552	3.80502	2.63233	2.65399	2.99673	-0.0657852	-0.441825	-0.0454476	-0.902649	-1.12335	-0.85373	0.0238698	-0.300586	-0.0683882	-0.812994	-0.982113	-0.87667	-0.0326662	-0.064067	0.0287291	-0.86953	-0.745594	-0.779553	0.145434	-0.264373	-0.116675	-0.69143	-0.945901	-0.924957	0.295367	0.0778333	0.336113	-0.541497
mean log2 ratio
	CTRL	STAT1						STAT2						IRF9						STAT1 18h		STAT2 18h		IRF9 18h
Protein	NLS/MYC			S1/MYC	S1_IFNb_2h/NLS	S1_IFNg_2h/NLS				S2/MYC	S2_IFNb_2h/NLS	S2_IFNg_2h/NLS			IRF9/MYC	IRF9/NLS	IRF9_IFNb_2h/NLS	IRF9_IFNg_2h/NLS			S1/NLS 18h		S2/NLS 18h		IRF9/NLS 18h
IRF9	-0.876819			0.740998	4.41467	3.43113				1.48007	3.45498	2.91157			12.4805	13.3574	13.6519	13.1554			1.71317		1.75905		10.037
STAT1	0.357008			8.45879	8.08428	8.299				3.79496	3.00761	3.17261			0.845216	0.488208	0.445295	0.147757			5.48171		1.71373		-0.281803
STAT2	0.700483			2.5199	3.16463	2.16659				5.88182	5.17865	5.09425			1.64018	0.939697	3.0719	1.2593			1.76462		2.02359		1.24995
STAT3	0.775558			3.34003	2.5714	2.76102				-0.184353	-0.890593	-0.798226			-0.0785381	-0.854096	-0.53912	-0.358717			2.28541		-0.727055		-0.513824
standard deviation
	CTRL	STAT1						STAT2						IRF9						STAT1 18h		STAT2 18h		IRF9 18h
Protein	NLS/MYC			S1/MYC	S1_IFNb_2h/NLS	S1_IFNg_2h/NLS				S2/MYC	S2_IFNb_2h/NLS	S2_IFNg_2h/NLS			IRF9/MYC	IRF9/NLS	IRF9_IFNb_2h/NLS	IRF9_IFNg_2h/NLS			S1/NLS 18h		S2/NLS 18h		IRF9/NLS 18h
IRF9	1.05754			0.658179	0.773933	1.17053				0.675987	1.1978	1.11692			0.536029	0.750652	0.806599	0.407035			0.177689		0.244086		0.213279
STAT1	0.084016			0.264288	0.146992	0.170439				0.258857	0.283198	0.0342407			0.608482	0.52461	0.290683	0.388311			0.253324		0.295427		0.130599
STAT2	0.0750308			0.302673	0.106553	0.325577				0.282146	0.397336	0.0127646			0.250278	0.202498	0.580812	0.365817			0.102356		0.210413		0.141385
STAT3	0.0826773			0.403517	0.10199	0.204423				0.22321	0.0854147	0.0640432			0.207548	0.141262	0.0657948	0.198239			0.140725		0.110563		0.0435239
standard error
	CTRL	STAT1						STAT2						IRF9						STAT1 18h		STAT2 18h		IRF9 18h
Protein	NLS/MYC			S1/MYC	S1_IFNb_2h/NLS	S1_IFNg_2h/NLS				S2/MYC	S2_IFNb_2h/NLS	S2_IFNg_2h/NLS			IRF9/MYC	IRF9/NLS	IRF9_IFNb_2h/NLS	IRF9_IFNg_2h/NLS			S1/NLS 18h		S2/NLS 18h		IRF9/NLS 18h
IRF9	0.610572			0.38	0.446831	0.675805				0.390281	0.691551	0.644852			0.309476	0.433389	0.46569	0.235002			0.102589		0.140923		0.123137
STAT1	0.0485066			0.152587	0.0848659	0.0984031				0.149451	0.163505	0.0197689			0.351307	0.302884	0.167826	0.224191			0.146257		0.170565		0.0754013
STAT2	0.043319			0.174748	0.0615183	0.187972				0.162897	0.229402	0.00736962			0.144498	0.116912	0.335332	0.211204			0.0590954		0.121482		0.0816286
STAT3	0.0477338			0.232971	0.0588839	0.118023				0.12887	0.0493142	0.0369754			0.119828	0.0815574	0.0379867	0.114453			0.0812478		0.0638338		0.0251286
p-value
	CTRL	STAT1						STAT2						IRF9						STAT1 18h		STAT2 18h		IRF9 18h
Protein	NLS/MYC			S1/MYC	S1_IFNb_2h/NLS	S1_IFNg_2h/NLS				S2/MYC	S2_IFNb_2h/NLS	S2_IFNg_2h/NLS			IRF9/MYC	IRF9/NLS	IRF9_IFNb_2h/NLS	IRF9_IFNg_2h/NLS			S1/NLS 18h		S2/NLS 18h		IRF9/NLS 18h
IRF9	0.962			0.119	0.009	0.026				0.043	0.026	0.031			0.001	0.002	0.002	0.001			0.004		0.006		0.001
STAT1	0.014			0.001	0.001	0.001				0.002	0.004	0.001			0.087	0.151	0.077	0.348			0.002		0.009		0.999
STAT2	0.004			0.005	0.001	0.007				0.002	0.003	0			0.007	0.012	0.01	0.02			0.002		0.004		0.004
STAT3	0.004			0.005	0.001	0.003				0.962	0.999	0.999			0.836	0.999	0.999	0.999			0.002		0.999		0.999
Displayed in Figure 4c:
STAT1											mean log2 ratio				standard deviation				p-value
Protein	S1/MYC A	S1/MYC B	S1/MYC C	S1_IFNb_2h/NLS A	S1_IFNb_2h/NLS B	S1_IFNb_2h/NLS C	S1_IFNg_2h/NLS A	S1_IFNg_2h/NLS B	S1_IFNg_2h/NLS C		S1/MYC	S1_IFNb_2h/NLS	S1_IFNg_2h/NLS		S1/MYC	S1_IFNb_2h/NLS	S1_IFNg_2h/NLS		S1/MYC	S1_IFNb_2h/NLS	S1_IFNg_2h/NLS
STAT1	8.3004	8.31208	8.76389	8.25321	8.01404	7.98558	8.11536	8.32951	8.45212		0.740998	4.41467	3.43113		0.658179	0.773933	1.17053		0.119	0.009	0.026
STAT2	2.36639	2.32473	2.86856	3.1953	3.0461	3.25248	1.99388	1.96376	2.54213		8.45879	8.08428	8.299		0.264288	0.146992	0.170439		0.001	0.001	0.001
IRF9	1.48013	0.52461	0.218255	5.05051	3.55291	4.64058	4.15281	2.08059	4.06		2.5199	3.16463	2.16659		0.302673	0.106553	0.325577		0.005	0.001	0.007
STAT3	3.29406	2.96147	3.76457	2.66988	2.46623	2.57807	2.63233	2.65399	2.99673		3.34003	2.5714	2.76102		0.403517	0.10199	0.204423		0.005	0.001	0.003
STAT2											mean log2 ratio				standard deviation				p-value
Protein	S2/MYC A	S2/MYC B	S2/MYC C	S2_IFNb_2h/NLS A	S2_IFNb_2h/NLS B	S2_IFNb_2h/NLS C	S2_IFNg_2h/NLS A	S2_IFNg_2h/NLS B	S2_IFNg_2h/NLS C		S2/MYC	S2_IFNb_2h/NLS	S2_IFNg_2h/NLS		S2/MYC	S2_IFNb_2h/NLS	S2_IFNg_2h/NLS		S2/MYC	S2_IFNb_2h/NLS	S2_IFNg_2h/NLS
STAT1	4.0919	3.61684	3.67615	3.24552	2.69436	3.08294	3.13321	3.18951	3.19512		1.48007	3.45498	2.91157		0.675987	1.1978	1.11692		0.043	0.026	0.031
STAT2	5.98228	5.5632	6.09999	5.25951	4.7471	5.52934	5.08673	5.08703	5.10899		3.79496	3.00761	3.17261		0.258857	0.283198	0.0342407		0.002	0.004	0.001
IRF9	1.79447	1.94159	0.70414	4.3681	2.09876	3.8981	3.39982	1.63366	3.70123		5.88182	5.17865	5.09425		0.282146	0.397336	0.0127646		0.002	0.003	0
STAT3	-0.0657852	-0.441825	-0.0454476	-0.812994	-0.982113	-0.87667	-0.86953	-0.745594	-0.779553		-0.184353	-0.890593	-0.798226		0.22321	0.0854147	0.0640432		0.962	0.999	0.999
IRF9											mean log2 ratio				standard deviation				p-value
Protein	IRF9/NLS A	IRF9/NLS B	IRF9/NLS C	IRF9_IFNb_2h/NLS A	IRF9_IFNb_2h/NLS B	IRF9_IFNb_2h/NLS C	IRF9_IFNg_2h/NLS A	IRF9_IFNg_2h/NLS B	IRF9_IFNg_2h/NLS C		IRF9/NLS	IRF9_IFNb_2h/NLS	IRF9_IFNg_2h/NLS		IRF9/NLS	IRF9_IFNb_2h/NLS	IRF9_IFNg_2h/NLS		IRF9/NLS	IRF9_IFNb_2h/NLS	IRF9_IFNg_2h/NLS
STAT1	0.659624	0.905669	-0.100668	0.65514	0.113501	0.567243	-0.00430117	0.589086	-0.141513		13.3574	13.6519	13.1554		0.750652	0.806599	0.407035		0.002	0.002	0.001
STAT2	1.02246	0.708927	1.08771	3.26826	2.41836	3.52908	1.27859	0.88422	1.61509		0.488208	0.445295	0.147757		0.52461	0.290683	0.388311		0.151	0.077	0.348
IRF9	13.7681	12.491	13.813	13.9318	12.7426	14.2812	13.4069	12.6858	13.3735		0.939697	3.0719	1.2593		0.202498	0.580812	0.365817		0.012	0.01	0.02
STAT3	-0.69143	-0.945901	-0.924957	-0.541497	-0.603694	-0.472169	-0.2515	-0.587474	-0.237178		-0.854096	-0.53912	-0.358717		0.141262	0.0657948	0.198239		0.999	0.999	0.999
[truncated: 26 more columns]

## Sheet: Figure 5a
Figure 5a
Overlay of HRP signal and picture of the membrane.
Cut membrane as indicated.
Displayd marker: PageRuler™ Plus Prestained Protein Ladder, 10 to 250 kDa; Catalog number: 26620 (Thermo Fischer)

## Sheet: Figure 6b,c
Figure 6b,c
Overlay of HRP signal and picture of the membrane.
Displayd marker: PageRuler™ Plus Prestained Protein Ladder, 10 to 250 kDa; Catalog number: 26620 (Thermo Fischer)

## Sheet: Figure 6d
Figure 6d
Overlay of HRP signal and picture of the membrane.
Displayd marker: PageRuler™ Plus Prestained Protein Ladder, 10 to 250 kDa; Catalog number: 26620 (Thermo Fischer)

## Sheet: Figure 6e
Figure 6e
Sample	Lamin C				Total STAT1
		normalized to DMSO IFNb treatement				normalized to DMSO IFNb treatement	normalized to Lamin C
DMSO	5681.15	0.55526			12.828	0.00118472	0.00213362	0.213362
DMSO IFNb	10231.5	1			10827.9	1	1	100
P6 IFNb	6541.76	0.639375			29.657	0.00273894	0.00428378	0.428378
Sample	Lamin C				Total STAT2
	Aerea	normalized to DMSO IFNb treatement			Aerea	normalized to DMSO IFNb treatement	normalized to Lamin C	%
DMSO	8886.86	0.868927			3401.76	0.299938	0.345182	34.5182
DMSO IFNb	10227.4	1			11341.5	1	1	100
P6 IFNb	8209.74	0.80272			3719.95	0.327994	0.408603	40.8603
Sample	Lamin C				Total IRF9
	Aerea	normalized to DMSO IFNb treatement			Aerea	normalized to DMSO IFNb treatement	normalized to Lamin C	%
DMSO	15682.8	1.09566			5734.45	0.481264	0.439244	43.9244
DMSO IFNb	14313.5	1			11915.4	1	1	100
P6 IFNb	12939.4	0.903998			4012.2	0.336724	0.372483	37.2483

## Sheet: Figure 6f
Figure 6f
Overlay of HRP signal and picture of the membrane.
Displayd marker: PageRuler™ Plus Prestained Protein Ladder, 10 to 250 kDa; Catalog number: 26620 (Thermo Fischer)

[truncated: 17 more sheets: Figure 7a, Figure 7c, Figure 7d, Figure 7e, Figure 7f, Supplementary Figure 2a, Supplementary Figure 3a, Supplementary Figure 4a, Supplementary Figure 5a, Supplementary Figure 5b, Supplementary Figure 5c, Supplementary Figure 5d, Supplementary Figure 5e, Supplementary Figure 5f, Supplementary Figure 6a,b, Supplementary Figure 6c, Supplementary Figure 7a]
